# Supplementary material for: Endophytic fungi related to the ash dieback causal agent encode signatures of pathogenicity on European ash
Source: IMA Fungus. 2023 May 11;14:10. doi: 10.1186/s43008-023-00115-8 (PMC10176688; doi:10.1186/s43008-023-00115-8)
Supplement: Supplementary file 2 — Additional file 2. Table S2: In silico secretomes of H. albidus, H. koreanus and H. occultus. [file 43008_2023_115_MOESM2_ESM.xlsx]

## Sheet: H. koreanus
#id	pfam accesssion	pfam names	pfam evalues	target	NLS motif	NLS position	has repeats	repeat positions	repeat motifs	contains disulfidebonds	confidence	bondcount	DELD	position	G[IFY][ALST]R	position2	[LI].AR	position3	[RK]C..C.{12}H	position4	R.LR	position5	[YFW].C	position6	Y.SL[RK]	position7
F5-4_09504.t1							y	32-47	43 sequences have been detected as tandem repeats containing. ,AIAEADEI,AIAEAKAG	y	0.540097	3
F5-4_09505.t1							n			y	0.378636	3					LSAR	8-12
F5-4_09507.t1				C			n			y	0.908129	2
F5-4_09511.t1	PF16010.4	Cytochrome domain of cellobiose dehydrogenase	2.3E-53				n			n													FLC	132-135
F5-4_09541.t1	PF00067.21	Cytochrome P450	1.0E-51	M			n			n													FSC	282-285	YSSLR	253-258
F5-4_09544.t1	PF00226.30 PF00515.27 PF07719.16 PF13371.5 PF13181.5 PF13428.5 PF14559.5 PF13414.5 PF13176.5 PF13174.5 PF13431.5 PF13424.5	DnaJ domain Tetratricopeptide repeat Tetratricopeptide repeat Tetratricopeptide repeat Tetratricopeptide repeat Tetratricopeptide repeat Tetratricopeptide repeat TPR repeat Tetratricopeptide repeat Tetratricopeptide repeat Tetratricopeptide repeat Tetratricopeptide repeat	1.9E-19 6.1E-18 8.5E-18 1.0E-14 1.5E-10 3.3E-10 1.4E-9 1.7E-7 2.3E-7 6.1E-7 2.9E-6 4.1E-6				y	462-477 462-478	PFQG-S,PFGGGS,PFGH-S PFQG-S-,PFGGGS-,PF-GHSH	n							LKAR	441-445
F5-4_09548.t1							n
F5-4_09553.t1	PF00190.21 PF07883.10 PF05899.11 PF06052.11 PF01050.17	Cupin Cupin domain Protein of unknown function (DUF861) 3-hydroxyanthranilic acid dioxygenase Mannose-6-phosphate isomerase	3.5E-37 3.6E-24 3.2E-10 2.8E-6 5.4E-6				n			n
F5-4_09557.t1	PF16541.4	Alternaria alternata allergen 1	2.3E-6	C			n			y	0.674797	2											FIC,FTC	70-73,107-110
F5-4_09563.t1	PF07971.11	Glycosyl hydrolase family 92	7.9E-121				y	95-108	NLTGV,NLLD-,NLTYM	n							ITAR	699-703					YFC,FRC	205-208,350-353
F5-4_09564.t1							n			n
F5-4_09570.t1	PF01565.22 PF08031.11	FAD binding domain Berberine and berberine like	1.2E-22 1.2E-7	S			y	296-309	VTADGRF,VTADFEH	n							LTAR	59-63
F5-4_09575.t1	PF00450.21	Serine carboxypeptidase	3.0E-88				n			n													WIC	348-351
F5-4_09582.t1							n			y	0.554443	3
F5-4_09593.t1	PF01565.22 PF08031.11	FAD binding domain Berberine and berberine like	1.8E-20 4.4E-11				n			n													FGC	439-442
F5-4_09602.t1							n			y	0.598957	3
F5-4_09607.t1							n			y	0.766486	4
F5-4_09609.t1	PF02265.15	S1/P1 Nuclease	4.6E-67	S			n			y	0.697112	2					LIAR	246-250					YVC	213-216
F5-4_09614.t1				C			y	336-389 351-389 359-387 367-389 375-393 141-157 336-419 351-419 359-388 367-386 375-419 390-410 476-490 62-111	PGNSS,PGNSS,PGSSI,PGTSN,PGTSN,PGTSN,PGTSN,PGTSN,PGTSN,PGSSN,PG-NN PGTSN,PGTSN,PGTSN,PGTSN,PGTSN,PGTSN,PGSSN,PG-NN SNPGT,SNPGT,SNPGT,SNPGT,SNPGS,SNPG- -GTSNP,-GTSNP,-GTSN-,PGSS--,-NPGNN NPGTS,NPGSS,NPGNN,NP-VS TTSYAN-,TT-TIPC,TT-LKP- -PGNSS,-PGNSS,-PGSSI,-PGTSN,-PGTSN,-PGTSN,-PGTSN,-PGTSN,-PGTSN,-PGSSN,-PGNNN,-PVSPN,NPETPS,NPGTS-,SPG--N,--SNSG,-SNNGA -PGTSN,-PGTSN,-PGTSN,-PGTSN,-PGTSN,-PGTSN,-PGSS…	n
F5-4_09619.t1							y	120-139 125-148	NTTG,NTVD,NTAD,NTVD,RTVD TVDN,TADN,TVDR,TVDD,TVDK,TIDN	y	0.636328	3
F5-4_09633.t1							y	358-375 117-130 368-386 368-387 373-387	E-A--,E-AR-,EKAQ-,A-ERM,--AE-,A-ER- AAAQS,AAAQ-,AAKIT ERMA-EA,ERFAAKA,ERKS-AK ERMA-EA,ERFAAKA,ERKSAKK AERFAAK-,AERKSAKK								LQAR,IIAR	10-14,234-238
F5-4_09662.t1							y	191-204 189-203	-PT-,-PTP,-AA-,VPAP,VPT- PAPTPT,PAAV--,PAPVP-	y	0.837348	2					LTAR	53-57
F5-4_09665.t1	PF10503.8 PF00326.20	Esterase PHB depolymerase Prolyl oligopeptidase family	3.8E-23 8.9E-10	C			n			n													FGC	151-154
F5-4_09680.t1				S			n			n
F5-4_09692.t1	PF00378.19	Enoyl-CoA hydratase/isomerase	9.0E-23				n			n
F5-4_09693.t1				C			n			y	0.201435	4					LEAR	9-13
F5-4_09700.t1	PF00067.21	Cytochrome P450	6.6E-45				n			n							LGAR,LIAR	209-213,247-251			RYLR	340-344
F5-4_09704.t1							n			y	0.522613	3											YFC	134-137
F5-4_09715.t1				M	KKKLEGRRLSRRRR RRLSRRRR	46 52	n
F5-4_09724.t1	PF03198.13	Glucanosyltransferase	1.9E-100				n			y	0.470284	3
F5-4_09725.t1	PF04616.13	Glycosyl hydrolases family 43	6.1E-13				n
F5-4_09732.t1	PF13472.5	GDSL-like Lipase/Acylhydrolase family	3.6E-10				n			n
F5-4_09784.t1							n			y	0.705494	4
F5-4_09821.t1	PF02171.16 PF16486.4 PF08699.9	Piwi domain N-terminal domain of argonaute Argonaute linker 1 domain	3.4E-54 3.6E-8 6.2E-7				n			n													FKC,YTC	66-69,860-863
F5-4_09823.t1							y	28-45 35-65 50-66 51-65 270-284 28-72 35-71 42-65 51-71 28-73 35-72 42-68 51-72 58-71 237-251 272-297 300-319 322-345 63-80 144-187 162-187 144-188 162-188 265-345 291-345	PTYT,PTYT,PTY-,-TPS,YTPS TPTY,TPSY,TPSY,TPSY,TPSH,TPSH,TPSH,TPS- --YTP,-SHT-,PSHT-,PSHT-,PS-I- TPSH,TPSH,TPSH,TPS- PP--,PP-T,EY-A,PPPA,PP-G PTY-T,PTY-T,PTY-T,PSY-T,PSY-T,PSY-T,PSH-T,PSH-T,PSH-T,PSIST,PSP-K TPTY-,TPSY-,TPSY-,TPSY-,TPSH-,TPSH-,TPSH-,TPSIS,TPSP- YTPS,YTPS,YTPS,HTPS,HTPS,HTPS TPS-H,TPS-H,TPS-H,TPSIS,TPS-P -PTYT---,-PTYT---,-PTYTP--,--SYTP-S,---YTP-S,---YTPSH,TPSHT---,-PSHT---,-PSIST-…	y	0.616958	3
F5-4_09829.t1	PF07731.13 PF07732.14 PF00481.20 PF00394.21	Multicopper oxidase Multicopper oxidase Protein phosphatase 2C Multicopper oxidase	5.2E-46 2.8E-38 6.9E-35 2.6E-32				n			n													FHC	455-458
F5-4_09832.t1							n			y	0.684424	2
F5-4_09833.t1							n			y	0.775228	5											WAC,WTC,YCC	215-218,257-260,592-595
F5-4_09836.t1	PF05199.12 PF00732.18	GMC oxidoreductase GMC oxidoreductase	3.4E-31 1.5E-30				n			n							LAAR	369-373					YEC	421-424
F5-4_09838.t1							n			y	0.622359	2
F5-4_09840.t1				C			y	87-100 152-167 193-212 498-511 678-695 97-125 269-291 661-675 504-522 420-433 504-523 653-672 730-773 814-827 35-51 399-416 558-581 807-824 35-52 420-435 570-589 807-825	GN,GN,GN,GN,GN,GN,AN GS,GS,GS,GS,GN,GS,GS,NS TA,TG,AG,AG,VG,NG,NG,NG,NG,SG GN,GN,GN,GD,GN,GN,GD GQ,GQ,DL,NQ,NQ,NQ,NQ,NQ,NQ -GN-AN-,-GN-ANG,-GN-DP-,SGVNA--,-GN-G--,-GN-GG-,-GR-GM- N-GNS,N-GNG,G-TDP,N--SS,N-SNS,NLG-S GSG-,GSRL,GSGS,GSRP GDGNGN-,GDGNGGF,GDFDIA- TTSSRMK,TTSSRAF GDGNGN-,GDGNGGF,GDFDIAL RNG-GFD,RNGSGGS,RLGSGSG -NSNPNGDS-,-NSGSD-SQ-,PRPGQN-S--,-NSDSN-QDI,-NSNSN-QP-,-NSDST-SP- TIYPSTL,TI…
F5-4_09851.t1				M			n
F5-4_09861.t1							y	16-75 35-71	REKAAYAYAPNEK,REKAAYAYAPNEK,REKASYAYAPQER,REKAAYAYAPNEK,REKAAYAY----- AYA--PNEKREKASY,AYA--PQERREKA--,AYAYAPNEKREKA--								IIAR	12-16
F5-4_09864.t1							y	358-372 68-83 359-372 62-85 81-99 259-272	SS-E-,SSSE-,SS-ES,ES-EE AYPGY-,AYPAAP,AYPAY- SESS-,SESSE,SESEE YPAPASA,YPG-Y-A,YPA-APA,YPA-YPQ PAYPQ-A-,PA-PYYP-,PA-AATPY PAPETVD,PAPAEVD						GISR	380-384	IKAR,LAAR,IAAR,IAAR	56-60,252-256,335-339,394-398
F5-4_09899.t1							n			y	0.878308	2					IAAR	314-318					YDC	59-62
F5-4_09902.t1							n			y	0.547641	3											FQC	63-66
F5-4_09908.t1				C			n			n													YPC,FFC	89-92,127-130
F5-4_09937.t1							n			n
F5-4_09955.t1				C			n			y	0.558931	3											FNC	46-49
F5-4_09956.t1							n			y	0.556701	3
F5-4_09960.t1					KGGGGGGGK GGGGKGGGG	39 43	y	51-68 50-64 61-75 162-186 50-66	GSSSG,GSSSS,GSSS-,GRGS- GGSSS,GGSSS,SGSSS GSSSGR,GSS-G-,GSSS-E NRT-GR-R,NRT-AT--,S-TSAS--,P-T-AT--,P-T-LNP- GGSSS-,GGSSSS,GSSSGR	y	1.0	1
F5-4_09963.t1				C			n			y	0.571486	3											FRC	144-147
F5-4_09977.t1	PF00067.21	Cytochrome P450	1.9E-29				n			n											RYLR	371-375	YEC	117-120
F5-4_09981.t1							n			y	0.606973	3					LRAR	71-75
F5-4_09996.t1	PF05630.10	Necrosis inducing protein (NPP1)	4.6E-64				n			y	0.814615	2											FAC	138-141
F5-4_09998.t1	PF00264.19	Common central domain of tyrosinase	3.4E-50				y	269-283	GGHLTI,GGDP--,GGDL-F	n											RALR,RCLR	110-114,214-218
F5-4_10506.t1	PF01565.22	FAD binding domain	2.4E-23	M			n			n			DELD	424-428
F5-4_10509.t1							n			n
F5-4_10519.t1	PF09286.10	Pro-kumamolisin, activation domain	5.2E-49				n			n
F5-4_10530.t1	PF00732.18 PF05199.12	GMC oxidoreductase GMC oxidoreductase	5.6E-66 7.1E-25				n			n							LNAR	2-6			RNLR	566-570
F5-4_10533.t1	PF13668.5	Ferritin-like domain	3.4E-40				y	233-250	A-TS-,A-TG-,A-TNC,AFTN-,GGLP-	y	0.697376	2
F5-4_10538.t1	PF13472.5 PF00657.21	GDSL-like Lipase/Acylhydrolase family GDSL-like Lipase/Acylhydrolase	5.3E-18 7.3E-12	C			n			n
F5-4_10539.t1	PF01522.20 PF00187.18	Polysaccharide deacetylase Chitin recognition protein	2.7E-28 1.7E-12				n			n							IAAR	346-350					YTC,YDC	29-32,151-154
F5-4_10545.t1							n			y	0.683073	3
F5-4_10558.t1	PF12697.6	Alpha/beta hydrolase family	6.1E-6	S			n			y	0.616596	3
F5-4_10579.t1	PF13450.5	NAD(P)-binding Rossmann-like domain	8.5E-11				n			n
F5-4_10594.t1				C			n			n
F5-4_10611.t1							n			y	1.0	1
F5-4_10620.t1				C			n			y	0.664751	3
F5-4_10624.t1							n			y	0.394996	3
F5-4_10645.t1	PF02872.17 PF00149.27	5'-nucleotidase, C-terminal domain Calcineurin-like phosphoesterase	7.0E-31 1.0E-10				n			n					GYAR	54-58					RSLR	537-541
F5-4_10646.t1							n			y	0.883497	2
F5-4_10648.t1							n														RSLR	11-15
F5-4_10652.t1							n			y	0.273794	4											WKC	24-27
F5-4_10663.t1							n			n													FCC,YNC	82-85,286-289
F5-4_10682.t1	PF11327.7	Protein of unknown function (DUF3129)	2.8E-48				y	192-211 192-212	NKAAGNN,NKAAGN-,NKKAANE NKAAGN-N,NKAAGN--,NKKAANED	y	0.219264	4											YDC,FKC	102-105,149-152
F5-4_10732.t1	PF16862.4	Glycosyl hydrolase family 79 C-terminal beta domain	9.1E-25				n			n
F5-4_10734.t1	PF00082.21 PF06280.11	Subtilase family Fn3-like domain	4.4E-29 1.0E-11				n			n													FIC	722-725
F5-4_10737.t1							n			y	1.0	1											YWC	14-17
F5-4_10738.t1							n			y	1.0	1
F5-4_10757.t1							n			y	0.59409	3
F5-4_10764.t1	PF08450.11 PF01731.19	SMP-30/Gluconolaconase/LRE-like region Arylesterase	1.0E-29 6.9E-7	C			n			n
F5-4_10766.t1				M			n			n											RELR	188-192
F5-4_10803.t1							n
F5-4_10804.t1							n			y	1.0	1											YTC	43-46
F5-4_10806.t1							n			y	0.204204	4											FKC	29-32
F5-4_10828.t1	PF01301.18 PF10435.8 PF13364.5 PF13363.5	Glycosyl hydrolases family 35 Beta-galactosidase, domain 2 Beta-galactosidase jelly roll domain Beta-galactosidase, domain 3	1.0E-91 6.0E-55 9.5E-48 2.9E-19				n			n							LLAR	112-116					FDC	245-248
F5-4_10831.t1	PF17172.3 PF10282.8	Glutathione S-transferase N-terminal domain Lactonase, 7-bladed beta-propeller	8.4E-21 6.0E-13	S			n			n													WSC	391-394
F5-4_10832.t1	PF01565.22 PF08031.11	FAD binding domain Berberine and berberine like	2.9E-17 2.0E-12				y	261-274	VTADGRF,VTADPST	y	0.743898	3
F5-4_10833.t1	PF13472.5 PF00657.21	GDSL-like Lipase/Acylhydrolase family GDSL-like Lipase/Acylhydrolase	9.0E-18 4.0E-11				n			n
F5-4_10834.t1							y	142-161 102-150 136-150	-S-SKV-,-S-S-A-,-S-S-TP,-TPS-A-,IT-LS-S S-SGMAQ-,S-SG-SS-,S-V--RV-,S-SG-Q--,S-SS-NA-,QRSG-P--,S-SV-RM-,S-SI-QSI,S-S--KV-,S-SA-SS- SSIQSI,SS-KV-,SSASS-	y	0.835664	2					LRAR,LLAR	10-14,187-191
F5-4_10839.t1							n			y	0.778637	2
F5-4_10841.t1							n
F5-4_10842.t1							n			y	0.560357	3											YAC,YGC	23-26,35-38
F5-4_10847.t1				C			y	17-30	GTGI--,GTGTG-,-TGTGR	y	1.0	1
F5-4_10861.t1	PF03198.13 PF07983.12	Glucanosyltransferase X8 domain	5.5E-120 3.1E-22				n			n													FNC,YGC	193-196,242-245
F5-4_10865.t1							n			y	0.613077	3
F5-4_10881.t1	PF04991.12	LicD family	3.0E-23				n			n							IDAR	154-158					WSC	184-187
F5-4_10889.t1	PF13450.5 PF01593.23 PF12831.6 PF00890.23 PF03486.13 PF07992.13 PF01134.21 PF13738.5	NAD(P)-binding Rossmann-like domain Flavin containing amine oxidoreductase FAD dependent oxidoreductase FAD binding domain HI0933-like protein Pyridine nucleotide-disulphide oxidoreductase Glucose inhibited division protein A Pyridine nucleotide-disulphide oxidoreductase	8.4E-12 4.0E-11 1.7E-9 1.4E-8 8.3E-8 2.3E-7 3.4E-6 3.7E-6				n			n
F5-4_10893.t1	PF01822.18 PF09118.10 PF07250.10	WSC domain Domain of unknown function (DUF1929) Glyoxal oxidase N-terminus	5.1E-64 9.6E-25 2.7E-18	M			n			n													YNC	455-458
F5-4_10895.t1	PF03443.13	Glycosyl hydrolase family 61	4.6E-43				n			y	0.209898	2
F5-4_10908.t1							y	266-279 218-231 264-279	-PT-,-PTP,IP--,SPTS,SPP- LTPA-,LTGSL,LTSSG PIPTPT,PIPSP-,TSSPP-	n													FLC	352-355
F5-4_10909.t1							y	43-56 5-24	PVTTQVK,PVTTPPP YDDGQYHPPTK,YDDGSWDAP--	y	0.830298	2
F5-4_10912.t1	PF00722.20	Glycosyl hydrolases family 16	2.7E-9				n			y	0.94883	2
F5-4_10925.t1							n
F5-4_10927.t1	PF01369.19 PF12783.6 PF09324.9 PF16213.4	Sec7 domain Guanine nucleotide exchange factor in Golgi transport N-terminal Domain of unknown function (DUF1981) Dimerisation and cyclophilin-binding domain of Mon2	1.0E-65 1.7E-40 4.5E-34 1.9E-21				y	191-204	DASESIN-,DAS-TINE	n							IQAR,IAAR	1196-1200,1216-1220					YLC,YDC	362-365,447-450
F5-4_10936.t1							n			y	0.592019	3											YPC	57-60
F5-4_10941.t1							n			y	0.528064	3					IDAR	4-8
F5-4_10950.t1	PF01670.15	Glycosyl hydrolase family 12	1.5E-43				n			y	1.0	1
F5-4_10958.t1	PF00135.27	Carboxylesterase family	1.9E-76				n			n													YNC	385-388
F5-4_10960.t1	PF00561.19 PF12697.6 PF12146.7	alpha/beta hydrolase fold Alpha/beta hydrolase family Serine aminopeptidase, S33	1.0E-17 1.3E-13 2.2E-13				n			n							LSAR	127-131
F5-4_10977.t1							n			y	0.202186	4											FKC	22-25
F5-4_14511.t1							y	167-183 143-165 169-186 163-184	GVTVVAPQG,GVTV-APTA ACAAAY--T,ACSQNF--A,ACTANLGGA TVVAPQG-GV,TV-APTAVNL GGAFGVTVVAPQ--,GG---VTV-APTAV	n
F5-4_14544.t1				M			n			y	0.614128	3
F5-4_14546.t1				C			y	236-256 203-237 222-237 48-63 200-232 214-239 229-252 200-253 214-232 204-243 35-58 204-259 35-75	GGGA-,TP-S-,GG-N-,GGGA-,GG-A-,GG-AS GG-AAP-,GG-GN--,GG-GAAP,GG-GN--,GG-GAA-,GGNGTS-,GG-NGG- GG-GAA,GGNGTS,GGNG-G GT-APGAAK,GTGAPGSG- PGAG-G--AA,PGGGNGGGAA,PGGGNGGG--,AAGGNG--TS -GAAPGGGNGG,-GAA-GGN-GT,SGGN-GG--GA NG---T-SGG,NGGGATPSGG,NGGGA--GGA PGAG--G-A-A-,PGGG-NG-GGAA,PGGG-NG-GGA-,-AGG-NGTSGG-,NGGGATP-SGG-,NGGG-AG-GAG- GAAPGGGNG-G,GAA-GG-NGTS GAAPGGGN-GG,GAAPGGGN-GG,GAAGGNGT-SG,GNG-GGATPSG SG-…	n													FYC	153-156
F5-4_14553.t1				C			y	88-104 72-89 86-105 65-85 71-89 79-104 89-103 72-93 71-87 85-107	GTGA,GTG-,GGNA,-TGG,-TGG KEPAG-,KEP-GA,KEP-G-,GA--GT GAGT-,GAGT-,GGGNA,TGG--,TGGA- GGEAA-,GGKEP-,AGKEP-,GAKEPG GKEPA,GKEPG,AKEPG,GAGT- PGA-KE-,PGG-AG-,TG--AGT,GGGNAT-,-GG-TGG TGAG--,TGGGNA,TGG-TG KEPAG-,KEPG-A,KEPGGA,GTGAGT GKEP--A,GKEPG-A,-KEPGGA GGAGTGAGT,GG-GN-A-T,GGTG-GAMP	n
F5-4_14555.t1	PF01822.18	WSC domain	5.9E-19				y	173-187 180-199 174-194	ST--,STT-,LIT-,STIR,STT- TSTIRST,TSS-SPT,VSIPSST TST--TL-I,TST--IRST,TSSSPTV-S	n													YAC,WIC,YKC	103-106,129-132,301-304
F5-4_14558.t1							n			n
F5-4_14564.t1	PF00254.27	FKBP-type peptidyl-prolyl cis-trans isomerase	5.1E-32				n			n
F5-4_14568.t1	PF09362.9	Domain of unknown function (DUF1996)	2.0E-79				n			y	0.500879	5											FGC,FVC	3-6,142-145
F5-4_14572.t1	PF04616.13	Glycosyl hydrolases family 43	2.8E-16				n			y	1.0	1
F5-4_14573.t1	PF16862.4	Glycosyl hydrolase family 79 C-terminal beta domain	1.9E-17				n			n					GISR	445-449							YYC	313-316
F5-4_14577.t1				C			n
F5-4_14582.t1							n			n							LVAR	237-241
F5-4_14597.t1	PF09206.10 PF05270.12	Alpha-L-arabinofuranosidase B, catalytic Alpha-L-arabinofuranosidase B (ABFB) domain	6.8E-147 2.6E-50	M			n			y	0.424284	4
F5-4_14613.t1	PF01764.24	Lipase (class 3)	3.4E-30				n			y	0.920411	4
F5-4_14619.t1				C			n			y	0.715362	2
F5-4_14622.t1	PF00856.27	SET domain	3.6E-16				n			n													FTC	209-212
F5-4_14632.t1	PF01328.16	Peroxidase, family 2	5.7E-17	C			n			n							LKAR	169-173
F5-4_14654.t1				C			y	42-55 38-53 36-66	ST,ST,SS,SS,SS,SS,TS SSR--,SSTST,SSSS-,SSSS- STSSRS,STST-S,SSSS-S,SSTS-T,SSSS-T,STPA-A
F5-4_14657.t1							n			y	0.29365	4
F5-4_14667.t1	PF14273.5	Domain of unknown function (DUF4360)	6.0E-63				n			y	0.0666706	2
F5-4_14672.t1	PF00657.21	GDSL-like Lipase/Acylhydrolase	2.2E-6	S			n			n					GFLR	311-315							YGC	281-284
F5-4_14673.t1	PF00067.21	Cytochrome P450	2.0E-32				n			n											RELR	91-95	WGC,WCC	188-191,459-462
F5-4_14674.t1	PF01083.21	Cutinase	8.0E-51				n			y	0.691197	2					IFAR,LRAR,IAAR	48-52,71-75,206-210
F5-4_14675.t1	PF00394.21 PF07732.14 PF07731.13	Multicopper oxidase Multicopper oxidase Multicopper oxidase	9.0E-31 2.4E-29 1.7E-23				n			n													FSC	23-26
F5-4_14694.t1							n
F5-4_14701.t1				C	KKRELRKSKKR	35	n			y	0.575014	2									RELR	36-40
F5-4_14721.t1							n			y	1.0	1
F5-4_14728.t1	PF01083.21	Cutinase	2.4E-38				y	33-52 60-79 46-80	AP--,AP-H,-P-H,IP-T,IPVH,IP-A,VP-A HIPANEG,HIPAAPV,HIPAEE- HIPAV-PA,HNPVA-PP,HIPAN-EG,HIPAA-PV,HIPAEEP-	y	0.497886	2											FGC,WTC	144-147,292-295
F5-4_14743.t1							n			y	0.733154	2											FVC	6-9
F5-4_14779.t1	PF02383.17 PF12456.7	SacI homology domain Inositol phosphatase	4.5E-95 6.1E-43				n			n							ISAR	482-486			RYLR	404-408	YSC	767-770
F5-4_14782.t1	PF13460.5 PF05368.12	NAD(P)H-binding NmrA-like family	1.0E-8 6.8E-8				n			n													FSC,YVC	118-121,171-174
F5-4_14801.t1							y	115-141 87-138 20-62 36-64 45-62 79-163 101-163 122-164 121-164 137-164 144-163 151-164	KSEEYKPEY-,KSEEYKPEY-,KPE-YKPEYK E-YKPEE-TPYYKTE,E-YKPVE-TPYYKKE,E-YKSEEYKPEYKS-,EEYKPEY-KPEYKP- P-E-ET,SYE-HH,P-E-YQ,P-E-YQ,P-E-YQ,P-E-YQ,P-EEYK,P-E-YK,P-EEYK,P-E-YK -QPEY,-QPEY,-QPEE,YKPE-,YKPEE,YKPE-,YKPT- PEEYK,PE-YK,PEEYK,PE-YK EYK--Q-,EYK-P--,EYK-P--,-EETPY-,-YK-TEE,-YK-PV-,-ET-PY-,-YK-KEE,-YK-SEE,-YK-PE-,-YK-SEE,-YK-PE-,-YK-PE-,-YK-PE-,-YK-PE-,-YK-PE-,-YK-PE-,-YK-PE-,-YK-PE-,-YK-PE- YKPV-,…
F5-4_14802.t1	PF00305.18	Lipoxygenase	7.8E-28	C			n			n							LFAR	501-505
F5-4_14807.t1	PF03577.14	Peptidase family C69	1.5E-21				n			n													YTC	375-378
F5-4_14810.t1				M	KKKAKAKLASGKKK	68	y	147-223 161-215 175-218 189-221 203-224	YATGKSKTKSA,YASGKAKTKSA,YASGKAKTKSA,YASGKAKTKSA,YGSGKAKTKSA,YVSTKAQVKSA,YVSTKAQVKNL GKAKTKSAYAS,GKAKTKSAYAS,GKAKTKSAYGS,GKAKTKSAYVS,TKAQVKSAYVS KTKSAYASGKA,KTKSAYGSGKA,KTKSAYVSTKA,QVKSAYVSTKA SAYGSGKAKTK,SAYVSTKAQVK,SAYVSTKAQVK VSTKAQVKSAY,VSTKAQVKNLP
F5-4_14841.t1	PF01979.19 PF07969.10	Amidohydrolase family Amidohydrolase family	3.9E-19 6.4E-11				n			n
F5-4_14848.t1							n			n											RQLR	267-271	FDC	83-86
F5-4_14885.t1	PF01565.22 PF08031.11	FAD binding domain Berberine and berberine like	9.5E-23 4.6E-13				n			y	0.564146	4
F5-4_14905.t1							n			y	0.580505	3											WYC,YCC	2-5,22-25
F5-4_14924.t1							n
F5-4_14930.t1							n			y	0.561684	3
F5-4_14959.t1				C			n			y	0.528095	2					IVAR	3-7
F5-4_14969.t1	PF01095.18	Pectinesterase	2.5E-43				n			n													YAC	153-156
F5-4_14976.t1	PF01070.17	FMN-dependent dehydrogenase	2.6E-93				n			n											RALR	197-201
F5-4_14981.t1							n			y	1.0	1
F5-4_14997.t1				S			n			y	1.0	1
F5-4_08003.t1	PF00135.27	Carboxylesterase family	8.1E-83				n			n
F5-4_08012.t1							n			y	0.197409	4											WKC	46-49
F5-4_08038.t1	PF04185.13	Phosphoesterase family	3.0E-71				y	458-471	TP-AE,TP-L-,TW-S-,RPKV-	n
F5-4_08065.t1				C			y	171-185 21-198 68-202 31-202 31-202	GGA-,GGLL,GG--,GGD-,DEE- PLKPVTSTL-D---GATSKLLGSILKREE-ASSLTEEEKRSLLDSLTE,PLEPVTSTVGNVVNGATSGLLGGILKREE-PSSAPEETKRGLLDSLTE,PLEPVTSTVGNVVNGATSGLLGGILKREEAPSMAEEE-KRALLDSLTA,PLQPVTSTLGSVVGGA-GGLLGGGGDDEE-EEE--EDGKRG--GGVL- VTSTVGNVVNGATSGLLGGILKREE-PSSAPEETKRGLLDSLTEPLEP,VTSTVGNVVNGATSGLLGGILKREEAPSMAEEE-KRALLDSLTAPLQP,VTSTLGSVVGGA-GGLLGGGGDDEE-EEE--EDGKRGG-GVLGGIL-- GATSKLLGSILKREE-ASSLTEEEKRSLLDS…
F5-4_08067.t1	PF00775.20	Dioxygenase	7.6E-6				n			y	1.0	1					LVAR	38-42					WSC	147-150
F5-4_08072.t1				S			y	259-272	SSL-A,SSATA,SSLPT	y	0.877452	5					IVAR	675-679			RVLR	137-141	YLC,WNC	51-54,638-641
F5-4_08103.t1	PF07731.13 PF07732.14 PF00394.21	Multicopper oxidase Multicopper oxidase Multicopper oxidase	6.6E-25 8.3E-19 3.8E-7				n			n													FHC	441-444
F5-4_08104.t1							n			n
F5-4_08112.t1	PF03663.13	Glycosyl hydrolase family 76	1.9E-36				n			y	0.0747618	2
F5-4_08115.t1	PF00135.27	Carboxylesterase family	1.1E-70				y	604-629	-P-KPE-,-P-KPV-,-PGHDE-,KP-LPV-,---KPEP,YP-EP--	y	1.0	1											YIC	96-99
F5-4_08118.t1							n			y	0.23509	5					LGAR	9-13					WKC,WVC	30-33,69-72
F5-4_08122.t1							n			y	0.607373	3											YHC,WVC	21-24,92-95
F5-4_08134.t1							n			y	0.487189	3
F5-4_08136.t1							n			y	0.327072	5											FCC	116-119
F5-4_08138.t1	PF00067.21	Cytochrome P450	2.9E-40	M			n			n							IFAR	311-315
F5-4_08146.t1	PF12796.6 PF05729.11 PF13857.5	Ankyrin repeats (3 copies) NACHT domain Ankyrin repeats (many copies)	6.4E-9 1.3E-6 2.7E-6		LKYLKRR	973	n			n													FIC	912-915
F5-4_08147.t1							n			y	0.275106	5
F5-4_08190.t1	PF07519.10	Tannase and feruloyl esterase	8.5E-114				n			n			DELD	426-430									YGC,WAC	168-171,527-530
F5-4_08191.t1							y	30-82	THTPILAKEGDGYWSYHWRPKSPREVVKP,THAPVFAKEGDGYWSYHQREKHGR-----
F5-4_08196.t1	PF03198.13	Glucanosyltransferase	9.0E-114				n			y	0.425218	3											YGC	248-251
F5-4_08212.t1							n			y	1.0	1
F5-4_08220.t1							n			y	0.399459	2											WYC	50-53
F5-4_08221.t1	PF03366.15	YEATS family	4.2E-32				n			n													YWC	119-122
F5-4_08236.t1	PF00188.25	Cysteine-rich secretory protein family	8.5E-12				y	81-94 85-105 85-100	SPTTTSA,SPAATSA TSASPAA-,TSAVPAAD,YIA--AAL TSASPAA--,TSAVPAADY	y	0.265056	2
F5-4_08243.t1	PF00026.22	Eukaryotic aspartyl protease	2.9E-48				n			n							IYAR	39-43					FPC	337-340
F5-4_08245.t1	PF13405.5	EF-hand domain	5.4E-7				n			n
F5-4_08253.t1							n			y	0.806653	2											YCC	76-79
F5-4_08269.t1							n			y	0.554242	3
F5-4_08271.t1							n			n
F5-4_08279.t1	PF12770.6 PF13374.5	CHAT domain Tetratricopeptide repeat	5.9E-26 6.4E-11				n			n											RQLR,RSLR	386-390,409-413
F5-4_08296.t1							n
F5-4_08298.t1							n			y	0.20412	4											YTC	200-203
F5-4_08300.t1	PF05730.10	CFEM domain	7.4E-12				y	222-237 170-195 149-177 156-195	AA-AGI,AAVAGF,AA-FIL ASSILSG-,ASSIGS--,-S-VLSGA,SSTLASV- SGAVSTAL,SGASSVA-,SGISASA-,SSILSGA- LSGASSVASGI,-S-ASA--SSI,LSGASSIGSSV,LSGASSTLASV	y	0.831927	4
F5-4_08303.t1							y	63-76 153-170	-T-S--,TS-S--,-KVP-L,-E-P--,-E-PT- AP--,APTV,APS-,PPS-,PPS-,PPI-	n													FNC,YKC	8-11,320-323
F5-4_08334.t1	PF00026.22 PF14543.5	Eukaryotic aspartyl protease Xylanase inhibitor N-terminal	1.6E-68 2.8E-9				n			y	1.0	1											YPC	312-315
F5-4_08341.t1							n			y	0.683019	3											YCC	88-91
F5-4_08342.t1							n			y	0.375445	3											YCC	88-91
F5-4_08358.t1	PF07731.13 PF00394.21	Multicopper oxidase Multicopper oxidase	5.6E-28 1.6E-24				n			n
F5-4_08362.t1							y	86-173 114-155 86-177 114-159 86-177 114-161	VGKSFRKTGKAIKKPFQKTPLQK,VGDAFEKAGKTIKKPFQKTPLQK,VGDVFEKAEKTIKKPFKKTPLQK,VGGAFERTGKAIKKTFQ-S---R EKAGKTIKKPFQKTPLQKVGDVF,EKAEKTIKKPFKKTPLQKV---- VGKSFRKTGKAIKKPFQKTPLQK,VGDAFEKAGKTIKKPFQKTPLQK,VGDVFEKAEKTIKKPFKKTPLQK,VGGAFERTGKAIKKTFQSRDVTF EKAGKTIKKPFQKTPLQKVGDVF,EKAEKTIKKPFKKTPLQKVGGAF VGKSFRKTGKAIKKPFQKTPLQK,VGDAFEKAGKTIKKPFQKTPLQK,VGDVFEKAEKTIKKPFKKTPLQK,VGGAFERTGKAIKKTFQSRDVTF EKAGKTIKKPFQKTP…
F5-4_08370.t1	PF00561.19 PF08386.9	alpha/beta hydrolase fold TAP-like protein	2.3E-19 3.2E-15				n			y	0.915945	5			GFAR	165-169	ILAR	314-318			RELR	559-563	FQC,FAC	46-49,439-442
F5-4_08372.t1							y	84-98 325-347	SSTTSYSE,SSTTT-DA KLT-KVDKSS-K--,KLSVDVDKSVT-IV	y	1.0	1
F5-4_08375.t1	PF01565.22 PF08031.11	FAD binding domain Berberine and berberine like	2.4E-25 4.7E-8				n			n
F5-4_08383.t1							n			n													WGC	429-432
F5-4_08391.t1	PF00135.27 PF07859.12	Carboxylesterase family alpha/beta hydrolase fold	1.8E-86 6.5E-7				n			n					GFAR	151-155					RILR	401-405	FTC	408-411
F5-4_08399.t1	PF01341.16	Glycosyl hydrolases family 6	1.2E-97				n			n
F5-4_08442.t1	PF12831.6 PF00890.23 PF13450.5	FAD dependent oxidoreductase FAD binding domain NAD(P)-binding Rossmann-like domain	1.0E-7 8.8E-7 1.8E-6				n
F5-4_08473.t1							n
F5-4_08475.t1							n			n
F5-4_08483.t1	PF00445.17	Ribonuclease T2 family	1.2E-47	C			y	63-77	34 sequences have been detected as tandem repeats containing. ,SSTPVTST,SS-PLTTS	n											RALR	8-12	FSC	413-416
F5-4_08484.t1	PF16499.4	Alpha galactosidase A	4.4E-49				n			y	0.897555	2					LIAR	423-427					YSC	28-31
F5-4_08498.t1	PF00082.21	Subtilase family	3.9E-45	C			n			n							LMAR	61-65			RSLR	370-374	FGC,FRC	267-270,772-775
F5-4_06529.t1							y	139-153	TS-VS--,TS-ISSP,TSYTA--	y	1.0	1
F5-4_06540.t1	PF00150.17	Cellulase (glycosyl hydrolase family 5)	5.3E-48				n			n													FDC	223-226
F5-4_06556.t1							n			y	0.38927	3
F5-4_06586.t1	PF00723.20 PF00686.18	Glycosyl hydrolases family 15 Starch binding domain	5.0E-105 4.3E-32				y	110-125 109-125	GG-LSS,GG-LAE,PKYLAD SGGLS-,SGGLAE,PKYLAD	n							LSAR	545-549
F5-4_06589.t1	PF17389.1	Bacterial alpha-L-rhamnosidase 6 hairpin glycosidase domain	1.2E-14				n			n
F5-4_06591.t1	PF02230.15	Phospholipase/Carboxylesterase	9.8E-6				n			y	0.684287	3
F5-4_06592.t1	PF13561.5 PF00106.24	Enoyl-(Acyl carrier protein) reductase short chain dehydrogenase	1.3E-36 2.3E-30				n			n
F5-4_06596.t1							n			y	0.286131	4											YLC	130-133
F5-4_06606.t1							n			y	0.625073	2											WNC	0-3
F5-4_06618.t1	PF07249.11	Cerato-platanin	2.4E-52				n			y	0.700068	2
F5-4_06623.t1	PF00188.25	Cysteine-rich secretory protein family	4.0E-21				n			n
F5-4_06626.t1	PF15979.4	Glycosyl hydrolase family 115	1.5E-137				y	474-489	ATREWG,ATVS-E,ATAS-V	n
F5-4_06627.t1	PF00067.21	Cytochrome P450	1.4E-51				n			n							IAAR	572-576
F5-4_06632.t1				C			y	151-164 257-270 256-270	PRPGSPP,PRPGEFG YERDLED,YEDDLES DYERDLE-,DYEDDLES								LAAR	11-15
F5-4_06634.t1	PF02469.21	Fasciclin domain	5.6E-45				y	173-196 15-30 15-32 175-193 175-188 347-364 347-365	ME--,MEG-,MSGN,MEG-,MEG-,MPG-,MAG-,MAP- PAA-EM,PASMAM,PAA-AE PAA-EM-,PASM-AM,PAAAEAA MEGMSGN,MEGMEG-,MPGMAG- MEGMSGN,MEGMEGM TLLTMGLANR,TLTTLA-GN- TLLTMGLANR,TLTTLA-GNR
F5-4_06645.t1							n
F5-4_06649.t1					KRPRP	90	y	42-55 246-261 246-262 72-169	-PS,-PS,PP-,RP-,RP-,RP-,AP- SDLQ,SDLE,SDYE,SDPE SDLQ-,SDLE-,SDYE-,SDPED RGVGLRPFRKVRLSKADGKRPRPGPDVSPPPPPPLSPRLRPDVPESLLK,RGVGLRPFRKVRLSKADGKRPRPGPDVSPPPPPPLSPRLRPDVPKSLLK
F5-4_06670.t1	PF01083.21	Cutinase	7.5E-50				n			y	0.657753	5											FNC,FCC	169-172,187-190
F5-4_06678.t1	PF00082.21	Subtilase family	1.6E-28				y	403-420 404-418 428-441 428-448 428-450	STS-,STTT,STR-,STST,SFTT TSSTT,TSTRS,TSTSF KPTSAPY,KPAPTPY KPTSA-PY,KPAPT-PY,KPKGKKP- KPTSA-PY-,KPAPT-PY-,KPKGKKPIG	n
F5-4_06691.t1							n			y	0.8425	2
F5-4_06694.t1							n
F5-4_06702.t1							n			y	1.0	1
F5-4_06704.t1				C			n			y	0.535522	3
F5-4_06707.t1							y	56-77 56-79 61-77	GN-NGGDKG,GN-NG-NRP,GGGNG-NG- GNNGGDKG,GNNGNRPG,GGNGNGGN DKG-,GNN-,GNRP,GGGN,GNG-	n
F5-4_06711.t1							y	232-257 229-247 229-242 258-274	PSSSGS-,PS-P-TA,PSAP-T-,-STY-TL,PASS-T- GSPPS-SS,GSP-S-PT,-AP-SAPT GSPPSSS,GSPSPTA PAPTTSVAP,PAPTSS-SG	y	0.396265	3
F5-4_06720.t1							n			y	1.0	1
F5-4_06722.t1	PF00141.22	Peroxidase	1.8E-26				n			n
F5-4_06723.t1							n			y	0.766198	2
F5-4_06726.t1	PF01263.19	Aldose 1-epimerase	6.6E-48				n			n													FNC,YTC,YGC	257-260,307-310,337-340
F5-4_06734.t1							y	103-117 95-123	DAEDSDDS,DAEDSD-V EDMK-VANDD-A,EDSDDS--DA--,EDSD-V--E---,EDLE----E---								LQAR,LEAR,LEAR	9-13,36-40,85-89
F5-4_06737.t1							n
F5-4_06739.t1	PF05199.12 PF00732.18	GMC oxidoreductase GMC oxidoreductase	2.4E-29 1.7E-28				n			n							LAAR	24-28
F5-4_06741.t1	PF14269.5 PF05935.10	Arylsulfotransferase (ASST) Arylsulfotransferase (ASST)	3.0E-64 1.6E-19				n
F5-4_06762.t1							n			y	0.537515	3
F5-4_06773.t1	PF00657.21	GDSL-like Lipase/Acylhydrolase	3.8E-7				y	112-128 112-125	SKVW-,SKTYS,SKPA-,SAPW- SKVW-,SKTYS,SKPAS	y	0.0574008	2
F5-4_06780.t1				M			n			n
F5-4_06781.t1							n			y	0.580316	3					LAAR	5-9					FGC	54-57
F5-4_06851.t1	PF01593.23	Flavin containing amine oxidoreductase	1.5E-41				n			n					GYLR	343-347
F5-4_06895.t1							n			y	1.0	1											WYC	30-33
F5-4_06906.t1	PF01822.18	WSC domain	1.4E-41				n			n					GFSR	1244-1248							WQC,FSC,FLC	539-542,956-959,1403-1406
F5-4_06914.t1	PF03443.13	Glycosyl hydrolase family 61	4.8E-55				y	244-263	PATT,PATT,PATT,PATK,PVTK	n													FSC	232-235
F5-4_06924.t1							n			y	1.0	1
F5-4_06929.t1							n			y	0.621166	3											FVC	0-3
F5-4_06930.t1							n			y	0.281692	5											WLC	95-98
F5-4_06935.t1	PF01328.16	Peroxidase, family 2	4.4E-18				n			n
F5-4_06959.t1							n			y	0.216742	4											FKC	23-26
F5-4_06965.t1	PF06824.10	Metal-independent alpha-mannosidase (GH125)	6.4E-181				n			n							LAAR	508-512					FEC	206-209
F5-4_06976.t1							y	299-313 196-216 188-214 188-225 193-220	GKGN,GKEK,GKG-,GKKR SP-PSTF--,SPT-STPPN,SPTPSTP-- PPN--PLPTTS,PPSTFS-PTST,PPN--S-PTPS PPN---P-LPTTS,PPSTFSP-T-ST-,PPN--SP-TPST-,PIK-IAIALPS-- PT-TSPPSTFS-,PT-STPPN--S-,PTPSTPIK--IA
F5-4_06984.t1	PF00732.18 PF05199.12	GMC oxidoreductase GMC oxidoreductase	8.2E-49 1.9E-28				n			n							IKAR	604-608
F5-4_04016.t1	PF02102.14 PF14521.5	Deuterolysin metalloprotease (M35) family Lysine-specific metallo-endopeptidase	3.6E-109 8.8E-42				n			y	0.324155	4											YYC	236-239
F5-4_04035.t1							y	252-276 252-277 333-349	PAQA-,PAVA-,PAAP-,LSPPP,PAAL-,PADA- -PA-Q-A,-PA-V-A,-PA-APL,SPP-P--,-PA-A-L,-PADA-L PPVAQV,PPPVQL,PPPA-L
F5-4_04043.t1	PF00067.21	Cytochrome P450	5.1E-41				n			n													FSC	367-370
F5-4_04050.t1							n			n
F5-4_04054.t1	PF07732.14 PF07731.13 PF00394.21	Multicopper oxidase Multicopper oxidase Multicopper oxidase	8.7E-43 4.8E-36 2.5E-34				n			n													FDC	219-222
F5-4_04065.t1	PF00026.22 PF14543.5	Eukaryotic aspartyl protease Xylanase inhibitor N-terminal	2.1E-67 1.1E-11				n			n							INAR	236-240					FPC	315-318
F5-4_04068.t1							n			y	0.301594	5											FCC,FLC	26-29,91-94
F5-4_04072.t1							n			n
F5-4_04094.t1	PF00150.17	Cellulase (glycosyl hydrolase family 5)	3.3E-18				n			n							IGAR	311-315
F5-4_04105.t1							n			y	0.568486	3											YCC	35-38
F5-4_04114.t1	PF01915.21 PF00933.20 PF14310.5	Glycosyl hydrolase family 3 C-terminal domain Glycosyl hydrolase family 3 N terminal domain Fibronectin type III-like domain	1.6E-50 1.6E-36 1.2E-23	M			n			n							IAAR,IGAR	344-348,441-445			RVLR	695-699	YSC	224-227
F5-4_04135.t1							y	2-16 2-15	GG-GIE,GG-NAS,GGPG-E GG-GIE,GG-NAS,GGPG--	y	0.579736	3
F5-4_04139.t1							n			y	0.554747	3
F5-4_04143.t1	PF03443.13	Glycosyl hydrolase family 61	1.8E-60				n			n
F5-4_04144.t1							n			y	0.560631	3											YCC	26-29
F5-4_04152.t1				C			n			y	0.568412	3
F5-4_04181.t1							n			n													WKC	22-25
F5-4_04189.t1							y	61-76 51-69 46-67 44-67	TTTLGS,TTILG-,IGIPI- STITSDD,STITTT-,LGSTTI- TSAIVSTI,TSDD-STI,TTTLGST- ITTSAIVST,ITSD--DST,ITTT-LGST	y	0.576976	4											FPC	309-312
F5-4_04211.t1	PF07992.13 PF13738.5 PF00070.26	Pyridine nucleotide-disulphide oxidoreductase Pyridine nucleotide-disulphide oxidoreductase Pyridine nucleotide-disulphide oxidoreductase	5.3E-37 2.0E-11 1.9E-10				n
F5-4_04228.t1							n			y	1.0	1									RKLR	161-165
F5-4_04253.t1							y	13-169 13-169	DPAGVNGIKNLISTTIFKPKEKLHARDELEARMRPKILRPLSPKSPKSPKSPVPGSPRGRHHKRD-ELE--AR,DPAGVTGIKNLISTTIFKPKEKLHARDELEARMWPKILRPSSPKSPKSPKSPVPGSPRW-HK-RTLTSEYFAK,DP-------N--E--V----E--H--N-MDA---------D-------------G---W------I-S----- DPAGVNGIKNLISTTIFKPKEKLHARDELEARMRPKILRPLSPKSPKSPKSPVPGSPRGRHHKRD-ELE--AR,DPAGVTGIKNLISTTIFKPKEKLHARDELEARMWPKILRPSSPKSPKSPKSPVPGSPRW-HK-RTLTSEYFAK,DP-------N--E--V----E--H--N-M…								LEAR,LHAR,LEAR,LEAR,LHAR,LEAR	8-12,34-38,40-44,78-82,104-108,110-114
F5-4_04265.t1				C			y	14-29 14-30	SAS-,SAT-,SSSI,SVV-,SVP- SA-S-,SATS-,SS-I-,SV-V-,SV-PF
F5-4_04269.t1							n			n							LNAR	56-60
F5-4_04290.t1				S			n			y	1.0	1											FVC	15-18
F5-4_04291.t1							n
F5-4_04298.t1							n			y	0.568266	3											YCC	109-112
F5-4_04299.t1							n			y	0.52531	2											FAC	40-43
F5-4_04302.t1							n			y	0.562552	3
F5-4_04358.t1	PF12146.7 PF12697.6	Serine aminopeptidase, S33 Alpha/beta hydrolase family	3.0E-6 7.2E-6				y	277-293	--LAQP,L-AA--,VEYL--,T-LA--,T-LQ--	y	0.876573	2
F5-4_04366.t1	PF03636.14 PF03632.14	Glycosyl hydrolase family 65, N-terminal domain Glycosyl hydrolase family 65 central catalytic domain	9.4E-24 3.0E-22				n			n
F5-4_04378.t1				C			n			y	0.604675	3					LNAR	159-163					YGC	145-148
F5-4_04380.t1							n			y	0.516602	3
F5-4_04387.t1	PF17389.1	Bacterial alpha-L-rhamnosidase 6 hairpin glycosidase domain	3.2E-9				n			n
F5-4_04390.t1							n			y	0.499199	2											WNC,WVC	22-25,47-50
F5-4_04391.t1							n			y	0.568758	2
F5-4_04394.t1				C			y	229-243 144-233	SR-R-S,SRSKVA,SRSK-K AAAPKPIPEWQKPYKPPPS-YNYYEPLPVPKPMPP,AA--NGYT---PYKPP-ATYSYYE-PLPVPKPMPP,AA--NGYT---PYKPP-PTYSYDNFKRQLSR-RSS												RPLR	83-87
F5-4_04397.t1							n			n							INAR	106-110
F5-4_04416.t1							n			y	0.611413	3			GITR	26-30
F5-4_04418.t1							n			y	1.0	1									RALR	254-258	YGC	381-384
F5-4_04421.t1	PF04185.13	Phosphoesterase family	1.5E-35				n			n
F5-4_04424.t1	PF01266.23	FAD dependent oxidoreductase	4.2E-25				y	309-324	YGH-GG,YGYQSS,YGY-SD	n
F5-4_04442.t1				C			n
F5-4_04444.t1							n			y	0.498331	2					IVAR	59-63
F5-4_04445.t1	PF00187.18 PF01522.20	Chitin recognition protein Polysaccharide deacetylase	7.3E-33 3.8E-27				y	147-161 98-112	TPYPTA-,TP--TS-,TP--TND NGNKKCSG-,NGC--CSQY	n													YVC,FLC,YSC,YDC	39-42,91-94,216-219,286-289
F5-4_04446.t1	PF01301.18 PF13364.5 PF10435.8 PF13363.5 PF02449.14	Glycosyl hydrolases family 35 Beta-galactosidase jelly roll domain Beta-galactosidase, domain 2 Beta-galactosidase, domain 3 Beta-galactosidase	1.4E-74 5.7E-61 1.1E-54 8.6E-25 8.8E-7				n			n													FNC,WSC	31-34,215-218
F5-4_04467.t1	PF11327.7	Protein of unknown function (DUF3129)	1.7E-64				n			y	0.858271	2
F5-4_04469.t1							n			y	0.409488	3
F5-4_04500.t1				S			n			n
F5-4_13007.t1	PF13343.5 PF13531.5 PF01547.24	Bacterial extracellular solute-binding protein Bacterial extracellular solute-binding protein Bacterial extracellular solute-binding protein	1.1E-15 2.5E-9 8.7E-7				n
F5-4_13010.t1	PF07971.11	Glycosyl hydrolase family 92	1.2E-146				n			n													YSC,FRC,FEC	190-193,333-336,660-663
F5-4_13011.t1	PF10503.8 PF00326.20	Esterase PHB depolymerase Prolyl oligopeptidase family	1.5E-20 4.8E-15				n			y	0.937073	2
F5-4_13013.t1	PF00704.27	Glycosyl hydrolases family 18	4.6E-18				n			n					GFAR	220-224
F5-4_13018.t1	PF07250.10 PF00187.18 PF09118.10	Glyoxal oxidase N-terminus Chitin recognition protein Domain of unknown function (DUF1929)	2.6E-43 2.5E-32 2.2E-25				y	339-354	APA-VA,APGPSP,APA-AP	n							IAAR	124-128
F5-4_13022.t1							n
F5-4_13026.t1							n			y	0.590745	3											YKC	67-70
F5-4_13040.t1							y	255-268	IGGKLL--,IGGKLAGS	y	0.56924	3											YVC	438-441
F5-4_13050.t1	PF07960.10	CBP4	2.4E-21				n
F5-4_13060.t1	PF03443.13	Glycosyl hydrolase family 61	7.8E-70				y	235-285 325-358 235-286 325-351 325-352	SS---APTVVA-A--,SS-K-AP---A-A--,SS-S-TP---A-VT-,KA-PVAS--P-K-P-,TSIG-AP---FS-NS,TSTK-AS---A-S-- PSSDDSDKT,PSSGGSIKT,PSSGDST-T,TSPKPAT-S SS--A-PTVVA-A---,SS-KA-P---A-A---,SS-ST-P---A-VTK-,AP-VASP---K-P---,TSIGA-P---FS--NS,TSTKA-S---A-S--P PSSDDSDKT,PSSGGSIKT,PSSGDSTTT PSSDDSDKT-,PSSGGSIKT-,PSSGDSTTTS	y	0.672323	2
F5-4_13074.t1	PF01328.16	Peroxidase, family 2	7.2E-16				n			n							LKAR	140-144
F5-4_13086.t1	PF00728.21 PF02838.14	Glycosyl hydrolase family 20, catalytic domain Glycosyl hydrolase family 20, domain 2	8.4E-27 1.3E-8				n			n
F5-4_13110.t1							n			n
F5-4_13148.t1							n			y	1.0	1
F5-4_13154.t1	PF07731.13 PF07732.14 PF00394.21	Multicopper oxidase Multicopper oxidase Multicopper oxidase	8.1E-25 5.1E-20 2.9E-7				n			n													FHC	452-455
F5-4_13163.t1				C			n			n					GFLR	168-172
F5-4_13164.t1	PF07944.11	Beta-L-arabinofuranosidase, GH127	1.5E-17				n			n					GITR	171-175							YPC	399-402
F5-4_13168.t1				C			y	107-120 107-121	STNIS,STSIG,STSI- STNIS,STSIG,STSIR	n
F5-4_13169.t1	PF13668.5	Ferritin-like domain	4.1E-19				n			n
F5-4_13173.t1							y	408-428 408-421	-SPPG-,-SP-P-,GRS-A-,-RR-V-,-RR-SY,-RR-G- SPPG--,SPPGR-,SAR-RV	y	0.878187	2					LGAR	136-140					FIC	25-28
F5-4_13174.t1							y	156-174 81-95 81-98 93-130	-GPGF,-GP-F,GGN--,WGP--,WGS--,TGS-- GPYQGGS-P,GP--GGSWS GPY-QG-GSP,GPGGSWSGNN SWSGNNGPWPTTGS,SWDGK--VWPTPGS,SWDGK--VWPTTGL	y	0.252951	4
F5-4_13181.t1	PF00722.20	Glycosyl hydrolases family 16	6.3E-36				y	308-322 308-323	TGANGSTP,TGANG-TG TGANGSTP,TGANGTGL	n													YGC	232-235
F5-4_13188.t1							n			y	0.230958	4	DELD	236-240			IKAR	273-277					YGC	360-363
F5-4_13189.t1	PF01120.16 PF16757.4	Alpha-L-fucosidase Alpha-L-fucosidase C-terminal domain	5.8E-86 1.3E-8				n			n
F5-4_13197.t1	PF09286.10	Pro-kumamolisin, activation domain	2.1E-37				n			n							LGAR,IWAR	353-357,420-424
F5-4_13206.t1	PF05730.10	CFEM domain	1.8E-13				n			y	0.841714	5
F5-4_13231.t1							n			y	0.21342	4											FQC	142-145
F5-4_13232.t1	PF10250.8	GDP-fucose protein O-fucosyltransferase	1.1E-10				n			n
F5-4_13248.t1				M			n			y	0.627733	3											YRC	30-33
F5-4_13304.t1				C			y	70-113	TST-ATE,TST-IT-,ASS-SS-,-SE-SD-,SET-TT-,TAL-S--,TST--L-,TSSDAS-,TST-SF-	n
F5-4_13313.t1							n			y	0.59248	3
F5-4_13338.t1	PF16499.4	Alpha galactosidase A	3.1E-49				n			n
F5-4_13339.t1							n			n													WGC	98-101
F5-4_13347.t1				S			y	867-887 867-888	SPAY,SPT-,SPGF,SPT-,SPGY,SPK- SPAY,SPT-,SPGF,SPT-,SPGY,SPKS	n							LLAR,IMAR	198-202,1053-1057					WSC	1015-1018
F5-4_13361.t1				M			y	262-279 262-280 254-285 254-299 273-307	ERGVNGTVVL,ERGMNGTT-- ERGVNGTVVL,ERGMNGTTV- NGTGPPLFERGV,NGT-VVLE-RGM,NGT-TVSDARG- NGTGPPLFERG--V,NGTVVLE--RG--M,NGTTVSD-ARGMIV,NGTSVTR-ARG--V RGM--NGTTVSDA,RGMIVNGTSVTRA,RG--VRRTLRERR	y	0.624015	3					LCAR	160-164			RTLR	300-304
F5-4_13364.t1	PF00722.20	Glycosyl hydrolases family 16	3.5E-7				y	252-293 267-309 275-316 284-310 252-326 262-326 275-292 284-301	-P-NITF,-P-NITF,-P-NITS,-P-NITL,-PLNVT-,LPPDVT-,LPPDGT-,LPPD-G- --P-NITL,--PLNVT-,-LPPDVT-,-LPPDGT-,-LPPD-G-,-KFPDV--,TLPPD-G-,TLPPN--- ---VTLPPD,---VTLP-P,--DGTLP--,-PDGKF---,-PDVTLP--,-PDGTL---,-PP-NAK--,FPDVT---- -PPDGTL,-PPDGK-,FP-DVT-,LPPDGT-,LPPNA-- PNITF---,PNITF---,PNIT-S--,PNITLP--,LNVTLP--,PDVTLP--,PDGTLP--,PDGKF---,PDVTLP--,PDGTLP--,PNAKFP--,-DVTFPLN,-DVP-PEQ PNIT-S--,PNITLP--,LNVTLP--…								IRAR	159-163
F5-4_13378.t1	PF00457.16	Glycosyl hydrolases family 11	2.3E-47				n			n													FVC	35-38
F5-4_13383.t1				C			n			y	0.868963	2											YGC	140-143
F5-4_13384.t1							n
F5-4_13405.t1							n			y	0.608682	3											FCC	26-29
F5-4_13406.t1							n			y	0.566978	3											WFC,YCC	4-7,24-27
F5-4_13440.t1				C			y	113-128 113-129 280-297 276-297 163-250	PEKQ,PEPK,PETT,PEKD PEK-Q,PEP-K,PET-T,PEKDQ PA--GVL,PAVAGAL,PAIAGG- LPAIPAGV,LPAV-AGA,LPAI-AGG DQGKEGFRFLGSGKQTGN--DPKPDETSKD-,DQGKKGFNFFGLGKQSEKQPDPKLDETSKD-,DQGKKGFNFFGLGKQTGK-PGQTTSKSPQQT	y	0.882968	2
F5-4_13458.t1							n			n
F5-4_13473.t1							n			y	0.316568	4											FTC	30-33
F5-4_13476.t1							n			y	0.630503	2											FGC	59-62
F5-4_13479.t1							n			y	0.661532	3											FNC	0-3	YHSLK	183-188
F5-4_13493.t1	PF07971.11	Glycosyl hydrolase family 92	2.8E-147		RKIKYKRD QRKIKYKR	103 102	n			y	1.0	1					ILAR	252-256					YFC,FYC	197-200,343-346
F5-4_13497.t1							n			y	0.740874	2
F5-4_12006.t1							n			y	0.558532	3
F5-4_12017.t1				M			n			y	0.804257	2
F5-4_12035.t1				C			y	79-116 87-104	--YSTST-SGV,--YSTST-AS-,NDYSTST--S-,--TSKDYYTT-,--TSV-T-ASR YSTSTASND,YSTSTSTSK	y	1.0	1
F5-4_12043.t1	PF03572.17	Peptidase family S41	1.1E-6				y	247-261	TFENGTVF,TFEN-LAN	n					GFSR	395-399					RALR	8-12
F5-4_12044.t1							n			y	0.811443	2									RSLR	64-68
F5-4_12055.t1							n			y	1.0	1
F5-4_12058.t1							n			y	0.597175	3
F5-4_12061.t1	PF05729.11	NACHT domain	6.1E-6				n			n					GYLR	980-984					RVLR	668-672	FEC,YHC,FLC,FIC	470-473,656-659,690-693,934-937
F5-4_12093.t1							n			y	1.0	1
F5-4_12099.t1							y	1-33 7-33 13-33 19-33 1-34 7-34 13-34 19-34	IDG,IDG,IDG,IDG,IDG,IDG,IDG,IDG,IDS,IDS,IDT IDG,IDG,IDG,IDG,IDG,IDG,IDS,IDS,IDT IDG,IDG,IDG,IDG,IDS,IDS,IDT IDG,IDG,IDS,IDS,IDT ID-G,ID-G,ID-G,ID-G,ID-G,ID-G,ID-G,ID-G,ID-S,ID-S,IDTN ID-G,ID-G,ID-G,ID-G,ID-G,ID-G,ID-S,ID-S,IDTN ID-G,ID-G,ID-G,ID-G,ID-S,ID-S,IDTN ID-G,ID-G,ID-S,ID-S,IDTN	n
F5-4_12102.t1							n			y	1.0	1
F5-4_12109.t1							y	131-140	T,T,T,T,T,T,T,T,T,T	y	0.535678	3
F5-4_12120.t1	PF17107.4	N-terminal domain on NACHT_NTPase and P-loop NTPases	5.1E-36				n			y	1.0	1
F5-4_12124.t1							n			y	0.314769	4
F5-4_12135.t1							n			y	0.849466	2											FDC	233-236
F5-4_12151.t1	PF01522.20 PF00187.18	Polysaccharide deacetylase Chitin recognition protein	1.1E-29 3.3E-17				y	414-434	STDGTCS-,STT-TCAG,STFGNCC-	n													YDC	122-125
F5-4_12160.t1							n			y	0.594652	3											WYC,FFC	22-25,51-54
F5-4_12162.t1	PF00561.19 PF08386.9	alpha/beta hydrolase fold TAP-like protein	5.8E-19 1.3E-16	C			n			y	0.699178	5											FLC	25-28
F5-4_12164.t1							n			n					GFSR	228-232
F5-4_12169.t1							n
F5-4_12171.t1	PF00722.20	Glycosyl hydrolases family 16	6.0E-41	C			y	332-351	LPPSTISSYPG--,LP-S--SQ-PGVE	y	0.927452	2											WNC	405-408
F5-4_12176.t1	PF00188.25	Cysteine-rich secretory protein family	3.1E-16				y	96-149 104-150 112-150 122-150 132-150 143-156 26-41 96-155 104-128 112-151 122-151 132-151 143-157 161-174 191-205 119-136 191-206 119-146	PAPVE,PAPVQ,PAPVQ,PAPVQ,PAPVQ,PAPVE,PAPVQ,PAPVE,PAPVE,PAPVQ,PAPV- VQPA-P-,VQPA-P-,VQPA-P-,---VQPA,--PVEP-,A-PVQP-,A-PVEP-,A-PVEP-,A-PVQP-,A-PVE-- APVQP,APVQP,APVEP,APVQP,APVEP,APVEP,APVQP,APVE- APVEP,APVQP,APVEP,APVEP,APVQP,APVE- APVEP,APVEP,APVQP,APVE- PVQPA,PVEPI,PVQ-V GQ-PLP,GQ-PFP,HPGPQT PAPVE,PAPVQ,PAPVQ,PAPVQ,PAPVQ,PAPVE,PAPVQ,PAPVE,PAPVE,PAPVQ,PAPVE,PIPVQ VQPAP,VQPAP,VQPAP,VQPAP,VEPAP APVQ…	y	0.861138	2											YRC	346-349
F5-4_12178.t1							y	62-93 62-87	PKEGGEAK,PKEGGEAK,PKEGGEGE,KKEEEEKK PKEGGEA-K-,PKEGGEA-K-,PKEGGEGEKK	n
F5-4_12192.t1							n			n													FEC	12-15
F5-4_12225.t1	PF00445.17	Ribonuclease T2 family	5.1E-35				n			y	0.894391	5
F5-4_12233.t1	PF01266.23	FAD dependent oxidoreductase	1.2E-66				y	13-38	ELCPGTLPRNSAQ,ELCPGTLPRNSAQ	n											RFLR	87-91	YAC	420-423
F5-4_12252.t1							y	119-134	PTET,PTLT,PTLP,PIFP	y	0.945891	2											FYC	222-225
F5-4_12261.t1	PF03443.13	Glycosyl hydrolase family 61	9.8E-38				n			n							IGAR	69-73
F5-4_12268.t1	PF04389.16 PF02225.21	Peptidase family M28 PA domain	8.0E-43 8.3E-15	M			n			n
F5-4_12269.t1	PF00190.21 PF07883.10 PF05899.11	Cupin Cupin domain Protein of unknown function (DUF861)	2.1E-40 1.0E-22 3.0E-6				y	233-246	LTGPESG,LTGPSSY
F5-4_12273.t1							y	59-74 92-107 84-101 77-103 87-107	APA--GT,APKEEG-,APKE-G- EEK-KK,EEENKK,EEG-CK EEEKKK,EEEEKK,KEEENK SGGEHGS,EEE-KKK,EEEEKKK,EEENKKE KKKEEEE,KKKEEEN,KKEEGCK	y	1.0	1
F5-4_12274.t1	PF08787.10	Alginate lyase	1.6E-44				n			n
F5-4_12301.t1	PF00085.19 PF13848.5 PF01216.16 PF13899.5 PF04756.12 PF13905.5 PF13098.5 PF00578.20	Thioredoxin Thioredoxin-like domain Calsequestrin Thioredoxin-like OST3 / OST6 family, transporter family Thioredoxin-like Thioredoxin-like domain AhpC/TSA family	4.8E-64 1.5E-51 2.8E-11 5.8E-10 1.2E-9 3.8E-8 5.5E-8 8.1E-8				y	468-487	AEAATEKVKSA,AEKATDAAK--	y	0.736989	3
F5-4_12328.t1	PF00722.20 PF03935.14	Glycosyl hydrolases family 16 Beta-glucan synthesis-associated protein (SKN1)	2.2E-13 3.2E-13				n			n													FTC	79-82
F5-4_12334.t1							n			y	0.587045	3											YVC,FTC	29-32,42-45
F5-4_12335.t1							n			y	0.68388	2
F5-4_12341.t1							y	171-194 180-197 174-199	KPLVQP,KPPVQA,KPPVQP,KTPVQP VQA-KPP,VQP-KTP,VQPVRT- VQP-KPP-,VQA-KPP-,VQP-KTP-,VQPVRTSK
F5-4_12342.t1							n			n													FVC	84-87
F5-4_12348.t1	PF13164.5	Diedel	9.3E-7				n			y	0.207922	4											FGC	36-39
F5-4_12353.t1	PF00067.21	Cytochrome P450	1.4E-30				n			n
F5-4_12357.t1							n			y	0.556559	3
F5-4_12396.t1	PF09362.9	Domain of unknown function (DUF1996)	1.7E-78				n			y	0.515719	5											FAC,YRC	5-8,139-142
F5-4_12421.t1				C			y	131-208 142-207 151-204 162-228 175-204 186-228 131-205 142-229 151-205 162-229 175-205 186-222 134-235 153-210 170-225 134-204 153-211 170-204 158-217 158-207 202-228 228-277 228-277	DSPQKV,DSPQRV,DSPQKV,DSPQRV,DSPQKV,DSPQRV,DSPQKV,ESPQRV,DSPQKV,DSPQRV,DSPQKV,DSPQRV,DSPKKS VDSPQK,VDSPQR,VDSPQK,VDSPQR,VDSPQK,VESPQR,VDSPQK,VDSPQR,VDSPQK,VDSPQR,VDSPKK PQRVDS,PQKVDS,PQRVDS,PQKVES,PQRVDS,PQKVDS,PQRVDS,PQKVDS,PQRVDS SPQ-RVD--,SPQ-KVE--,SPQ-RVD--,SPQ-KVD--,SPQ-RVD--,SPQ-KVD--,SPQ-RVD--,SPK-KSE--,IEEVPVD--,--K-KVDSP,KKA-PVE-- PQRVDS,PQKVDS,PQRVDS,PQKVDS,PQRVDS SPQ-RVD--,SPQ-KVD--,SPQ…
F5-4_12429.t1							n			y	0.73582	2
F5-4_12433.t1	PF00501.27 PF07993.11 PF01370.20 PF00668.19 PF00550.24 PF01073.18 PF13460.5	AMP-binding enzyme Male sterility protein NAD dependent epimerase/dehydratase family Condensation domain Phosphopantetheine attachment site 3-beta hydroxysteroid dehydrogenase/isomerase family NAD(P)H-binding	1.2E-49 2.1E-34 7.7E-14 9.9E-13 9.4E-9 8.3E-8 4.9E-6				n			n											RLLR	953-957	YIC,FGC	333-336,679-682
F5-4_12442.t1							n			y	0.624202	3
F5-4_12443.t1	PF00331.19	Glycosyl hydrolase family 10	2.9E-102				n			n
F5-4_12444.t1	PF00264.19	Common central domain of tyrosinase	7.7E-33				n			n													YTC	171-174
F5-4_12451.t1	PF00082.21 PF06280.11	Subtilase family Fn3-like domain	1.2E-32 2.3E-8				n			n													FDC	759-762
F5-4_12454.t1							y	40-53 260-292 269-286 288-305 260-304 269-288 280-304 260-284 269-290 287-300 274-313 266-295 240-278	48 sequences have been detected as tandem repeats containing. ,PH-,PHP,TWP,PKP,PKP TSKP-,TSKP-,TSKL-,TSKS-,TSKP-,TSK--,-STA-,KPTS-,--KPT SKLT,SKST,SKPT,SKS-,T-AK TS-KP,TSVT-,TS-K-,PT---,TS---,TS-S- TSKP-,TSKP-,TSKL-,TSKS-,TSKP-,TSKS-,TAKP-,TSKP-,TSVT-,TSKPT,TSTS- SKLT,SKST,SKPT,SKST,AKPT TSKS-,TAKP-,TSKP-,TSVT-,TSKPT,TSTS- TSKP-,TSKP-,TSKL-,TSKS-,TSKP-,TSKST SKLT--,SKST--,SKPT--,SKST-A,-KPTSK PTS…	y	1.0	1					IEAR,ITAR	8-12,182-186
F5-4_12457.t1	PF13668.5	Ferritin-like domain	7.5E-14	C			y	77-91 78-93 77-93	PTAALPPN,PTA-LVYN TAALPPNP-,TA-LVYNPN PTAAL-PPN,PTALVYNPN	y	0.726872	2					LDAR	230-234					FSC	348-351
F5-4_12461.t1	PF00561.19 PF12146.7 PF12697.6	alpha/beta hydrolase fold Serine aminopeptidase, S33 Alpha/beta hydrolase family	6.1E-10 3.5E-9 1.7E-8	C			n			y	0.876378	2
F5-4_12465.t1							y	108-125 138-167 152-167 103-127 113-127 145-168 180-209 273-303 108-164 157-182 263-301 280-307 261-292 280-299 278-384	SSSTP-,SS-TPP,SS-TP-,AS-TT- SSVQ-,SSP--,SSST-,SSA--,SSTF-,SS-T-,SSAPG,SSSS- SST-F,SST--,SSAPG,SSS-S SS-VLT,SSSTP-,SS-TPP,SS-TPA,ST-TFS SSTPP,SSTPA,STTFS SSS-T,SSASS,TFSST,SSAPG,SSSST SSSPA,SSSSS,LPTSS,SSAVG,SSSSI,ISSSS SSTHAP,SS-PV-,SSAPIP,SS-PV-,SSRPIP,SSS-VS SS-ST-P-,SS-TP-P-,SSTPA-S-,TT-FS-ST,SSLET-P-,SS-SSVQ-,SS-PS-S-,ST-SSAS-,ST-FS-ST,SSAPG-S- STSSAPGSSS,STLSAP-F--,STSSFP-SSS VSTYTT-ICP,VSST…	n													FNC	49-52
F5-4_12469.t1	PF02128.14 PF07504.12	Fungalysin metallopeptidase (M36) Fungalysin/Thermolysin Propeptide Motif	2.2E-158 2.8E-15				n			n							LSAR	563-567
F5-4_12470.t1							n
F5-4_12471.t1	PF00723.20 PF00686.18	Glycosyl hydrolases family 15 Starch binding domain	9.5E-88 2.4E-19				n			n							LSAR	417-421
F5-4_12478.t1	PF00300.21	Histidine phosphatase superfamily (branch 1)	1.9E-9				n			n													WNC	99-102
F5-4_00019.t1							n			y	0.562517	3											FCC	28-31
F5-4_00020.t1	PF00561.19 PF08386.9	alpha/beta hydrolase fold TAP-like protein	2.5E-19 2.3E-16				y	119-133	SDLALGNS,SDTALGR-	y	0.967339	5					LTAR	67-71			RPLR	348-352	FSC	104-107
F5-4_00032.t1	PF01301.18 PF10435.8 PF13364.5 PF13363.5	Glycosyl hydrolases family 35 Beta-galactosidase, domain 2 Beta-galactosidase jelly roll domain Beta-galactosidase, domain 3	1.5E-86 5.4E-62 5.2E-52 7.8E-19				n			n							LLAR	105-109					FNC,FDC	64-67,245-248
F5-4_00048.t1							n			n
F5-4_00061.t1				S			n			y	0.745063	2
F5-4_00064.t1				C			y	56-69	TD,TD,TD,PD,TD,TD,TE	y	1.0	1											FSC	162-165
F5-4_00080.t1	PF06985.10	Heterokaryon incompatibility protein (HET)	2.5E-23				n			n													FQC	574-577
F5-4_00085.t1							n			y	0.540383	2			GYTR	7-11							YGC	26-29
F5-4_00091.t1							n			y	0.210091	4											FKC	29-32
F5-4_00094.t1							n			y	0.71572	2
F5-4_00097.t1							n			y	0.536535	3											YAC,YIC	37-40,125-128
F5-4_00129.t1							n			y	1.0	1
F5-4_00151.t1							n			y	0.305585	4											FTC	17-20
F5-4_00166.t1	PF02221.14	ML domain	4.1E-29				n			y	0.957294	2
F5-4_00178.t1	PF03370.12 PF00128.23	Carbohydrate/starch-binding module (family 21) Alpha amylase, catalytic domain	1.3E-9 1.4E-9				y	107-128 112-127	PPPSTTST,PPQAPTS-,PPQPPTT- TSTPPQAP-,TS-PPQPPT	y	0.870287	5					LFAR	650-654					FHC	455-458
F5-4_00188.t1	PF00264.19	Common central domain of tyrosinase	4.7E-49				n			n											RCLR	222-226
F5-4_00222.t1	PF10503.8	Esterase PHB depolymerase	1.1E-14				n			y	0.953562	2											YKC,YGC	71-74,183-186
F5-4_00251.t1	PF05572.12 PF13688.5 PF13582.5	Pregnancy-associated plasma protein-A Metallo-peptidase family M12 Metallo-peptidase family M12B Reprolysin-like	1.8E-18 6.7E-7 5.8E-6				n			n											RALR	107-111
F5-4_00253.t1	PF01161.19	Phosphatidylethanolamine-binding protein	5.9E-14				y	221-240 221-295	GRAGSGN,GRADSTA,GRAAPT- GRA-G-SG--N----,GRA-D-ST--A----,GRA-A-PTNPA----,GAA-TPTT--G--GR,RPS-N-ST--STN--,-RP-V-ST-GA--AT,SMSQD-NG--L----,AMF-A-GL--V----,AMI-A-SF--AML--
F5-4_00268.t1	PF01565.22 PF08031.11	FAD binding domain Berberine and berberine like	2.8E-17 1.4E-11				n			y	1.0	1
F5-4_00281.t1	PF01565.22 PF08031.11	FAD binding domain Berberine and berberine like	2.0E-16 2.2E-12				n			n
F5-4_00295.t1				C			n
F5-4_00297.t1	PF07217.10	Heterokaryon incompatibility protein Het-C	2.9E-240		GGKSGGGGG	583	y	582-595 610-623 750-770 764-830 785-806 809-830 742-846 758-846 775-846 770-825 800-838 795-834	SGGK-,SGGGG,GGGGR GAI-GGIV,GAIAGG-V -SY-GGGND,-SY-GGSRQ,ESSYGG-R- ----ESSYGGRQ,----ESSYGG-G,-N--DS-YGG-G,-RQ-ESSYGG--,-RQ-ESSYG---,-GG-NDSYGG--,GRQ-ESSYG---,GRQ-ESSY----,-GGGNDSY---- GRQESSYG,GRQESSY-,GGGNDSY- GRQESSYG,GRQESSY-,GGGNDSY- YGGGREESS,YGGGN-DS-,YGGSRQESS,YGG-RQESS,YGGGN-DS-,YGGGRQESS,YGG-RQESS,YGGGN-DS-,YGGGRQESS,YGG-RQESS,YGGGN-DS-,YGGGRQESG,YGS-QQRRD YGGSRQESS,YGG-RQESS,YGGGN-DS-,YG…	n											RRLR	125-129
F5-4_00304.t1				C			y	140-166 136-159 90-115	-PVPGPK,-PVPVP-,APAPA--,-PKPVPE,-PKPVS- PKPVPVPG,PKPVPVPA,PAPAPKPV KAPDSPFDTPKSD,KASNSPFDTPKSD	y	0.837479	2
F5-4_00307.t1							n			y	1.0	1
F5-4_00312.t1	PF01822.18 PF00141.22	WSC domain Peroxidase	2.8E-53 7.7E-22				y	501-515 640-660 704-719 648-661 352-366 640-659 645-676	TS--,TSS-,TSI-,ATP-,SSSP SS-SI,SS-TK,SS-S-,TSLS-,ST-G-,ST-S- ST-S,ST-N,PT-T,PTPS,PT-L SSST,SLS-,STG-,STSS SS-NIPA,SS-SI--,SSFTV-- SS--SI,SST-K-,SSSTSL,SSTGST STKS-S-,STSL-S-,STGSTS-,SPAP-T-,SSVI-F-,SSKS-SS	n													FTC,FVC	610-613,949-952
F5-4_00318.t1							n
F5-4_00333.t1				C			y	128-142 238-253 129-143 224-252	K-KA,K-KK,A-E-,KAKK,K-AA QKA-,K--K,KAAK,KAKK,KAA- KAKK,KAE-,KAKK,KAAN --QKQL,AAQYKL,--QKAQ,--QKAK,--KKAA,--KKA-,--KKKA								ITAR	18-22
F5-4_00334.t1							n			y	0.706751	2											YPC,YSC	27-30,137-140
F5-4_00368.t1	PF00732.18 PF05199.12 PF13738.5	GMC oxidoreductase GMC oxidoreductase Pyridine nucleotide-disulphide oxidoreductase	8.0E-52 6.0E-35 4.0E-6				n			n					GISR	197-201					RGLR	546-550
F5-4_00370.t1	PF00135.27 PF07859.12	Carboxylesterase family alpha/beta hydrolase fold	5.4E-73 3.3E-8	S			n			y	1.0	1											FTC	426-429
F5-4_00386.t1	PF00264.19	Common central domain of tyrosinase	1.0E-40				n			n													FHC	286-289
F5-4_00396.t1							n			y	0.558628	3
F5-4_00405.t1	PF03211.12	Pectate lyase	1.1E-88				n			n
F5-4_00435.t1							n			y	0.703871	2					LEAR	17-21					FFC	124-127
F5-4_00464.t1							n			y	1.0	1
F5-4_00465.t1							n			y	0.628668	3
F5-4_00466.t1							n			y	0.769216	2
F5-4_00469.t1							n			y	0.867732	2											YGC,WGC	101-104,350-353
F5-4_00471.t1	PF03403.12 PF12740.6	Platelet-activating factor acetylhydrolase, isoform II Chlorophyllase enzyme	3.6E-12 2.1E-9				n			n
F5-4_00488.t1							n			n
F5-4_15002.t1	PF13472.5 PF00657.21 PF14606.5	GDSL-like Lipase/Acylhydrolase family GDSL-like Lipase/Acylhydrolase GDSL-like Lipase/Acylhydrolase family	3.6E-18 2.0E-9 4.6E-6				n			y	0.0458051	2					IVAR	146-150					FAC	241-244
F5-4_15030.t1	PF01915.21 PF00933.20 PF14310.5	Glycosyl hydrolase family 3 C-terminal domain Glycosyl hydrolase family 3 N terminal domain Fibronectin type III-like domain	1.9E-45 7.4E-35 1.2E-24				n			n							IHAR	108-112
F5-4_15047.t1	PF11327.7	Protein of unknown function (DUF3129)	9.6E-60				n			n
F5-4_15049.t1							n			y	0.566372	3											FCC	32-35
F5-4_15090.t1	PF00067.21	Cytochrome P450	4.4E-42				n			n							LLAR	313-317
F5-4_15091.t1							n			y	0.662416	2
F5-4_15098.t1				S			n			y	0.558904	3
F5-4_15099.t1	PF01565.22 PF08031.11	FAD binding domain Berberine and berberine like	2.4E-21 2.4E-10				n			y	0.300664	4
F5-4_15100.t1							n			y	0.565775	3
F5-4_03009.t1				M			n			n
F5-4_03014.t1				M			n
F5-4_03024.t1	PF07452.11	CHRD domain	5.6E-9				y	36-57 36-59	APQGGWSSVKYP,APAGGWSSI-I- APQGGWSSVKYP,APAGGWSSIIYP	y	1.0	1
F5-4_03065.t1				M			y	23-40	QLRALM,QLHASM,QLHRVR
F5-4_03072.t1	PF07470.12	Glycosyl Hydrolase Family 88	1.2E-76				n			n
F5-4_03084.t1	PF00704.27	Glycosyl hydrolases family 18	1.8E-61				n			n							IYAR	30-34
F5-4_03107.t1							n			y	0.196988	4											YTC	110-113
F5-4_03108.t1							n
F5-4_03113.t1	PF00561.19 PF12697.6 PF12146.7	alpha/beta hydrolase fold Alpha/beta hydrolase family Serine aminopeptidase, S33	1.7E-16 9.8E-12 1.8E-6				n			n					GFLR	205-209							WIC	274-277
F5-4_03149.t1							n			y	0.558372	3
F5-4_03168.t1							n			y	1.0	1
F5-4_03169.t1	PF09286.10 PF00082.21	Pro-kumamolisin, activation domain Subtilase family	4.6E-40 2.2E-8	M			n			n							LGAR	365-369
F5-4_03171.t1	PF00199.18 PF06628.11	Catalase Catalase-related immune-responsive	3.0E-165 2.5E-15				n			n
F5-4_03184.t1	PF00082.21 PF05922.15	Subtilase family Peptidase inhibitor I9	1.4E-26 4.5E-11				n			n													WDC	295-298
F5-4_03185.t1	PF01425.20	Amidase	3.6E-33				n			n
F5-4_03194.t1	PF00135.27 PF07859.12	Carboxylesterase family alpha/beta hydrolase fold	4.1E-83 2.4E-10				n			y	0.41834	3											YTC	346-349
F5-4_03195.t1	PF03663.13	Glycosyl hydrolase family 76	3.1E-151				n			n							IGAR	177-181
F5-4_03197.t1							y	49-91 68-91 57-96 69-100	-KL-Q--,-KLGR-I,-KL-EP-,-KP-Q--,PKL-E--,PKP-Q--,PKL-E--,PKP-Q--,PKL-E--,PKP-Q--,PKP-E-- PKPQ,PKLE,PKPQ,PKLE,PKPQ,PKPE KLEPKPQP,KLEPKPQP,KLEPKPQP,KLEPKPQP,KPESEPGP KPQPKLEP,KPQPKLEP,KPQPKPES,EPGPKLER
F5-4_03201.t1	PF11937.7	Protein of unknown function (DUF3455)	7.9E-40				y	34-48	KKETG,KKETA,KAETK	y	0.817688	2					IGAR	133-137					YTC	83-86
F5-4_03218.t1							n			y	0.640573	2
F5-4_03227.t1	PF01822.18	WSC domain	2.9E-34				y	289-339 302-325 321-335 245-260 320-334 255-301 275-301 246-277	SS---,SS-T-,S--I-,SS-SY,SS---,SS-T-,SS-C-,TT-T-,SS---,SS-A-,SS-S-,VY-T-,PPYT-,PP-T-,PP-T-,TS-S-,TS---,TS-L- SS-T,SS-C,TT-T,SS--,SS-A,SS-S,VY-T,PPYT TPPY,TPP-,TPP-,TTS-,ST-- TSSK,TSLS,TSTS,SSYS YTPP-,YTPP-,-TPPT,-TSS- TSSS--Y-S-,TSSSDPT-T-,TSTA--S-P-,TSSS--Y-S-,TSSS--DPT-,TSSS--STS-,ISSS--Y-SS TSSSY-S-,TSSSDPT-,TSSSSTS-,ISSSY-SS SSKTSLSTST,SS--SYST--,SS-SD-PTTT,ST-AS-PTSS	n													FPC,YQC,YTC	84-87,380-383,476-479
F5-4_03230.t1	PF00775.20	Dioxygenase	1.4E-8				y	352-366	-EDL,-EDE,-E-E,GEVL,-GEE	y	0.865015	2											WSC	161-164
F5-4_03245.t1	PF11913.7	Protein of unknown function (DUF3431)	7.4E-85				n			n
F5-4_03272.t1							y	49-209	RKEKADHNNEGPFGAP-I-QY-KKRSTSLKQTE--K,RKLKPDEPPQGPFGAP-G-QY-KRRSTSLKQKEMEK,RKEKADHNNEGPFGTP-I-QY-KRRSTALKQMEMQK,RKESEEPNTPGSLVGPSI-GK-HKRVEAGGRVI--K,RKE-ANQPDQPPFGGP-PGKGHKRRVEAGGMN--LK
F5-4_03275.t1	PF01915.21 PF00933.20 PF14310.5	Glycosyl hydrolase family 3 C-terminal domain Glycosyl hydrolase family 3 N terminal domain Fibronectin type III-like domain	4.1E-51 2.0E-39 4.2E-13				n			n							LYAR,IAAR,LSAR	103-107,403-407,862-866					YGC	264-267
F5-4_03294.t1	PF00082.21 PF06280.11	Subtilase family Fn3-like domain	1.5E-32 4.6E-8				n			n													FFC	800-803
F5-4_03295.t1							n			n
F5-4_03299.t1	PF01565.22 PF08031.11	FAD binding domain Berberine and berberine like	1.7E-18 1.6E-8	C			y	4-18 133-149	PS-P,PSHS,PSLP,YLLP STNAD-S,STNTN--,-TNTSHP	n											RVLR	490-494
F5-4_03300.t1							n			y	0.558973	3
F5-4_03306.t1							n			y	0.875471	2
F5-4_03308.t1	PF00106.24 PF13561.5 PF08643.9 PF13460.5 PF08659.9	short chain dehydrogenase Enoyl-(Acyl carrier protein) reductase Fungal family of unknown function (DUF1776) NAD(P)H-binding KR domain	4.0E-39 2.2E-27 6.8E-8 1.2E-7 1.6E-7				n			n
F5-4_03310.t1							n
F5-4_03312.t1	PF00722.20	Glycosyl hydrolases family 16	9.6E-8	C			y	9-23 9-24 73-88	PAAPF,PAGPF,PADVN PA-APF,PA-GPF,PADVNK VPIKPAPG,VPANSSSG	n
F5-4_03316.t1	PF16782.4	Nucleotide exchange factor SIL1	1.5E-15	C			n			y	0.449905	3
F5-4_03334.t1				C			n			y	0.368448	5											FPC,FEC	11-14,88-91
F5-4_03336.t1							n										IHAR	16-20
F5-4_03339.t1	PF09286.10	Pro-kumamolisin, activation domain	3.3E-44	C			y	361-374 361-375	DPRCV,DPAYP,DPN-P DPRCV-,DPAYP-,DPN-PG	n
F5-4_03341.t1	PF13883.5	Pyridoxamine 5'-phosphate oxidase	3.1E-45	C			n			y	1.0	1
F5-4_03359.t1							n			y	0.212331	4
F5-4_03361.t1	PF03443.13	Glycosyl hydrolase family 61	7.7E-60				n			y	0.835576	2											FKC	217-220
F5-4_03365.t1							n
F5-4_03366.t1	PF07732.14 PF07731.13 PF00394.21	Multicopper oxidase Multicopper oxidase Multicopper oxidase	5.3E-39 1.2E-38 1.4E-33	M			n			n
F5-4_03399.t1	PF05630.10	Necrosis inducing protein (NPP1)	2.1E-59				n			y	0.814874	2					IYAR	78-82					WNC	141-144
F5-4_03401.t1							n			y	0.563076	3
F5-4_03418.t1	PF00264.19	Common central domain of tyrosinase	3.3E-49				n			n							LVAR	247-251
F5-4_03446.t1							y	133-211 133-212 133-213 133-238 216-288 142-304 212-290 212-322 251-332 329-433	PIDTGHKHKKRDARVTSEGAL,PIQSTNKHNKRDGRVTHEGAL,PIEP-NKHNKR-L-VQSNGSP,PIDTLHKHNKRHGSL-AP-AP PIDTGHKHKKRDARVTSEGAL,PIQSTNKHNKRDGRVTHEGAL,PIEP-NKHNKR-L-VQSNGSP,PIDTLHKHNKRHGSL-APAPP PIDTGHKHKKRDARVTSEGAL,PIQSTNKHNKRDGRVTHEGAL,PIEP-NKHNKR-L-VQSNGSP,PIDTLHKHNKRHGSLAPAPPL P--IDTGHKHKKR-DARVTS-EGAL--,P--IQSTNKHNKR-DGRVTH-EGAL--,P--IEP-NKHNKR---LVQS-NGSP--,P--IDTLHKHNKR-HGSLAP-APPLPG,PPSIQRLKKKNTENEKRKVTHE-…	n							ISAR	83-87
F5-4_03460.t1				M			n			n											RKLR	146-150	FEC,WNC	176-179,194-197
F5-4_03464.t1	PF00295.16	Glycosyl hydrolases family 28	6.6E-53	C			y	28-43	IS-P-,KA---,PANP-,PA-PS,PA--R	n
F5-4_03478.t1	PF02333.14	Phytase	2.2E-60				y	111-129	SAL-GDW-,SAL-CTWK,SAASGN--	n													FTC	351-354
F5-4_01505.t1	PF00067.21	Cytochrome P450	5.2E-33				n			n
F5-4_01516.t1							n			y	0.536012	3
F5-4_01518.t1							n			y	0.565472	3											WWC,FCC,YTC	8-11,28-31,56-59
F5-4_01529.t1	PF00728.21 PF02838.14	Glycosyl hydrolase family 20, catalytic domain Glycosyl hydrolase family 20, domain 2	4.4E-24 2.6E-7	C			y	331-344	FVNEMSS,FVNETSG	n					GISR	672-676									YMSLK	395-400
F5-4_01531.t1							n			y	0.582867	3
F5-4_01532.t1							n			y	0.588493	2
F5-4_01533.t1							n			y	0.214725	4											FVC	129-132
F5-4_01545.t1	PF04389.16 PF04253.14 PF02225.21	Peptidase family M28 Transferrin receptor-like dimerisation domain PA domain	8.0E-20 2.4E-18 1.3E-8				n			n					GYSR	142-146
F5-4_01548.t1	PF06516.10	Purine nucleoside permease (NUP)	8.7E-125				n			n					GISR	181-185
F5-4_01560.t1							n			y	1.0	1					IAAR	102-106
F5-4_01564.t1	PF01083.21	Cutinase	1.4E-45				n			y	0.562785	3					IIAR	8-12
F5-4_01581.t1	PF12862.6	Anaphase-promoting complex subunit 5	1.2E-33	C			n			n					GILR	508-512							FGC,FTC	305-308,465-468
F5-4_01618.t1							n
F5-4_01634.t1							n			y	0.710013	2
F5-4_01635.t1							n			y	0.664277	2
F5-4_01636.t1							n			y	0.668673	2											FRC,YAC	32-35,89-92
F5-4_01648.t1							n
F5-4_01676.t1	PF01120.16	Alpha-L-fucosidase	1.1E-22				n			n
F5-4_01683.t1							n			y	0.607416	3
F5-4_01688.t1							n										LEAR	93-97
F5-4_01692.t1							n			y	0.524118	2
F5-4_01698.t1	PF00141.22	Peroxidase	9.7E-32				n			n
F5-4_01702.t1							n			y	0.544437	3											YYC	99-102
F5-4_01703.t1							n			y	0.542729	3											YYC	91-94
F5-4_01731.t1							n			y	1.0	1					ILAR	181-185
F5-4_01737.t1							n			y	0.898288	4					IAAR	49-53					WVC	164-167
F5-4_01742.t1	PF04389.16	Peptidase family M28	8.6E-33				n			n
F5-4_01744.t1							y	12-49	YGDY----PEPAGG---,YGEYSAVTPAAPAG--G,YGDY----PTPVGGYWE
F5-4_01753.t1							n
F5-4_01754.t1	PF00857.19	Isochorismatase family	1.9E-15	S			n			n							LVAR	195-199
F5-4_01755.t1	PF07992.13 PF00070.26	Pyridine nucleotide-disulphide oxidoreductase Pyridine nucleotide-disulphide oxidoreductase	5.3E-31 3.4E-8	S			n
F5-4_01757.t1	PF01425.20	Amidase	3.3E-101				n			n													YFC	509-512
F5-4_01758.t1							n			y	0.616233	3
F5-4_01777.t1							n			y	1.0	1											YPC	22-25
F5-4_01778.t1							n			n							IKAR	82-86					WWC	440-443
F5-4_01781.t1							n			y	0.799316	2											YGC	102-105
F5-4_01783.t1				M			n			y	1.0	1											WCC	75-78
F5-4_01807.t1	PF13640.5	2OG-Fe(II) oxygenase superfamily	4.1E-11	C			n			n
F5-4_01825.t1							n			y	0.413919	2
F5-4_01833.t1							n			y	0.4575	2											YGC	13-16
F5-4_01839.t1							n
F5-4_01841.t1	PF14587.5 PF17189.3 PF02055.15	O-Glycosyl hydrolase family 30 Glycosyl hydrolase family 30 beta sandwich domain Glycosyl hydrolase family 30 TIM-barrel domain	2.5E-17 3.2E-12 5.7E-10				y	275-294	WQTENADLNGA,WQTAFYS-NG-	n							IAAR	3-7					YLC	143-146
F5-4_01855.t1	PF00331.19 PF00734.17	Glycosyl hydrolase family 10 Fungal cellulose binding domain	1.6E-104 2.9E-9				n			n													WTC	22-25
F5-4_01882.t1	PF00732.18 PF05199.12	GMC oxidoreductase GMC oxidoreductase	1.4E-31 1.7E-25		RSKQRSYQETARKK	648	n			n											RGLR	239-243
F5-4_01883.t1	PF00026.22 PF14543.5	Eukaryotic aspartyl protease Xylanase inhibitor N-terminal	8.9E-72 4.7E-16		DRLRRR	30	n			y	0.879898	2
F5-4_01889.t1							n			y	0.952129	2
F5-4_01927.t1							n
F5-4_01944.t1	PF07732.14 PF07731.13 PF00394.21	Multicopper oxidase Multicopper oxidase Multicopper oxidase	3.8E-42 3.8E-39 1.6E-34				n			n					GYTR	67-71							YDC	220-223
F5-4_01959.t1							n			n							LAAR	186-190					FCC,YDC	130-133,339-342
F5-4_01983.t1	PF00491.20	Arginase family	3.0E-93				n			n					GFLR	248-252					RILR	311-315
F5-4_01996.t1	PF03211.12	Pectate lyase	8.9E-79				n			y	0.853281	5					IPAR	4-8
F5-4_01998.t1	PF00012.19 PF06723.12	Hsp70 protein MreB/Mbl protein	1.1E-259 4.3E-19				n			n							IEAR	540-544					YSC	22-25
F5-4_00511.t1							n
F5-4_00518.t1							n			n							LIAR	190-194
F5-4_00521.t1	PF00732.18 PF05199.12	GMC oxidoreductase GMC oxidoreductase	3.3E-60 5.6E-26				n			n							LDAR,IKAR	53-57,595-599
F5-4_00522.t1	PF04185.13	Phosphoesterase family	2.3E-31				n			n
F5-4_00546.t1	PF00264.19	Common central domain of tyrosinase	5.1E-53				n			n											RCLR	202-206
F5-4_00556.t1	PF16893.4 PF16892.4 PF12738.6 PF00533.25	Fibronectin type III domain Chitin biosynthesis protein CHS5 N-terminus twin BRCT domain BRCA1 C Terminus (BRCT) domain	2.5E-37 3.3E-24 1.1E-11 1.1E-8				n			n
F5-4_00564.t1							n			y	1.0	1
F5-4_00598.t1	PF07971.11	Glycosyl hydrolase family 92	9.8E-151				y	643-662	PGYFNDTTTGL,PG--NDDTGAM	y	1.0	1					ISAR	251-255					FYC	344-347
F5-4_00628.t1				C			n
F5-4_00630.t1							n			n											RVLR	397-401	WSC	195-198
F5-4_00632.t1	PF01095.18	Pectinesterase	5.6E-33				n			n													YTC	124-127
F5-4_00644.t1	PF00732.18 PF05199.12	GMC oxidoreductase GMC oxidoreductase	7.5E-51 1.0E-37				n			n
F5-4_00646.t1				C			y	23-108 23-118 87-245 132-215	QTEA-EASV--MTN--ANGEVVSFDSTAVFKPAVDKR,QTEA-EASV--MTN--ANGEVVSFDSTAVFKP-----,AVDKRQINDDLPTMTNAAGEVINFDST---------- QTEAEASVMTNANGEVVSFDSTAVFKPAVDKR,QTEAEASVMTNANGEVVSFDSTAVFKPAVDKR,QINDDLPTMTNAAGEVINFDSTAVYKPAVDDA QINDDLPTMTNAAGEVINFDSTAVYKPAVDDAPPA-VKARSP,QINDDLPTMTNAAGEVVNFDPTGVFKPVVDDAPPPEVAARSP,QINDDLPTMTNAAGEVVNFDPTGVFKPVVDDAPPPEVVARSP,EVNDALPAMTNANGEVINFDPTAVYLP----AT---VAG-DR DLPTMTNAAGEVVN…								IAAR	16-20
F5-4_00649.t1							y	130-353 190-414 247-362	PKSP-NPLIIHKPNNKRTLTFYLSRDKRSDG-EG---PEATIEERNPGKGVFGRGPAKE,PKKPANPLIIHG-SSKRTVTSYLSTDKRSDG-EG---PEATIEERNPGKGVFGRAPAKE,PKKPPNPLIISS-HSKRKVTSYLLTEKRSGSLQVPKGPGVTIGERNLGKEVFGRAPTKG,PKKPPNPLIISS-HSKRKATSYLLPDKRSGSLQVPKGPGVTIGERNLEEGVFGRADAPK PLIIHGSSKRTVTSYLSTDKR-SDG-E---G-PEATIEERNPGKGV-FGRAPA-KEP-KKPPN-,PLIISSHSKRKVTSYLLTEKR-SGSLQVPKG-PGVTIGERNLGKEV-FGRAPT-KGP-KKPPN-,PLIISSHSKRKATSYLLPDKR-SGSLQVP…								IRAR	114-118
F5-4_00665.t1	PF07859.12 PF10340.8	alpha/beta hydrolase fold Steryl acetyl hydrolase	4.5E-21 1.6E-12				n			n
F5-4_00669.t1							y	17-81 59-91 17-88 59-93	TRREVAGGPH-GS--,TRREVAGGPH-GS--,TRREAAGGPH-----,EATHRCSD-R--R--,---E-AQGPHCGTRR,---EAAGGPHEAT-- RREAQG-PHCGT,RREAAGGPHEAT,RR-CSDR-REAQ ----TRR-EVAGGPHGS,----TRR-EVAGGPHGS,----TRR-EAAGGPHEA,----THRCSDRREAQG-,PHCGTRR-EAAGG----,----PHE-ATRRCSDRR RREAQG-PHC-GT,RREAAGGPHE-AT,RRCSDR-REAQGP	y	0.492719	2
F5-4_00700.t1				C			n			y	1.0	1
F5-4_00709.t1							n			y	0.521506	2
F5-4_00714.t1	PF01083.21	Cutinase	3.4E-42				n			y	0.760303	2
F5-4_00722.t1							n			y	0.684731	3											FPC,YCC	57-60,72-75
F5-4_00740.t1	PF00141.22	Peroxidase	1.6E-26				n			y	0.605745	3
F5-4_00743.t1							n			y	1.0	1
F5-4_00752.t1							n			y	1.0	1
F5-4_00754.t1	PF01735.17	Lysophospholipase catalytic domain	1.5E-189				y	13-28	LAAEA-,LAAPMI,LADRA-	y	0.392732	4											FGC	495-498
F5-4_00779.t1	PF10273.8	Pre-rRNA-processing protein TSR2	1.2E-20				n			n
F5-4_00787.t1							n			y	1.0	1											FDC	24-27
F5-4_00796.t1	PF07915.12	Glucosidase II beta subunit-like protein	3.3E-19				y	460-483	--GA-GS,--GAGEK,RKEK-EK,--EK-EI,--EKDEE	y	0.763873	4											YLC,FHC	88-91,244-247
F5-4_00805.t1	PF00295.16	Glycosyl hydrolases family 28	4.3E-43				n			y	0.713924	4
F5-4_00816.t1							n			n													YTC	179-182
F5-4_00837.t1							n			y	0.560641	3											YGC	34-37
F5-4_00850.t1	PF07249.11	Cerato-platanin	7.3E-6				n			y	0.689397	2											FGC	30-33
F5-4_00851.t1	PF12999.6 PF13015.5 PF07915.12	Glucosidase II beta subunit-like Glucosidase II beta subunit-like protein Glucosidase II beta subunit-like protein	2.0E-43 2.1E-28 1.3E-8		GGKGNGGGG	530	n			n													FTC,FYC	22-25,83-86
F5-4_00866.t1							n			y	0.368881	5											YEC,YHC	25-28,127-130
F5-4_00869.t1							n			y	0.648121	3											YTC	33-36
F5-4_00872.t1				C			n			y	1.0	1											YWC	69-72
F5-4_00874.t1							y	75-91	AA,G-,AA,AA,AA,PK,AA,AA,AA
F5-4_00878.t1							n			y	0.556874	3
F5-4_00887.t1	PF01451.20	Low molecular weight phosphotyrosine protein phosphatase	1.2E-26				n			n
F5-4_00897.t1							n
F5-4_00898.t1							n
F5-4_00917.t1	PF03443.13	Glycosyl hydrolase family 61	3.0E-57	C			n			n
F5-4_00939.t1							n			y	1.0	1
F5-4_00942.t1							y	578-593 602-621 474-487 602-622 614-627 602-623 602-668	SKPT,-SKA,-QST,-KST,-KSS KPGSPTS,KPVSGTS,KPASGT- PPPKTQK-,PP-KTRPT KPGSPTS,KPVSGTS,KPASGTS TSKPASG,TSKASSK KPGSPTS-,KPVSGTS-,KPASGTSK --KPG-S-PTS----,--KPV-S-GTS----,--KPA-S-GTSKA--,--SSK-D-LDN----,--T-T-S-GKAHP--,--TTS-SFSTI--F-,TTKPS-T-NQT--SK,--TTSRS-KTP--V-	y	0.858073	2
F5-4_00945.t1							n			n													FLC	132-135
F5-4_00955.t1							n			n
F5-4_00959.t1	PF01565.22 PF08031.11	FAD binding domain Berberine and berberine like	3.3E-21 1.7E-7	C			n			n
F5-4_00963.t1				C			y	9-75 30-65	DADDLVRNSWSAKRESSA,DADDLVRNSWSAKRESSA,DADDLVRNSWSAKR-S-A,DAAAGSSN-FAYK--SLP DLVRNSWSAKRESSADAD,DLVRNSWSAKRSADAAAG
F5-4_00968.t1	PF03443.13	Glycosyl hydrolase family 61	9.8E-63				n			y	0.504494	2											FKC	229-232
F5-4_00969.t1							n			y	1.0	1											WPC	50-53
F5-4_00970.t1							n			y	0.564787	3
F5-4_00975.t1	PF00704.27	Glycosyl hydrolases family 18	4.4E-86				n			n							IYAR	39-43					YGC	96-99
F5-4_00980.t1	PF16010.4 PF00732.18 PF05199.12 PF00890.23	Cytochrome domain of cellobiose dehydrogenase GMC oxidoreductase GMC oxidoreductase FAD binding domain	1.4E-53 2.8E-26 3.2E-17 8.6E-7				y	214-231	ATKT-,ATGPI,ATGT-,ATSTV	n													YRC	141-144
F5-4_00985.t1							n			y	1.0	1
F5-4_00994.t1	PF00150.17	Cellulase (glycosyl hydrolase family 5)	1.6E-11				n			n													FDC	69-72
F5-4_05037.t1							y	224-238	LG-AL-,LGGGGF,LGIAQ-	y	0.634574	5											FFC	63-66
F5-4_05040.t1	PF03443.13	Glycosyl hydrolase family 61	5.7E-56				n			y	0.28627	2											FKC	85-88
F5-4_05043.t1							n			y	0.705036	2
F5-4_05045.t1	PF00704.27 PF00187.18	Glycosyl hydrolases family 18 Chitin recognition protein	1.7E-57 1.7E-17	C			y	695-706 551-564 621-638 624-637 543-560 621-662	P,P,P,P,P,P,P,P,P,P,P,P APSVV,APPP-,APSNL PPS-INA,PPPPIN-,APPPSK- INAPPPP,INAPPPS PSPTQSPPA,PSVVAPPPA PP---S-IN--A----,PP---PPIN--A--P-,PP---SKLTPS--A-D,GSCGNS-TT--C--F-,GS---A-FG--SCC--	n					GFSR	67-71							YHC,FPC	106-109,173-176
F5-4_05046.t1	PF00067.21	Cytochrome P450	3.3E-53				n			n							LMAR,LEAR	216-220,320-324
F5-4_05054.t1	PF00190.21	Cupin	2.2E-13	C			n			n
F5-4_05072.t1				C			n			y	1.0	1
F5-4_05081.t1	PF01822.18	WSC domain	1.1E-17				n			y	0.365475	4
F5-4_05094.t1							n			n
F5-4_05098.t1							y	235-250 86-99	KPQK-S,KPRPGS,KPQR-R KRPASSA,KRPPSAA								LSAR	12-16
F5-4_05118.t1	PF05730.10	CFEM domain	6.8E-9	C			y	101-115	TSARLTA-,TSTSTTRP	y	0.266816	4
F5-4_05127.t1	PF07510.10	Protein of unknown function (DUF1524)	5.8E-9	M			n			y	0.78141	2					LEAR	8-12					YYC	159-162
F5-4_05144.t1	PF08547.11	Complex I intermediate-associated protein 30 (CIA30)	4.6E-32				n
F5-4_05145.t1				C			n			y	0.354114	2											YEC	47-50
F5-4_05147.t1							n			y	1.0	1
F5-4_05162.t1	PF04991.12	LicD family	4.6E-21				n			y	0.878822	2					IDAR,IEAR	154-158,368-372
F5-4_05163.t1	PF08450.11	SMP-30/Gluconolaconase/LRE-like region	4.2E-6	M			n			n
F5-4_05164.t1	PF00135.27	Carboxylesterase family	1.8E-82				n			y	0.86526	2
F5-4_05165.t1	PF00144.23	Beta-lactamase	5.1E-28	C			n			n											RSLR	547-551
F5-4_05169.t1							n			y	0.803561	2
F5-4_05178.t1	PF01565.22	FAD binding domain	5.6E-19	S			n			n					GILR	57-61
F5-4_05179.t1	PF00135.27 PF07859.12	Carboxylesterase family alpha/beta hydrolase fold	4.5E-69 2.3E-6				y	28-45	RFAAPVIGKN,RFAAPQ-AP-	y	0.538864	3
F5-4_05194.t1				C			n			y	0.51833	3
F5-4_05207.t1	PF00150.17 PF00734.17 PF02836.16	Cellulase (glycosyl hydrolase family 5) Fungal cellulose binding domain Glycosyl hydrolases family 2, TIM barrel domain	3.1E-20 3.8E-10 5.5E-10				n			y	0.755982	3											FYC	22-25
F5-4_05216.t1	PF00188.25	Cysteine-rich secretory protein family	6.0E-18				n			y	0.118584	2
F5-4_05227.t1							n										LAAR	2-6
F5-4_05228.t1				M			n			y	1.0	1
F5-4_05230.t1	PF00150.17	Cellulase (glycosyl hydrolase family 5)	5.2E-52				n			n													FDC	136-139
F5-4_05249.t1	PF00840.19	Glycosyl hydrolase family 7	1.2E-175				n			n
F5-4_05250.t1							n			y	0.825392	2									RLLR	267-271
F5-4_05251.t1	PF01083.21	Cutinase	6.4E-39				n			y	0.66585	2											WVC	177-180
F5-4_05263.t1	PF03572.17	Peptidase family S41	1.8E-6				n			n													YEC,FVC	34-37,796-799
F5-4_05271.t1							n
F5-4_05275.t1							y	80-116 37-213 61-142 91-171 37-120 61-143 91-172 37-122 61-144 131-213	KREINTVEDYSGPSRRGAGH,KREIDTIESYSGPSR-G-G- KK-REINTI-ESYSGPSRGGTGH-,KK-REINTV-EDYSGPSRRGAGH-,KK-REINTV-EDYSGPSRRGAG--,HK-REIDTI-ESYSGPSRGGPG--,HKTREIKTV-EDYSGPSRRGAG--,HK-RETATD-AGYQKREVNSVG--,KK-SGPSPKGPGHKRETATDAGYQ,K--REVNSV-GKKSGPSPKGPGH-,K--RSVGN--DEF-G-----L--- EINTVEDYSGPSRRGAGHKKR,EINTVEDYSGPSRRGAGHK-R,EIDTIESYSGPSRGGPGHKTR,EIKTVEDYSGPSRRGAGHK-R -GPSRRGAGHK-REIDTIESYS-,-GPSRGGPGHKTREIKTVED…
F5-4_05286.t1	PF00135.27	Carboxylesterase family	2.7E-81				n			n
F5-4_05312.t1	PF00251.19 PF08244.11	Glycosyl hydrolases family 32 N-terminal domain Glycosyl hydrolases family 32 C terminal	3.1E-81 3.1E-7				n			n													YEC,FQC	211-214,373-376
F5-4_05344.t1	PF07745.12	Glycosyl hydrolase family 53	4.1E-103				n			n
F5-4_05386.t1							n			y	1.0	1					IAAR	230-234
F5-4_05389.t1							y	461-475	SP-PSTA,SP-TS--,SPGPS--	n													FGC,FAC	195-198,444-447
F5-4_05411.t1							n			y	0.259224	5
F5-4_05426.t1							n			y	0.290512	4											FSC	52-55
F5-4_05441.t1	PF02836.16 PF02837.17 PF00703.20	Glycosyl hydrolases family 2, TIM barrel domain Glycosyl hydrolases family 2, sugar binding domain Glycosyl hydrolases family 2	2.2E-13 3.8E-13 5.9E-13				n			n											RVLR	597-601	FAC	571-574
F5-4_05454.t1							n			n							IRAR	167-171			RYLR	170-174	YGC	240-243
F5-4_05467.t1	PF00004.28	ATPase family associated with various cellular activities (AAA)	7.3E-21				n			n													FLC	380-383
F5-4_05472.t1	PF00703.20	Glycosyl hydrolases family 2	6.3E-6				y	174-188 641-658 646-659	PA--FA-,PAGIWQ-,PA--WVI QIFQAAFYR-S,QI--A-FYRRG AFYRSQI,AFYRRGS	n
F5-4_05487.t1	PF09362.9	Domain of unknown function (DUF1996)	1.3E-84				n			n							LDAR	293-297					FEC	21-24
F5-4_05493.t1	PF00326.20	Prolyl oligopeptidase family	1.8E-49				y	181-195 175-201	SSNGSYTN,SSS-SYTL YTTLSASSNGS,YTN-S-SS--S,YT-LGEPIN-A	n
F5-4_02507.t1							y	268-284 268-285 295-337 359-395 375-393 330-386 371-384 323-359	DEEEE,DENE-,DEDD-,DEEN- DE-EEE,DE-NE-,DE-DD-,DEENG- -ED--E-EA,-EDD-E-EG,-AGDGE-EP,-EEQ-EQEL,-EEG-E-DD,-EEE-E-EE,AEDD-E-E- PEEEEET,PEEEEEA,PEEDEE-,APDED--,-EEEPEV,-EEEEEK EDEEAPD,EDEEEP-,EVEEEE- --E-EAEDD,-EELEADEN,-EE-EEEEE,EPT-DDGEK,-PE-EEEET,-PE-EEEEA,-PE-EDEEA,-PD-EDEEE EAPEEDE,EAPDEDE EDDEEEEEEA,EDDEELEAD-,EN-EEEEEE-,EEPTDDGEKP
F5-4_02511.t1	PF00295.16	Glycosyl hydrolases family 28	3.4E-49				n			n
F5-4_02512.t1	PF01095.18	Pectinesterase	2.1E-27				n			n							LDAR	318-322
F5-4_02518.t1							n			y	0.553196	3
F5-4_02521.t1				S			n			y	0.557841	3
F5-4_02542.t1							n			y	0.555714	3											YCC	43-46
F5-4_02550.t1							y	18-33 110-142 305-356 315-341 140-175 180-215 228-252 312-328 132-151 149-183 173-194 212-252 222-250 233-253 132-153 172-193 212-279 222-270 247-271 109-128 135-158 173-196 213-299 229-253 103-128 19-50 109-130 58-120 79-123	GGFGAP,GGSPA-,GGFPG- -DN-KP-PK,-DN--PND-,-DN-KP-P-,KDK-SP-P-,-PPMKE-T-,-P--PP-PM PP-P-VQT-,PP-T-L---,PP-P-T-L-,PPAP-V-V-,PP-P-V-A-,PP-AKI-T-,PP-L-V-I-,AT-PAI-E-,RT---T-S-,RT---V-SR PP-P-TL,PPAP-VV,PP-P-VA,PP-AKIT,PP-L-VI PP--MKEM-,PPP-MKES-,PP---KDNP,NDD-NK---,PPK-DK-S-,PPPPMK--- PP--MKEM-,PPP-MKES-,PP---KDNP,NDD-NK---,PPK-DK-S-,PPPPMK--- PP-MKES,PPPMKES,PPK-KEI,PPPMKE- PTLPP-,PTLPPA,PVVPPP PP--M…	n
F5-4_02552.t1	PF00194.20	Eukaryotic-type carbonic anhydrase	5.1E-39				n			y	1.0	1
F5-4_02560.t1							y	434-448	TP-L-T,TPCVAV,TP-TPT	y	0.877761	2					IKAR	136-140
F5-4_02581.t1	PF01301.18 PF10435.8 PF13364.5 PF13363.5 PF02449.14	Glycosyl hydrolases family 35 Beta-galactosidase, domain 2 Beta-galactosidase jelly roll domain Beta-galactosidase, domain 3 Beta-galactosidase	3.1E-81 5.3E-54 2.6E-53 5.1E-23 1.9E-6				n			n
F5-4_02596.t1	PF07217.10	Heterokaryon incompatibility protein Het-C	1.2E-272				y	736-756 685-698 736-753 700-760 691-753 707-765	QGP-P-,QGGWQ-,QGP-P-,QGQ-Y-,P-P-QQ GG-YQ-,GG-YGG,QPQYS- QGP-P,QGGWQ,QGP-P,QGQYP PP--QY-G-G--QG-,PP---YPG-AYGQ-G,PPPGQY-G-G--PQ-,PPYPDA-Y--G--QG,PP--Q--G-G-WQQG,PP--Q--G----QY-,PP--QQ-P-P--YG- YGGQ-PQ---YSQPPQ,YGGQGPP---Y--PGA,YG-QGPP------PGQ,YGGPQPP---Y--PDA,YG-QGPP---Q--GGW,Q--QGPPQGQY--P-- GP-PY-PGAY-G-Q,GP-P--PGQY-G--,GPQPPYPDA-Y-GQ,GP-PQ--GGW-Q-Q,GP-PQ--GQY-PPQ,QP-PY--GGYPG-P	y	0.250832	4
F5-4_02599.t1							n			y	0.471172	2											WTC,WSC	42-45,66-69
F5-4_02600.t1							n			y	0.475737	2											WTC,WVC	37-40,61-64
F5-4_02601.t1							n			y	0.448325	2					LEAR	8-12					WSC,YSC	37-40,61-64
F5-4_02640.t1					KKRKKEAEKKQKEEEKKNKKNNQK KKRKK	224 224	y	253-268 192-206 184-207 192-208 227-244 195-237 177-207 193-207 223-244 169-223 180-203 193-223	N,N,N,N,N,N,N,N,N,N,N,N,N,N,N,N EKNN,EKDP,EKNN,EKE- EKNT,EEDP,EKNN,EKDP,EKNN,EKEP EKN-N,EKD-P,EKN-N,EKEPE KK--EAE,KKQKEEE,KKNKKN- NEKDPE-K-,NN-EKEPE-,NNNQEE-E-,QKKQQE-E-,EKKRKK-EA,EKKQKE-E- KNTEEDPE,KNTEEDPE,KNNEKDPE,KNNEKEP- KNNEKDPE,KNNEKEP- EKKRKKEA,EKKQKEE-,EKKNKKN- KNAEEDPV,KNTEEDPE,KNTEEDPE,KNNEKDPE,KNNEKEPE,NNNQEEEQ,KKQQEE-E EEDPEKNT,EEDPEKNN,EKDPEKNN KNNEKDPE,KNNEKEPE,NNNQEEEQ,KKQQEE-E	y	0.864234	2
F5-4_02641.t1				C			n			n
F5-4_02656.t1	PF00732.18 PF05199.12 PF05834.11	GMC oxidoreductase GMC oxidoreductase Lycopene cyclase protein	2.1E-59 9.2E-36 6.7E-6				n			n
F5-4_02657.t1							y	162-175 40-69 117-136 45-69 117-137	EK,EK,EK,EK,EK,EK,EK APPT-,TKGTP,APKGV,APAG-,APAG-,APAG-,APAP- PAGA,PAGA,PAGA,PAAA,PAPT KGTPAP,KGV-AP,AGAPA-,-GAPA-,-GAPAP PAGA-,PAGA-,PAGA-,PAAA-,PAPTG
F5-4_02664.t1	PF00024.25	PAN domain	8.5E-13				n			n													FTC,FWC,FYC	104-107,233-236,338-341
F5-4_02700.t1				C			n			y	0.64021	3
F5-4_02709.t1							n			y	0.737524	2
F5-4_02714.t1							y	86-100	TTPAA,TTPAG,SKPTS	n
F5-4_02737.t1	PF14521.5 PF02102.14	Lysine-specific metallo-endopeptidase Deuterolysin metalloprotease (M35) family	1.6E-34 2.3E-29				n			y	0.507494	4
F5-4_02741.t1				C			n			n													WFC	211-214
F5-4_02774.t1							y	27-43 27-43	EDIEGDGLV,EDTDGDD-D EDIEGDGLV,EDTDGDD-D	n
F5-4_02781.t1	PF03659.13	Glycosyl hydrolase family 71	6.3E-125				y	473-490 473-486	PPPTTTA,PP-TTT-,PPPNP-G PPPTTTA,PPTTTPP	y	0.191587	4											FCC,YAC	507-510,554-557
F5-4_02785.t1							n			y	0.596177	3											FIC,FVC	24-27,101-104
F5-4_02794.t1	PF13229.5 PF14592.5	Right handed beta helix region Chondroitinase B	5.0E-9 5.3E-6				n			n							IGAR	343-347					FAC	174-177
F5-4_02799.t1	PF01083.21	Cutinase	9.0E-46				y	188-201	TMSLPSS,TMSKISS	n
F5-4_02811.t1	PF00067.21	Cytochrome P450	2.7E-51	M			y	322-335	KLIEEVT,KLPEEVF	n							IPAR	383-387
F5-4_02815.t1	PF00491.20	Arginase family	7.8E-76				y	55-69	SGRHL-,SGRSF-,NPR-LN	n
F5-4_02820.t1	PF03853.14 PF09532.9	YjeF-related protein N-terminus FDF domain	2.1E-38 1.9E-8		RRRKGQAKHQDFKEPDVIPAKDTTKSK	175	n			n							IHAR	599-603			RHLR	477-481
F5-4_02831.t1							n			y	0.627337	3
F5-4_02832.t1	PF09792.8	Ubiquitin 3 binding protein But2 C-terminal domain	1.6E-34	C			n			y	0.57712	3
F5-4_02850.t1	PF00150.17	Cellulase (glycosyl hydrolase family 5)	1.1E-12				n			n													WIC	190-193
F5-4_02851.t1					RKMKKKNKK	235	y	238-252 193-208 62-76 192-210	-K-KKN,-KKA--,PG-V--,-G-L--,-G-L-P PAPK,PAPK,PAPP,RKPY PKKPSV,PK-PA-,PK-PKP KPAP--,KPAP--,KPAPPR,KPYD-R												RGLR	120-124
F5-4_02872.t1							n			y	1.0	1
F5-4_02880.t1	PF01764.24	Lipase (class 3)	4.9E-26	C			n			n							IPAR	379-383					FLC	54-57
F5-4_02899.t1							y	31-48	DSVLDAC--,DS--NGC--,DS---GTKK	y	0.575866	3													YISLR	108-113
F5-4_02900.t1	PF01494.18	FAD binding domain	9.9E-6				n			n
F5-4_02908.t1							n			y	0.61232	2
F5-4_02909.t1							n			y	0.561238	3											FNC	30-33
F5-4_02925.t1							n			y	0.779772	2
F5-4_02934.t1	PF00025.20 PF00503.19 PF08477.12 PF01926.22 PF09439.9 PF00071.21 PF04670.11	ADP-ribosylation factor family G-protein alpha subunit Ras of Complex, Roc, domain of DAPkinase 50S ribosome-binding GTPase Signal recognition particle receptor beta subunit Ras family Gtr1/RagA G protein conserved region	3.8E-62 4.8E-11 4.1E-8 1.7E-7 4.5E-7 1.4E-6 4.2E-6				n
F5-4_02938.t1							n			y	1.0	1
F5-4_02950.t1							n			y	0.857783	2					IRAR	61-65
F5-4_02954.t1	PF13517.5 PF13472.5 PF00657.21 PF14521.5	Repeat domain in Vibrio, Colwellia, Bradyrhizobium and Shewanella GDSL-like Lipase/Acylhydrolase family GDSL-like Lipase/Acylhydrolase Lysine-specific metallo-endopeptidase	3.8E-28 9.5E-17 1.6E-8 5.9E-8				y	655-884 717-827 597-842	LNLGSSNGGSDAAKVAWLPQGKIATGVGATRG-GVHFADIDGDGRADYLWVHDD-GSVDCW-,LNLGGPDNGANAAKVSWLPQGTIATGIGKDGA-GVRFADINGDGRAEYLYVNTD-GSVEAY-,LNLGGPDKGANAAKVAWSPQGTIATGVGM-GRDNVVFADINGDRRADYLAVSRIDGSVQL-Y,LNAGAPNNG-NGANVIWLPHGTIATGVGNDGK-GIQFADLNGDGRAEY--I--D---V-AYD GGPDNGANAAKVSWLPQGTIATGIGKDGA-GVRFADINGDGRAEYLYVNTDGSVEAYLNL,GGPDKGANAAKVAWSPQGTIATGVGM-GRDNVVFADINGDRRADYLAVSR---IDG---- DCRS-KDVPLTRELKEST--NKCDL…	n							IVAR	462-466					YKC	147-150
F5-4_02955.t1	PF00012.19	Hsp70 protein	6.8E-84				n			n											RVLR	252-256	YDC	217-220
F5-4_02961.t1							y	137-155 142-161	SATATST,SAGVTS-,TRGPQS- STSAGVT,STR-GPQ,STSSATT	y	0.480138	3											YKC	21-24
F5-4_02965.t1							n
F5-4_02967.t1							n			y	0.556242	3
F5-4_02972.t1							y	22-39 590-609 23-39 157-170 436-464 444-462 452-465 23-36 157-171 436-465 444-463 452-466 436-466 444-464 452-467 575-590	LPA-,LPV-,-PAT,PPAL,PPI-,LP-- -PP---,-PP-P-,IAP-R-,-PPVQ-,-PP-SN,-PP-Y- PALPV,PATP-,PALP-,PILP- PPLPT,PPIVK,PP-PA GLPLN,GLPLN,GLPLN,GLPLN,GLPLN,GLPL- LNGLP,LNGLP,LNGLP,LNGL- LPLNG,LPLNG,LPLK- PALPV,PATP-,PALPP PPLPT-,PPIVK-,PP-PAA GLPLN,GLPLN,GLPLN,GLPLN,GLPLN,GLPLK LNGLP,LNGLP,LNGLP,LNGLP LPLNG,LPLNG,LPLKE GLPLN-,GLPLN-,GLPLN-,GLPLN-,GLPLN-,GLPLKE LNGLP-,LNGLP-,LNGLP-,LNGLPL LPLNG-,LPLNG-,LPLKER…	y	0.564656	3
F5-4_02984.t1				C			y	193-211 62-101	ITSTKTAKTT,ITSTATPMT- VTASTTIT-LPTSET,VT-TTIISSTTTSTT,VT-SPVFT-TST-TT	y	0.558557	5
F5-4_02998.t1	PF03966.15	Trm112p-like protein	7.8E-10				n			n
F5-4_11502.t1	PF01565.22	FAD binding domain	8.1E-20	C			n			n
F5-4_11512.t1							y	339-354 298-317 563-588	VSTKYE,VSTP-A,SGGP-A T--VTQCPP,T--VTNCP-,VGAVTT-Q- RPRATGTGSL,RPY--GTGSV,RV-A-GTASL	y	0.876624	2
F5-4_11517.t1				C			y	62-80	PQ--PK,PQ--PK,PQHAPT,PQ-RSK
F5-4_11526.t1	PF00149.27 PF12850.6	Calcineurin-like phosphoesterase Calcineurin-like phosphoesterase superfamily domain	3.4E-11 4.0E-7				n			n
F5-4_11531.t1	PF01328.16	Peroxidase, family 2	1.2E-13				n			n
F5-4_11534.t1	PF00085.19 PF13098.5 PF04756.12	Thioredoxin Thioredoxin-like domain OST3 / OST6 family, transporter family	8.6E-33 6.3E-8 1.2E-7				y	432-453 432-447	EAEEPSKA,EAEEP-KP,E-ETPVIV EAEEPSKA,EAEEPKPE	y	0.930931	2
F5-4_11539.t1				C			n								GFTR	62-66
F5-4_11542.t1	PF09362.9	Domain of unknown function (DUF1996)	6.6E-45				n			y	0.20214	4											WFC	123-126
F5-4_11556.t1	PF00457.16	Glycosyl hydrolases family 11	1.1E-80				n
F5-4_11557.t1							n			n
F5-4_11578.t1							y	154-167	LKSSILQ-,LKS-IRDT	n							LQAR,LFAR	7-11,182-186
F5-4_11612.t1				M			n			y	0.728648	5			GYSR,GILR	22-26,204-208	LEAR	95-99					WCC	491-494
F5-4_11613.t1	PF00388.18	Phosphatidylinositol-specific phospholipase C, X domain	3.8E-6				n			n													YRC	90-93
F5-4_11620.t1	PF05730.10	CFEM domain	6.3E-15				y	84-99 84-100	PAATTPGT,PATAAPPT PAATTPGT-,PATAAPPTG	y	0.735906	5
F5-4_11644.t1	PF04389.16 PF02225.21	Peptidase family M28 PA domain	1.3E-35 6.8E-13	C			n			n
F5-4_11653.t1				C			n
F5-4_11706.t1							n			y	0.21167	4											FRC	68-71
F5-4_11709.t1				C			y	388-404 388-401	STT-T,STAPT,STG-P,VTI-K STT-T,STAPT,STGPV	y	0.87292	2
F5-4_11710.t1							n			y	0.637197	3											YYC,YYC	19-22,50-53
F5-4_11711.t1							n			y	0.58906	3											FCC	64-67
F5-4_11730.t1	PF04137.14	Endoplasmic Reticulum Oxidoreductin 1 (ERO1)	2.5E-134	C			n			y	0.183271	2
F5-4_11736.t1	PF01476.19	LysM domain	2.5E-14				y	175-188	KKPKED--,KKPKDDKE	y	0.780507	2
F5-4_11766.t1							y	59-73 363-411	GDR-,GDQ-,G-V-,GKQF,GKP- A-P-N-Q-RP---,A-PTN-G-TGP--,A-P-TTS-HS---,A-P-N-NLQT---,SKP---P-AP-DQ,A---K-Q-TPA--,AKP-A-V-TP---	n
F5-4_11780.t1					ERRRRE RKKEEEEKEEEERRRR KDREAKKKKK	199 188 156	y	167-176	G,G,G,G,G,G,G,G,G,G	y	0.807082	2											YPC	50-53
F5-4_11794.t1	PF05577.11	Serine carboxypeptidase S28	1.2E-46				n			n													FHC	477-480
F5-4_11795.t1							n			y	1.0	1
F5-4_11798.t1	PF00085.19 PF07749.11 PF04756.12 PF13098.5 PF13899.5 PF13848.5 PF13905.5 PF00578.20 PF08534.9 PF07912.12	Thioredoxin Endoplasmic reticulum protein ERp29, C-terminal domain OST3 / OST6 family, transporter family Thioredoxin-like domain Thioredoxin-like Thioredoxin-like domain Thioredoxin-like AhpC/TSA family Redoxin ERp29, N-terminal domain	4.8E-59 9.3E-26 7.8E-17 4.0E-16 1.0E-11 3.1E-9 6.4E-9 8.2E-9 1.1E-7 9.1E-6				n			y	0.852505	2
F5-4_11805.t1	PF04389.16 PF01546.27	Peptidase family M28 Peptidase family M20/M25/M40	2.1E-25 5.5E-7				n			n											RYLR	296-300
F5-4_11812.t1	PF12697.6 PF00561.19 PF12146.7 PF00782.19	Alpha/beta hydrolase family alpha/beta hydrolase fold Serine aminopeptidase, S33 Dual specificity phosphatase, catalytic domain	3.2E-15 8.0E-12 3.6E-10 4.4E-6		AKKRPKG	657	y	417-430	EDLTL,EDPH-,EDPST	n
F5-4_11824.t1							y	15-30	NG-TEG,NGGCEA,NG-LAT	y	0.556152	3											WYC,YCC	10-13,30-33
F5-4_11827.t1							y	275-318 292-307 271-284 287-309 261-279 261-274	P-P-A-,PPA-Q-,P-P-S-,P-N---,A-STP-,A-S-PS,A-S-P-,S-S-SK,S-A-P-,S-A-P-,A-S-T-,G-S-T-,G-S---,G-S-A- SPSA,S-PS,S-SK,S-AP,S-AP AP-A,APP-,APPA,QPPS ASTP,ASPS,ASPS,SSKS,A-PS,APAS ATVPNPA,ATKA-PA,APPA-PP AT-VPNPA,ATKAP-AA	y	0.215695	4											FPC,WNC	24-27,328-331
F5-4_11829.t1							n			y	0.600075	3
F5-4_11834.t1	PF03330.17	Lytic transglycolase	1.9E-6	M			y	53-66 75-89 168-188 196-216 195-222 130-151 109-129	PT,PT,PT,PS,PS,PS,PA AP-SV,AP-P-,AP-PA,EPKP- -APPP-P,-APSPET,-APAP-A,PAPAP-- -SSGGG,-SSGGK,-TSYGK,CTKGSP --GSSGG-,--GSSGGK,--TSYGK-,--CTKGSP,CTGSTS-- APVPENKP,APQPEAQ-,APPPLPI- PPPAAPTKPND,PPPAAPTT-SA	y	0.662808	3
F5-4_11838.t1	PF03443.13	Glycosyl hydrolase family 61	3.1E-59				y	231-245	AGG-,AGGA,AGGA,AGGG	n
F5-4_11841.t1	PF13640.5	2OG-Fe(II) oxygenase superfamily	8.2E-11				n			n
F5-4_11852.t1				C			n			n							LAAR	64-68
F5-4_11855.t1	PF07883.10	Cupin domain	5.2E-12				n			n
F5-4_11860.t1							n			n													FGC	341-344
F5-4_11874.t1	PF01625.20	Peptide methionine sulfoxide reductase	3.0E-62				n			n													YEC	170-173
F5-4_11878.t1							y	400-417 400-418 400-416	PPPN,PPPS,PPPA,PP-A,PP-A PPPN,PPPS,PPPA,PP-A,PPAQ PP-PN,PP-PS,PP-PA,PPAPP	n													FGC	348-351
F5-4_11880.t1	PF03443.13	Glycosyl hydrolase family 61	3.4E-63				n			y	0.101723	2
F5-4_11886.t1	PF00962.21	Adenosine/AMP deaminase	1.4E-21				n			n
F5-4_11898.t1							n			n
F5-4_11911.t1							n			y	0.555406	3
F5-4_11912.t1							n			y	0.54195	3											YVC	98-101
F5-4_11931.t1							n
F5-4_11933.t1				S			n			y	0.709961	2
F5-4_11953.t1							n			y	0.289759	4											FRC	68-71
F5-4_11961.t1	PF00067.21	Cytochrome P450	1.4E-20	M			n			n											RGLR	119-123
F5-4_11962.t1							n			n
F5-4_11966.t1					KKNKKKKKKAAAAKRDQLEERDEFEARDVEISERQAKKKNKKKKK KKNKKKKKK	61 61	y	111-128 68-156 141-199 85-215 126-215 78-215 126-215 4-215	RD-ELVE,RD-ELEA,RDVE-IS ------KK-------AAAAKR-DQLEERDEFEARDVEISERQA,------KKKNKKKKKAAAAKR-DELVERDELEARDVE------,ISERQAKKKNKKKKKKAAAAKRDELVERDE------------- KK-------AAAAKRDELVERDELEARDIEISERQA,KKKNKKKKKAAAAKRDELVERDGFEAR--EIS---- EARDVEISERQAKKKNKKKKK-AAAAKRDELVERDEL,EARDVEISERQAKKKNKKKKKKAAAAKRDELVERDEL,EARDIEISERQAKKKNKKKKK-AAAAKRDELVERDGF,EAR--EISERQAKKKNKKKKK-AAA------------ EISERQAKKKNKKKKKK…								LEAR,LEAR	119-123,156-160
F5-4_11967.t1				C			y	113-129 102-121 102-129 110-124	SPSTPG-,SPS-PS-,-PTGPAV TPGTAVN,TPGSSPS,TPGS-PS TP-GTAVN,TP-GSSPS,TP-GSPSP,SPTGPAV- PGS-SPST,PGSPSPSP	y	0.267277	4
F5-4_11969.t1							y	59-72 182-202	TK,TK,TP,TP,TP,TP,TG TA--VPASPPTP,TAPGVPAGPTT-	y	0.825767	3
F5-4_11975.t1							y	94-112 91-108 91-109 175-204 175-205 175-206	AAKNQ-K,AAEKQAK,AALKGG- AEIAAKNQKA,AEKQAK-A-A AEIAAKNQKA,AEKQAK-AAL AANV-ATKEKE,AAEAKATKAKE,AAEAKK-KGY- AANV-ATKEKE,AAEAKATKAKE,AAEAKK-KGYK AANV-ATKE-KE,AAEAKATKA-KE,AAEAKK-KGYKR								IQAR	19-23
F5-4_11979.t1	PF03067.14	Lytic polysaccharide mono-oxygenase, cellulose-degrading	1.5E-9				n			y	0.606368	3											FLC	56-59
F5-4_11984.t1							y	31-56 82-95 126-144 150-166 204-221 149-172 88-173 149-173 148-171 223-238	-PYV-P-,-PYEGPD,-PYVKPL,-PYEEP-,TPHE-P- EPQQ-,EPTPP,EPVPY EPHQ-,EPPPP,EPVPY,TPPPP HEEQPP,HEEPPP,HEE-PT PNP--E,PNA-N-,PNP-HE,P-PAHE PHEEQP,PHEEPP,PHEEPT,PHPPPS TP-PEPVP-Y-,TP-P-PVE-T-,HE-PHQEP---,TP-PEPVP-Y-,TP-P-PNE-A-,PE-PHQEP-P-,-P-PEPVP-YT,PP-PPSTP---,EP-HEEQP---,-PHEEP-P---,-P-HEE-P-T-,-P--HPPPSY- PHEEQP-,PHEEPP-,PHEEPT-,PHPPPSY EPHEEQPPHE--,EP----PPHE--,EP----TPHPPP PIP-THPTL,PISYLLPT-	n													YLC	303-306
F5-4_11995.t1	PF13450.5 PF12831.6	NAD(P)-binding Rossmann-like domain FAD dependent oxidoreductase	9.5E-8 3.0E-7				n			n
F5-4_03518.t1	PF00150.17	Cellulase (glycosyl hydrolase family 5)	7.7E-18				y	77-103 4-27	-GSGL-PT,-GSGL-Q-,FGTG---T,-G-GIRPT,-G-GI-PK TITQT--TEVVYT,TIQPAPQTKVVYT	n
F5-4_03547.t1	PF00135.27 PF07859.12	Carboxylesterase family alpha/beta hydrolase fold	1.0E-78 4.3E-11				n			y	0.747545	3					LEAR	605-609					FRC,FKC	492-495,552-555
F5-4_03549.t1							y	29-112 29-117	RDPHPL-IIDESAEMDKKANNALKGIKWES,RDASPSNAASTSAELDKAANNAAKGIKWES,RDASPKTVESTNF-LGNAANNAVKG----T RDPHPL-IIDESAEMDKKANNALKGIKWES-,RDASPSNAASTSAELDKAANNAAKGIKWES-,RDASPKTVESTNF-LGNAANNAVKGTKFGCW	n													FGC	113-116
F5-4_03550.t1	PF07103.10	Protein of unknown function (DUF1365)	1.9E-50				n			n							LAAR,LKAR	290-294,565-569					FPC,YAC,FIC	68-71,165-168,314-317
F5-4_03561.t1	PF00135.27	Carboxylesterase family	4.9E-82	C			n			y	0.464772	3											FQC,FVC	288-291,437-440
F5-4_03564.t1	PF06283.10	Trehalose utilisation	3.3E-59				n			y	1.0	1
F5-4_03565.t1	PF10282.8	Lactonase, 7-bladed beta-propeller	6.4E-68	C			n			n													FEC	32-35
F5-4_03566.t1	PF01565.22 PF04030.13	FAD binding domain D-arabinono-1,4-lactone oxidase	1.0E-18 1.6E-10				y	80-93	EAGSVTI-,EAG-VTFF	n													FPC	434-437
F5-4_03571.t1							n			n
F5-4_03573.t1							n			y	0.534885	3											YNC,YFC	27-30,71-74
F5-4_03579.t1	PF09084.10	NMT1/THI5 like	1.9E-9				n			n
F5-4_03584.t1	PF01735.17	Lysophospholipase catalytic domain	4.1E-117				n			y	0.968039	2					LDAR,IGAR	82-86,215-219					FGC	435-438
F5-4_03590.t1				C			y	296-309 327-340 122-136 308-327	SN-S-,TTVA-,PT-II,PT-S- SSTSA,SS-AP,SSLAT TAPS-FAL,TAPGGWNG TSTAQPTAQSS,TSVTSLN-QS-	y	0.884602	2
F5-4_03592.t1							n			y	0.434633	3											FLC,FYC	2-5,166-169
F5-4_03605.t1	PF13383.5 PF05050.11	Methyltransferase domain Methyltransferase FkbM domain	4.9E-20 3.0E-8	C			n			y	0.894352	2											YNC,WVC	79-82,97-100
F5-4_03637.t1							n			y	0.565336	3											FCC	36-39
F5-4_03648.t1				M	PRRGPR	55	n			y	1.0	1
F5-4_03652.t1							y	11-31	DVEG,T-S-,T-SY,E-D-,E-ES,E-E-,E-E-,E-EG	n
F5-4_03672.t1							n			y	0.551221	3
F5-4_03675.t1	PF03009.16	Glycerophosphoryl diester phosphodiesterase family	2.7E-14				n			n
F5-4_03715.t1							n			y	1.0	1
F5-4_03718.t1				M			y	258-290	HGDYA-YDPQY,HGDYS-VD-N-,HGHAH-DD-N-,T-DQTLVD---								IMAR	27-31
F5-4_03724.t1				S			n			n
F5-4_03728.t1							n
F5-4_03729.t1							y	10-27	NGGTEG,NGGCEA,NGGHTY	y	0.56169	3											WYC,YCC	6-9,26-29
F5-4_03736.t1							y	123-140	57 sequences have been detected as tandem repeats containing. ,KDAPAGAFA,KDATGAAFK								LDAR	2-6
F5-4_03744.t1							n			n
F5-4_03766.t1				S			n			y	0.584174	2
F5-4_03771.t1							n			y	0.534699	2
F5-4_03777.t1							n			y	0.744524	2
F5-4_03784.t1							n			n
F5-4_03793.t1	PF07519.10	Tannase and feruloyl esterase	1.3E-104				n			n													WVC	509-512
F5-4_03803.t1				M			n			n
F5-4_03809.t1	PF01522.20	Polysaccharide deacetylase	5.6E-31				n			y	0.702241	5											YCC,YKC	69-72,127-130
F5-4_03811.t1				M			n			n
F5-4_03823.t1	PF05730.10	CFEM domain	2.8E-13				y	75-103 83-103 83-101	TS-R-,TSNS-,TS-S-,TSMS-,SSIQ-,SS-ST,SS-V-,SS-AA SSTSM-,SS-SIQ,SS-ST-,SS--V-,SS-AA- SSTSM-,SS-SIQ,SS-ST-,SSVSS-	y	0.480951	4											YEC	31-34
F5-4_03835.t1	PF00732.18 PF05199.12	GMC oxidoreductase GMC oxidoreductase	1.5E-67 6.8E-39				y	340-356 332-347	TS-IL,TSANM,TS-NA,TF-AA LTTVNT,LTT-SI,LTSAN-	n			DELD	646-650			LRAR	611-615					YFC	209-212
F5-4_03843.t1	PF00734.17	Fungal cellulose binding domain	5.2E-11				n			y	0.86025	2
F5-4_03887.t1							n			y	1.0	1
F5-4_03889.t1	PF11937.7	Protein of unknown function (DUF3455)	6.4E-35				n			n													YSC	66-69
F5-4_03903.t1	PF09362.9	Domain of unknown function (DUF1996)	3.2E-80				n			y	0.503692	5											FGC,YTC	3-6,143-146
F5-4_03942.t1	PF01565.22	FAD binding domain	1.8E-22	C			n			n
F5-4_03954.t1	PF01522.20	Polysaccharide deacetylase	6.9E-17				n			n													FEC,FYC,FAC	56-59,347-350,547-550
F5-4_03969.t1	PF14479.5	Prion-inhibition and propagation	2.2E-18				y	298-323 298-324 298-325	RAKEKAEAE,RAEKKAAEE,RA-EKRTAP RAKEKAEA-E,RA-EKKAAEE,RA-EKRTAPE RAKEKAE-AE,RAEKKAA-EE,RAEKRTAPEH	y	0.862801	2					ISAR	115-119
F5-4_03994.t1				M			y	121-138 210-228 180-199 211-230 7-30 127-238	TSSVE--,TSSSETI,TSTSQP- STSSAE-,STSETIS,STSPPI- TSSA-ES,TSETTNS,TSQPPES TSSA-ES,TSETISS,TSPPIES VSSLVEPVTVTEY,VS-L-SPVTVTVT S-S-----SETITSTSQPTESASD--YDVITST,S-SFD-TASETITSTSQPTESASD--YDVITST,S-SAE-STSETTNSTSQPPESSTETIYHVIT--,STSSAESTSETISSTSPPIESAT--T-TII-DI	n													WIC	405-408
F5-4_10008.t1							n			n
F5-4_10013.t1	PF04389.16 PF01546.27	Peptidase family M28 Peptidase family M20/M25/M40	9.5E-38 1.7E-10				n			n													YGC,YVC	291-294,308-311
F5-4_10014.t1	PF01565.22	FAD binding domain	2.7E-20				n			n													YEC	182-185
F5-4_10017.t1	PF00135.27	Carboxylesterase family	1.9E-57				n			n													YDC	464-467
F5-4_10021.t1				C			y	355-370 427-441	SP-PQNG,SPDPP--,SPIGD-- NG-D-N,NGLAGG,NG-SPN	y	0.468544	3
F5-4_10022.t1							n			y	0.661077	2
F5-4_10055.t1							y	21-204 44-205 57-205 68-205 79-205 90-205 101-204 112-205 125-204 136-205 149-204 160-205 155-205 182-205 21-205 34-205 50-205 61-205 72-205 83-205 94-205 105-205 117-205 128-205 139-205 150-205 161-205 172-205 183-205	---DEDLGKRA,---DEDLGKRN,VITDEDFG---,KRADEDLG---,KRAHEDLG---,KRADEDLG---,KRADEDLG---,KRADEDLG---,KRADEDLG---,KRADEDLG---,KRADEDLG---,KRADEDLG---,KRADEELG---,KRADEDLG---,KRADEDLG---,KRADEDLG---,KRADEYLG---,KRADEDLR---,KRADEDLG---,KRADEDLG---,KRADEDFG---,KRADEDLG---,KRADEDLG--- GKRADEDL,GKRAHEDL,GKRADEDL,GKRADEDL,GKRADEDL,GKRADEDL,GKRADEDL,GKRADEDL,GKRADEDL,GKRADEEL,GKRADEDL,GKRADEDL,GKRADEDL,GKRADE…
F5-4_10062.t1							n			y	0.205646	4											FCC	15-18
F5-4_10064.t1	PF00501.27	AMP-binding enzyme	1.2E-69				n			n													YDC	239-242
F5-4_10069.t1							n			y	0.664213	2
F5-4_10072.t1							n			y	0.620361	3
F5-4_10094.t1				C			y	75-104 123-144 2-16 83-96 52-101 128-144 150-166 40-68 56-72 148-174 40-70 54-85 148-175 35-78 53-75 149-175 35-70 35-71 95-135 35-72	NPNSN-,NP-S--,NPR-P-,NPNSP-,NPN---,NPNT--,-P--PL,-PGS-- -NPSTN,-NPN-N,LPPP-P,-NPG-N,-NPN-S PLSESQ,PLA--R,PLAK-R NPR-P,NPNSP,NPNNP PGTPN-GP--P-L,PG-PNGTP--P--,LT-PQ-NP-N---,PN-SN-NPSNP-R,PN-PN-SP-NP--,NN-PN-TP--PL- NPNNLPPPP,NPGN-NPNS PGQPSGPLL,PGQPGGPP- IPGTPGG-PPLP,IPGTPNG-PP--,LPG-PNGTPP-- NG-PPLPGP-,NGTPPLT-PQ PL-PGQPS-G-,PLLPGQPG-GP,PL-PSFGTRG- IPGTPGG-PPLP-,IPGTPNG-PPL--,-PG-PNGTPPL-T TPNGPP…
F5-4_10097.t1	PF00026.22 PF14543.5	Eukaryotic aspartyl protease Xylanase inhibitor N-terminal	1.0E-107 1.0E-15				n			y	0.926348	2
F5-4_10117.t1				M			n			y	1.0	1
F5-4_10123.t1	PF01223.22	DNA/RNA non-specific endonuclease	4.0E-67	C			n			n											RRLR	80-84
F5-4_10126.t1	PF00135.27	Carboxylesterase family	2.2E-97				n			y	0.873812	2
F5-4_10140.t1							y	86-101	DG-T,DG-T,WS-V,DART,DA-A	y	1.0	1			GYAR	49-53	LRAR	127-131
F5-4_10143.t1							y	474-514	IA-GQTLIP-GSSI--,IANGQTISLDSSNALI,IA-GQTLKP-GSVL-T	y	1.0	1
F5-4_10146.t1							n			y	1.0	1
F5-4_10158.t1	PF03639.12	Glycosyl hydrolase family 81	9.6E-276	C			y	47-62 17-38	TQ-LPA,TQGIIV,TQ-LDP VPSTS-SV,VPSVQVTT,VPTSS-GT	n							LHAR,LEAR	233-237,658-662
F5-4_10176.t1	PF00445.17	Ribonuclease T2 family	2.0E-48	C			n			n													FTC	313-316
F5-4_10177.t1							y	169-184 169-185	AGATRP,AGAA-P,AGAH-K AGATRP,AGAA-P,AGAHKK								LPAR	187-191
F5-4_10210.t1							n			y	0.559204	2
F5-4_10216.t1				M			n			y	0.560964	3			GISR	92-96	LEAR	56-60					YLC	121-124
F5-4_10246.t1							n			y	0.198864	4											WKC	188-191
F5-4_10259.t1							n			n											RVLR	15-19
F5-4_10264.t1							n			n													FWC,FVC	306-309,577-580
F5-4_10280.t1	PF01105.23	emp24/gp25L/p24 family/GOLD	1.1E-51				n			n
F5-4_10284.t1	PF00150.17	Cellulase (glycosyl hydrolase family 5)	9.6E-50				n			n													FDC	134-137
F5-4_10296.t1							n			y	0.565716	2											WTC,WQC	0-3,23-26
F5-4_10328.t1							n			y	1.0	1
F5-4_10348.t1				C			n			y	1.0	1
F5-4_10363.t1							n			y	1.0	1
F5-4_10374.t1	PF00704.27	Glycosyl hydrolases family 18	3.1E-12				n			y	0.688318	4
F5-4_10377.t1	PF00082.21	Subtilase family	2.5E-22				y	561-579 556-576 556-577 543-578	KTTSSAP,KTSSTA-,KPKLTA- SSSAA-KTT,SS-AP-KT-,SSTAKPK-- SSSAA-KTT,SS-AP-KT-,SSTAKPKL- PKSTSK-KTTST-,PKSSSAAKTTSSA,PKTSSTAKPKLT-	n							IPAR	318-322
F5-4_10403.t1	PF01565.22 PF08031.11	FAD binding domain Berberine and berberine like	5.5E-21 2.4E-11				y	467-481	LTNH,LTPQ,LTA-,LTPG	y	0.791093	3
F5-4_10412.t1	PF11327.7	Protein of unknown function (DUF3129)	4.4E-41				n			y	0.833228	2
F5-4_10415.t1	PF16010.4 PF00732.18 PF05199.12 PF00890.23	Cytochrome domain of cellobiose dehydrogenase GMC oxidoreductase GMC oxidoreductase FAD binding domain	1.4E-44 7.9E-30 2.9E-20 9.5E-8				y	731-744 562-577 764-782	GS,GS,GS,GS,GS,GS,LS LNFWTS--,LN-GTS--,---GTRFF SAS-V-,SAAQAT,SA--VP,SAP-AP	n													FLC	116-119
F5-4_10420.t1							y	45-68	TLQDLDHQNNTATH,TL-DHDTWQNT---	y	0.555605	3					IPAR	191-195					YPC	177-180
F5-4_10421.t1	PF07859.12 PF00135.27	alpha/beta hydrolase fold Carboxylesterase family	4.1E-38 9.4E-8				n			n													YTC	303-306
F5-4_10423.t1							y	18-230 55-147 94-217 142-230 18-143 55-148 94-217 18-145 55-150 94-217 36-165 80-145 79-230	---V---E---ES-HRNNAYPNSEAQITKEHENAKMSPRMYV,---V---E---EG-HRDDAYPDSEAQLAKEMENAKTMPHMYV,---V---E---DG-HRDNAYPKSEAQLAKEHENAKMTPRMYV,---V---E---EG-HRDDAYPESEAQLAKEKEHPKLMSR---,---MYMTE---EM-HRSNAYPKSEAQIMKD-E---TM--MSP,RMYV---A---EEDHKMDAYPKSEAQVAKD-EEM-IAP----,--RM---YAAEE-NHVQNAYPESEAQVAKE--GA--M--MG- RDDAYPDSEAQLAKEMENAKTMPHMYVVEDGH,RDNAYPKSEAQLAKEHENAKMTPRMYVVEEGH,RDDAYPESEAQLAKEKEHPKLMSRMYMTE---…
F5-4_10433.t1							n			y	0.61552	3
F5-4_10454.t1							n			n
F5-4_10455.t1				C			y	5-20	TST-,TST-,P-L-,P-T-,P-TN,PYN-	y	0.204625	4											FHC,YFC	71-74,120-123
F5-4_10462.t1				C			y	861-874	EDLDFGD,EDLDFGH	n
F5-4_10463.t1							n			y	0.556092	3
F5-4_10484.t1				M			n			y	0.84341	2					LLAR	192-196
F5-4_10489.t1	PF03067.14	Lytic polysaccharide mono-oxygenase, cellulose-degrading	3.1E-10				n			y	0.626364	3											FLC	56-59
F5-4_10492.t1							n			y	0.44527	2
F5-4_07004.t1	PF03452.13	Anp1	1.6E-107	C			n			n
F5-4_07011.t1							y	100-116	TA--,TAAT,TAG-,AAP-,TS--,TSS-
F5-4_07020.t1	PF00190.21 PF07883.10 PF02311.18 PF05899.11	Cupin Cupin domain AraC-like ligand binding domain Protein of unknown function (DUF861)	2.1E-31 7.1E-21 4.3E-7 8.3E-7	C			y	230-249 230-243	ASIPKSA-,ASIMKGN-,AST--GLI ASIPKSA,ASIMKGN
F5-4_07035.t1							y	161-182 161-194 177-200 161-196	TARRTGSSSGSA,TAQSTGTPSG-- -TAR-RTGSSSGSA,-TAQ-STGTPSGS-,ATIPQSTGT-S--S TGTPSGSATIPQS,TGTSSGSASA--I TA-RRTGSSSGSA,TA-QSTGTPSGSA,TIPQSTGTSSGS-	y	0.830323	2
F5-4_07042.t1	PF04616.13	Glycosyl hydrolases family 43	3.7E-30				n			y	1.0	1
F5-4_07044.t1	PF03659.13	Glycosyl hydrolase family 71	2.0E-122				n			n
F5-4_07058.t1	PF12296.7	Hydrophobic surface binding protein A	3.1E-16	C			n
F5-4_07062.t1							n			y	1.0	1
F5-4_07063.t1	PF16862.4	Glycosyl hydrolase family 79 C-terminal beta domain	1.4E-16				n			n
F5-4_07075.t1	PF00722.20	Glycosyl hydrolases family 16	2.1E-9				y	64-77	WT-SM,WTVQN,WTNSD	n							LSAR	136-140
F5-4_07087.t1							y	163-255 182-346 198-255 237-260 258-281 280-303 311-347 175-272 190-277 206-304 225-283 240-277 276-300 310-347 175-348 167-228 206-348 225-348 216-306 260-348 280-305 282-348 178-315 194-336 227-348 245-348 261-318 281-348	----QNGG-TEKPQPEG-N,----QN----EKPKPEANQ,---G--GG-TEKPQPEA--,---NQNGG-TEKPQPEA--,---NQGGG-TEKPQPEG--,---NQN----EKPKPEA--,---NQNGGGTEKPQ-----,PEANQGGG-TER------- --PE--A--NQGGG-TE--KP--Q,--PE--A--NQNGG-TE--KP--Q,--PE--A--NQGGG-TE--KP--Q,--PE--G--NQN----E--KP--K,--PE--A--NQNGGGTE-------,-KPQPE--ANQGG-G---------,--TE--R--PQPEA-NQ--NG--G,--TE--S--PKPEA-NG--N----,----------QSGG-TE--KPRPE,------A--NQNGG…
F5-4_07093.t1							n			y	0.561294	3
F5-4_07115.t1							n			y	0.276463	5
F5-4_07117.t1							n			y	0.555179	3
F5-4_07120.t1	PF07969.10 PF01979.19	Amidohydrolase family Amidohydrolase family	3.3E-60 5.7E-8				n			n											RRLR	377-381
F5-4_07127.t1	PF00026.22 PF14543.5	Eukaryotic aspartyl protease Xylanase inhibitor N-terminal	7.0E-65 1.0E-10				n			y	0.868712	2
F5-4_07136.t1				C	RRRRRRK RRRRRR	23 23	n			n
F5-4_07141.t1							n			y	1.0	1
F5-4_07145.t1	PF13673.6 PF00583.24 PF13508.6 PF13527.6 PF14542.5	Acetyltransferase (GNAT) domain Acetyltransferase (GNAT) family Acetyltransferase (GNAT) domain Acetyltransferase (GNAT) domain GCN5-related N-acetyl-transferase	2.0E-13 2.6E-13 1.3E-12 2.0E-7 3.6E-6				y	41-56	TLADRP,TL-DIH,TLAVM-	n
F5-4_07155.t1	PF09792.8	Ubiquitin 3 binding protein But2 C-terminal domain	5.2E-33	M			n			y	0.488268	5											FGC,FPC	132-135,298-301
F5-4_07163.t1							y	174-287 207-290 174-288 207-291 174-289 207-292 174-290 207-293	GDIPDGTNPGGAQKRAPQLKGAEIPKVEIG,GDLINN-QPGGAHKRAPQLKGAETPKVEIG,GDLINN-QPGGAHKRAPQLKGAEIPKVEIG,GDLINN-QPGGVHKRAPQLKGPELPN--L- INNQPGGAHKRAPQLKGAETPKVEIGGDL,INNQPGGAHKRAPQLKGAEIPKVEIGGDL,INNQPGGVHKRAPQLKGPELPNL-ID-D- GDIPDGTNPGGAQKRAPQLKGAEIPKVEIG,GDLINN-QPGGAHKRAPQLKGAETPKVEIG,GDLINN-QPGGAHKRAPQLKGAEIPKVEIG,GDLINN-QPGGVHKRAPQLKGPELPNL-I- INNQPGGAHKRAPQLKGAETPKVEIGGDL,INNQPGGAHKRAPQLKGAEIPKVEIGGDL,I…
F5-4_07172.t1				M			n			n
F5-4_07188.t1	PF00152.19 PF01336.24 PF01409.19	tRNA synthetases class II (D, K and N) OB-fold nucleic acid binding domain tRNA synthetases class II core domain (F)	4.1E-78 3.3E-11 7.3E-6		RQKNRQREEEKRKK KKRQKNRQREEEKRKK KKRQKNRQREEEKRKK	32 30 30	n			n							LGAR	100-104					FVC	469-472	YESLK	84-89
F5-4_07194.t1							n			y	0.568123	3											WYC,YCC	1-4,21-24
F5-4_07196.t1	PF11983.7	Membrane-attachment and polymerisation-promoting switch	8.1E-6				y	30-46	KPVVN,KPLP-,KPST-,-PSTA								LEAR	66-70
F5-4_07217.t1				C			y	123-139	CEF-D,CEV--,-GVWD,-EV-R,-EV-V	y	0.621716	3											YMC,FDC	120-123,124-127
F5-4_07219.t1	PF03443.13 PF00734.17	Glycosyl hydrolase family 61 Fungal cellulose binding domain	6.8E-51 2.9E-11				y	240-253 240-254 228-251 228-247	PAGDK,PAGAP,PA-TT PAGDK,PAGAP,PATTP AG-GAAP-,AGTDATP-,AG-DK-P-,AG--APPA AG-GA-AP,AGTDA-TP,AG-DKPAG	y	0.540456	3
F5-4_07225.t1							y	16-75 1-73 32-76	TQ------GTEGGRGGYNAPPPR,TQSEMATEGTEGGRGGYNAPPPR,TQSEVTTQGTEGGRGGYNK---R APLPNPIPILPGEVTTQGTEGGRGGYN,AP-PP-RT-QSE-MATEGTEGGRGGYN,AP-PP-RT-QSE-VTTQGTEGGRGGYN RTQSEMATEGTEGGRGGYNAPPP,RTQSEVTTQGTEGGRGGYNKRF-
F5-4_07227.t1	PF10503.8 PF00326.20	Esterase PHB depolymerase Prolyl oligopeptidase family	7.6E-24 1.9E-7				n			y	0.938639	2											YGC	145-148
F5-4_07233.t1							n			y	0.556517	3
F5-4_07234.t1	PF00399.18	Yeast PIR protein repeat	2.0E-42	C			y	142-176 181-213 240-292 142-300 167-264 237-300	APAVGQAGDGQPQATTAV,AP-VSQIPDGQPQATTAL APISQIGDGQVQA-TPA,APISQIGDGQIQAPTVV TP----S---APISQIPDGQVQA-,TPAA--SPS-APISQIPDGQ----,VQAGNGSAPAAP-SSAPS---PPI -AP-AV-----GQ---AGDGQPQA-T---T--A--V----,-AP--V-----SQ---IPDGQPQA-TTALP--K--P-A--,-AP--I-----SQ---IGDGQVQA-T---P--A-------,-AP--I-----SQ---IGDGQIQAPT---VVP--K-P---,LVP--I-----SQ---IGDGQPQV-P--T--AAP-A----,PAP--TPSAPIS---QIPDGQVQ-A---T-----------,PAAS…	y	0.766338	3											YQC,FPC	109-112,136-139
F5-4_07235.t1	PF04185.13	Phosphoesterase family	1.4E-77				n			n
F5-4_07237.t1							n			y	1.0	1
F5-4_07238.t1				S			n			y	0.575725	3
F5-4_07239.t1							n			y	0.308518	4											FCC,FSC	30-33,61-64
F5-4_07246.t1							n			y	0.571567	5											YDC	222-225
F5-4_07247.t1							n
F5-4_07251.t1							n										LYAR	151-155
F5-4_07258.t1	PF01979.19 PF07969.10	Amidohydrolase family Amidohydrolase family	1.7E-19 6.3E-10				n			n
F5-4_07267.t1	PF00135.27	Carboxylesterase family	3.3E-92				y	45-58	FAAP-PER,FAPPAPV-	y	0.556366	3											FQC	378-381
F5-4_07288.t1	PF03443.13	Glycosyl hydrolase family 61	2.7E-47	C			n			y	1.0	1
F5-4_07318.t1							n			y	1.0	1
F5-4_07321.t1							n			y	0.196876	4											YQC	115-118
F5-4_07322.t1							n			y	0.425101	5											FTC	104-107
F5-4_07323.t1							y	56-69	GTGDK,TPGT-,TPNDK	y	1.0	1
F5-4_07324.t1							y	104-163 118-163 136-163 103-162 113-160 137-160 69-100	PP,PP,AS,PP,PP,AS,PP,PP,HS,PP,PP,AS,PP,PP,AS,PP,PP,AS,PP,PP,AS,PP,PP,AS,PP,PP,AS,PP,PP,PL PP,HS,PP,PP,AS,PP,PP,AS,PP,PP,AS,PP,PP,AS,PP,PP,AS,PP,PP,AS,PP,PP,PL PP,AS,PP,PP,AS,PP,PP,AS,PP,PP,AS,PP,PP,PL SPPPPA,SPPPPA,SPPPPH,SPPPPA,SPPPPA,SPPPPA,SPPPPA,SPPPPA,SPPPPA,SPPPPP PASPPP,PHSPPP,PASPPP,PASPPP,PASPPP,PASPPP,PASPPP,PASPPP PASPPP,PASPPP,PASPPP,PASPPP ---PPHSPLSPLS-,---PPYSPHSPLSP,LSTPPHSP--PHS-
F5-4_07325.t1							n			y	0.355198	3											WKC	168-171
F5-4_07333.t1				C			n			n											RSLR	31-35			YRSLR	30-35
F5-4_07334.t1							n			y	1.0	1
F5-4_07348.t1	PF04616.13	Glycosyl hydrolases family 43	3.1E-12				n			n
F5-4_07349.t1	PF00128.23 PF09260.10	Alpha amylase, catalytic domain Domain of unknown function (DUF1966)	6.8E-59 8.2E-16				n			n													YLC,FSC	235-238,435-438
F5-4_07350.t1							n			y	0.203477	4											WWC	41-44
F5-4_07351.t1							y	263-278 252-266 239-264	KPTTSN,KPT-ST,KST-MT APSATSTS,APSKPTT- TS---APAKET,TSKTPAPSA--,TS-TSAPSKP-	y	0.553625	5											FPC,YGC,YLC	27-30,88-91,318-321
F5-4_07355.t1							n			y	1.0	1
F5-4_07360.t1							n			y	0.195375	4					LYAR	8-12
F5-4_07382.t1	PF12138.7	Spherulation-specific family 4	3.8E-56				n
F5-4_07385.t1				C			n			y	1.0	1
F5-4_07392.t1							n			y	1.0	1
F5-4_07393.t1	PF00959.18	Phage lysozyme	7.9E-13				n			n
F5-4_07402.t1	PF05630.10	Necrosis inducing protein (NPP1)	1.4E-62				y	197-210	FKDANVP,FKDANFN	y	0.813803	2											FEC	138-141
F5-4_07417.t1	PF08386.9 PF00561.19	TAP-like protein alpha/beta hydrolase fold	1.5E-18 4.3E-18				n			y	0.941984	5											FFC	38-41
F5-4_07420.t1	PF01593.23 PF13450.5	Flavin containing amine oxidoreductase NAD(P)-binding Rossmann-like domain	1.6E-57 1.1E-9	M			n			n
F5-4_07422.t1	PF00491.20	Arginase family	7.9E-91				n			n											RELR	312-316	FPC	45-48
F5-4_07447.t1							n			y	1.0	1											YVC	120-123
F5-4_07448.t1	PF03080.14	Neprosin	5.1E-41				n			n
F5-4_07459.t1	PF01212.20 PF14273.5	Beta-eliminating lyase Domain of unknown function (DUF4360)	3.6E-71 1.1E-38				n			n
F5-4_07478.t1							n			y	0.577782	3											YEC	11-14
F5-4_07488.t1							n			y	0.740859	2
F5-4_07495.t1	PF02469.21	Fasciclin domain	7.8E-49				y	104-118 102-117	PHR-,PHHP,PHHD,PHKK -HRP,-HRP,-HHP,PHHD,-PHK	n													FEC	68-71
F5-4_07500.t1							n			y	1.0	1
F5-4_06020.t1							y	32-49	GKE-I-,GKE-I-,QKQVI-,SAV-VS	y	0.712869	2					IDAR	4-8					YDC	143-146
F5-4_06027.t1				M			y	184-197 165-182	-TPSV,SK-S-,STE--,STPT- SSSAKESTT,SSSSSSTPS
F5-4_06042.t1							n			y	1.0	1					LMAR	59-63					FMC	46-49
F5-4_06048.t1							n			y	0.756727	2
F5-4_06049.t1							n			y	0.800609	2											FIC	145-148
F5-4_06060.t1							n			n
F5-4_06064.t1				C			n			y	0.221315	4					ILAR	73-77					YNC	540-543
F5-4_06066.t1	PF03583.13	Secretory lipase	3.0E-61				n			y	1.0	1
F5-4_06071.t1	PF00067.21	Cytochrome P450	2.6E-27				n			n													FEC	285-288
F5-4_06084.t1							n			y	1.0	1
F5-4_06086.t1				C			n			n							LKAR	25-29
F5-4_06110.t1							n			y	0.35497	3					LEAR	8-12					WSC,YSC	47-50,69-72
F5-4_06117.t1	PF00840.19	Glycosyl hydrolase family 7	7.7E-143				n			n													WEC,YRC,WGC	15-18,218-221,234-237
F5-4_06144.t1				C			n										LEAR	9-13
F5-4_06148.t1							n
F5-4_06151.t1	PF01565.22 PF08031.11	FAD binding domain Berberine and berberine like	6.3E-20 7.8E-7	M			n			n							LQAR	541-545					WRC,FEC	532-535,548-551
F5-4_06158.t1							n			n													FTC,FSC	239-242,356-359
F5-4_06162.t1							n			y	0.575401	3
F5-4_06164.t1							n			y	0.552471	3
F5-4_06174.t1	PF00141.22	Peroxidase	9.0E-18				y	244-257	FNSDFRI,FNSDLNA	n
F5-4_06192.t1	PF01435.17	Peptidase family M48	6.2E-14				n			n							LLAR	56-60
F5-4_06201.t1							n			n
F5-4_06207.t1							n			n
F5-4_06261.t1							n			y	0.562018	3											FHC	41-44
F5-4_06275.t1				C			y	8-25	PTVIA-LP,PT-FP-L-,PT-SDWV-	y	0.778703	2			GFLR	121-125
F5-4_06276.t1	PF03443.13	Glycosyl hydrolase family 61	8.4E-46				n			n
F5-4_06291.t1							y	159-169	S,S,S,S,S,S,S,S,S,S,S	y	0.538024	5											WPC	27-30
F5-4_06295.t1	PF00704.27 PF01476.19 PF00187.18	Glycosyl hydrolases family 18 LysM domain Chitin recognition protein	1.7E-42 2.1E-6 4.1E-6				y	586-600	KE-S--,KE-GQW,KE-F--,KELK--	n													YVC,FSC,FAC,YGC	365-368,923-926,971-974,1052-1055
F5-4_06296.t1							n			y	0.601196	3											WQC	22-25
F5-4_06298.t1	PF01476.19	LysM domain	8.0E-20				y	244-259	-TT--,-TT--,-TTP-,-AG--,PTV-L,-PTQ-	n													YYC,YYC,YVC	147-150,228-231,310-313
F5-4_06301.t1	PF00657.21 PF13472.5	GDSL-like Lipase/Acylhydrolase GDSL-like Lipase/Acylhydrolase family	2.5E-9 2.8E-9				n			n
F5-4_06306.t1	PF10282.8	Lactonase, 7-bladed beta-propeller	5.6E-85				n			n
F5-4_06307.t1	PF01565.22 PF08031.11	FAD binding domain Berberine and berberine like	3.3E-25 5.7E-14	C			n			n
F5-4_06322.t1	PF14273.5	Domain of unknown function (DUF4360)	1.0E-24	C			n			y	0.0658339	2
F5-4_06323.t1	PF00856.27	SET domain	7.5E-10				n			n													FTC	311-314
F5-4_06341.t1	PF00264.19	Common central domain of tyrosinase	2.7E-42				n			n
F5-4_06342.t1							y	90-110 104-119 298-316	GGV,GGV,EAM,GGV,GGV,GGF,GGV VG--G-FGGV,VGATGPIGG- REVI-ELGEEL,REAAREM-EE-	y	0.86456	2
F5-4_06348.t1							n			y	1.0	1
F5-4_06351.t1	PF01822.18 PF07250.10 PF09118.10	WSC domain Glyoxal oxidase N-terminus Domain of unknown function (DUF1929)	5.1E-88 7.1E-28 4.0E-25				y	484-493 331-379 443-458 271-288	S,S,S,S,S,S,S,S,S,S SS-SF-,SS-PAL,SS-TA-,SS-SP-,SS-SQ-,AS-T--,SS-ATL,SS-SS-,SAISG-,SS-SA-,SS-P--,SS-KN- S-SILT,S-S-L-,S-SSA-,STS-K- SVVSSI,SVVSSS,SAVPTT	n							IVAR	1241-1245					YGC,FGC,FTC,YYC	151-154,556-559,621-624,869-872
F5-4_06355.t1	PF13343.5 PF13416.5	Bacterial extracellular solute-binding protein Bacterial extracellular solute-binding protein	8.9E-11 1.1E-6				n			n
F5-4_06361.t1	PF06964.11	Alpha-L-arabinofuranosidase C-terminal domain	4.8E-21				n			n
F5-4_06394.t1					KKKKPAPGGEDPPNKKKEPAPDGEDPNKKK	80	y	186-217 92-154 109-218 125-254 159-206 176-210 193-226 77-255 94-255 111-212 127-212 143-255 162-210 178-224 77-220 94-223 111-213 127-165 143-220 162-211 178-237	KK-KEPA-PGGEDP,KK--EPANPGGE--,DPDKKKK-P---DP PNKKKEPAPDGED,PNKKKEPAPDGED,PNKKKEPAPDGED,PNKKKEPAPDGED,PNKKKEPAPGG-- ---K--EPA-PDGEDPNKK,---K--EPA-PDGEDPNKK,---K--EPA-PDGEDPNKK,---K--EPA-PGGE--DPR,--NKKKEPA-PDGE-----,DPNKKKEPA-PGGE-----,DPNKKKEPA-PGGE-----,--DPKKEPANPGGE-----,--DPDKKKK-PDPN----- -----A-P-DGED-P-NKKKEP--,-----A-P-DGED-P-NKKKEP--,-----A-P-GGED-PRN-----KK,K--EPA-P-DGED-P-N-------,KKKE…
F5-4_06397.t1	PF00150.17	Cellulase (glycosyl hydrolase family 5)	5.8E-16				n			n													WCC	143-146
F5-4_06415.t1							y	6-24 6-25	TK-KTNEV,TK-KPDE-,TKDKP-A- TK-KTNEV,TK-KPDE-,TKDKPAA-	n
F5-4_06426.t1							n			y	0.840535	2					LVAR	2-6
F5-4_06435.t1				S			y	18-32 18-42	SGVTLLGF,SG-TLLGF SGVTLLGF--,SG-TLLGFDA,CL-PLIAI-S	y	0.428305	5
F5-4_06441.t1							n			y	0.557565	3
F5-4_06446.t1							y	7-52	ANFETDPMLQVGEVESSSYAEKR,ANFETDPMLQVGEVENSSYAQRL
F5-4_06468.t1	PF00135.27 PF07859.12 PF02214.21	Carboxylesterase family alpha/beta hydrolase fold BTB/POZ domain	7.2E-86 2.8E-8 1.3E-6		RPPKRR	1029	n			n					GILR	600-604							FSC,FTC,FQC	72-75,369-372,654-657
F5-4_06481.t1	PF00332.17	Glycosyl hydrolases family 17	3.4E-7				y	61-81 60-84 116-129 100-121 64-97	AP-PV-,-A-PAP,VPQPY-,VA-PA-,VA-PA- PAPPVA,PAP-VP,Q-PYVA,PA--VA,PAP-VP PAVAP,PAVE-,PAPAP PYVAPAPAPVPK,PYVAPAVAP-P- --VAPA--PVPQPY,--VAPAVAPAPVPQ,PYVAPA--PAPAPA	n
F5-4_06491.t1							n			y	0.634767	3											WQC	2-5
F5-4_04503.t1					KKKKKKAEKANLDPAKNGTESESPKKK KKKKKKAEKANLDPAKNGTESESPKKKGNEDKGKKGK	96 96	y	61-77	KK-EA,KK-KA,KEEKL,AA-KK
F5-4_04509.t1	PF03443.13	Glycosyl hydrolase family 61	1.4E-45				n			y	0.792459	2
F5-4_04526.t1				C			n			y	0.304579	4											FCC	26-29
F5-4_04535.t1							n			n													FAC,FTC	22-25,64-67
F5-4_04546.t1							n			n
F5-4_04563.t1	PF02585.16	GlcNAc-PI de-N-acetylase	3.9E-27	M			n			n													WRC,YGC	164-167,226-229
F5-4_04565.t1							n			y	1.0	1
F5-4_04568.t1							n			y	1.0	1
F5-4_04569.t1							n			y	0.63273	3											WTC	37-40
F5-4_04570.t1					RRKQIAMRRRR	196	n			y	0.235667	4
F5-4_04587.t1	PF00067.21	Cytochrome P450	4.6E-32				n			n													FEC	147-150
F5-4_04592.t1							n			y	0.556559	3
F5-4_04608.t1	PF00732.18 PF05199.12 PF01266.23 PF13738.5 PF00890.23	GMC oxidoreductase GMC oxidoreductase FAD dependent oxidoreductase Pyridine nucleotide-disulphide oxidoreductase FAD binding domain	2.3E-52 1.4E-39 1.9E-6 4.3E-6 7.6E-6				n			n							IAAR	29-33
F5-4_04616.t1				C			y	595-611	40 sequences have been detected as tandem repeats containing. ,IS-A--,ISVS-L,IS-TEV,IS-A-F	n													FRC	307-310
F5-4_04642.t1							y	204-218	PTAA-,PTP--,PTGG-,-TGGT	y	0.472756	3
F5-4_04650.t1							y	82-96 85-104	STPT-,STPT-,P-PQH,QPP-- TSTPT,PPQHQ,PPQPL,PPQLL	y	1.0	1											WWC	23-26
F5-4_04661.t1	PF00067.21	Cytochrome P450	7.9E-22				n			n
F5-4_04672.t1	PF01569.20	PAP2 superfamily	1.8E-9				y	330-345	NVTISS,NVTLD-,NVGVI-								IVAR	116-120
F5-4_04686.t1							n			y	0.206991	4
F5-4_04689.t1	PF01095.18	Pectinesterase	8.0E-40	C			n			n							IPAR	51-55
F5-4_04690.t1	PF00295.16	Glycosyl hydrolases family 28	5.6E-118	M			n			y	0.771435	4
F5-4_04701.t1	PF13472.5	GDSL-like Lipase/Acylhydrolase family	2.3E-8				n			y	0.81128	3
F5-4_04704.t1	PF04185.13	Phosphoesterase family	7.3E-73				n			n													FNC	184-187
F5-4_04707.t1							y	202-215 147-181 120-140 120-140	EE-AG,EEDEP,EEDDN SV-PESFPAP,SVVSDL-PIP,SQVASS--VT,SVVTES-PIP PTTVGLPP---R,PTTVQNPPSVYN PTTVGLPP---R,PTTVQNPPSVYN
F5-4_04708.t1							y	78-106 80-98	AHPV--,AHPV--,AHPA--,AQPA--,A-PVRK,A-PL-A,-RPL-T -PVAH--,-PVAHP-,--AAQPA,APV-RK-
F5-4_04709.t1							y	547-561 222-242 238-259 269-314 305-333 222-334 226-261 275-334 311-334 350-369 222-241 238-256 275-299 311-335 350-370 222-265 238-257 350-371 250-297 272-340 293-319 250-303 272-380 296-331	AP--P-,AP--P-,APESP-,AP--VL SKVEST,SKVES-,SKPAV-,STKPA- -STKPAE,-STKPTH,-STK-VE,ETTKP-- -T-KVE-ES,-T-KPG-ET,-T-KPAPS-,-T-KVE-ES,-T-KPG-E-,-TSKPA-P-,ST-KVE-E-,ST-KPG--- TKVEES,TKPGET,TKPAPS,TKVEES,TK-PAA SK-VEST,SK-VES-,SKPAVS-,TKPAES-,TKPTHS-,TKVEET-,TKPGET-,SKPAPS-,TKVEES-,TKPGET-,TKPAPS-,TKVEES-,TKPGET-,SKPAPS-,TKVEES-,TKPGET-,TKPAPS-,TKVEES-,TKPAAS- STSKVE,SSKPAV,STKPAE,STKPTH,STKVEE,TTKPGE TK…	n													FSC,FKC,FDC,FDC,YGC	8-11,47-50,108-111,175-178,508-511
F5-4_04727.t1							n										LEAR	9-13
F5-4_04728.t1							n			y	0.873859	4											YDC,FVC	39-42,172-175
F5-4_04740.t1				C			n			y	0.39267	2
F5-4_04741.t1	PF11327.7	Protein of unknown function (DUF3129)	3.2E-26				y	264-293 249-291 297-325 261-302 292-340 261-306 292-315 265-302	GGN,GGA,AKK,GGD,GGN,GGA,AKK,GGD,GGN,GGN --GGAA-KKA,--GGEKDKKK,--GGNG-GAA,KKGGDG-GN-,--GGAA-KK-,--GGDG-GNG PA-DNKPKGNE,PA-GNKPKGNE,PAAKGKPQG-- KK--KGGNGGAA,KKGGDGGNGGAA,KKGGDGGNGG--,NNGKPADN--KP GNNGKPA-D-NK-PK-,GN--EPA-G-NK-PK-,GN--EPA-A--K-G--,----KPQ-GPSFQP--,----KPKEN-NK-RAI KK--KGGNGGAA,KKGGDGGNGGAA,KKGGDGGNGGNN,GKPADNKPKGNE GNNGKPADNKPK--,GN--EPAGNKPKGN GNGGAAKKGGDG--,GNGGAAKKGGDG--,GNGGNNGK…	y	0.625189	3											FTC	91-94
F5-4_04744.t1							n			n													YCC	282-285
F5-4_04748.t1	PF16499.4 PF02065.17	Alpha galactosidase A Melibiase	5.9E-53 1.2E-6				n			n
F5-4_04749.t1							n			y	0.595795	3											YQC,WTC,YWC	2-5,19-22,46-49
F5-4_04779.t1	PF01764.24	Lipase (class 3)	3.4E-7				y	433-449 433-446 467-481 468-485	SSQTT,SS-TT,SS-TR,T-QTR SSQT-T,SS-T-T,SS-TRT TT-SA-,TTTSSS,TTTTS- TSA-TT-,TSSSTTT,TSTSTC-	n													FSC,YTC,YDC,WGC,FGC,WGC,WGC	219-222,242-245,420-423,458-461,490-493,524-527,551-554
F5-4_04784.t1	PF14498.5	Glycosyl hydrolase family 65, N-terminal domain	1.2E-45				n			n													FAC	515-518
F5-4_04790.t1							n			y	0.811686	3											YYC	23-26
F5-4_04812.t1					KKKRR KRRRL	661 1084	y	1298-1311 941-1004 2503-2516 1808-1823 2003-2018 2123-2138 2242-2256 2504-2517 3019-3034 1667-1680 2434-2448 2084-2102 2638-2656 2667-2714 2853-2872 3731-3757 2437-2516	GL,GL,DL,GL,GL,GL,GT EPEFSDHTEGLGPQDDVDSPGDNTGESRYPPA,EPRFRNDPENLGPQDTVDSPTDNTGESQDPPV -GI-G,-GIIG,-GT-T,IPT-S SGSNIP,SGST-P,S-LNDA -GLGAAA,-GLGLG-,LGLG-G- -GLGAAA,-GLGLG-,LGLG-G- GLDAAA,GLRL--,GLNLG- IG-GI-,IG-GTT,IPTSI- SS-DSE,SSLPSL,SS-ATR GSNNPS-S,GSN-PRIG TGLGSQGN,TGLGVNA- SLP-NTPLGGG,SLPPNNE-NG- GILEGQGTGG,GIPQGS-TNG SG-GGGTN-NPT--K,SG-TN-VG-NN-P--,-G-IN-TGTST-LSN,PGSGN--G--I-P--,PG-GN-SG-Q…	n			DELD	1129-1133	GITR,GISR	2288-2292,2944-2948					RRLR,RRLR,RGLR	2753-2757,2973-2977,3037-3041
F5-4_04815.t1	PF00135.27	Carboxylesterase family	2.3E-59				n			y	0.383959	3
F5-4_04846.t1							n			n													FYC	88-91
F5-4_04850.t1							n			y	0.219779	4											YYC	41-44
F5-4_04851.t1	PF03659.13	Glycosyl hydrolase family 71	7.0E-74				n			n
F5-4_04869.t1	PF14273.5	Domain of unknown function (DUF4360)	3.2E-67				n			y	0.0665351	2
F5-4_04870.t1	PF05390.10	Yeast cell wall synthesis protein KRE9/KNH1	2.8E-15				n
F5-4_04884.t1				C			y	15-31	STTIS,ST-GL,ST-VS,AT-VI
F5-4_04908.t1	PF07524.12	Bromodomain associated	2.2E-7	S			n			n							IVAR	16-20
F5-4_04915.t1							y	157-175	DD-DV--,DDADE-E,DD-YEG-,DD-DE--
F5-4_04921.t1							y	9-27	G-GR,G-GK,GLGD,G-GF,G-GD,S-GD	y	0.755323	2											YHC	49-52
F5-4_04922.t1							n			y	0.728884	2
F5-4_04924.t1	PF09362.9 PF01822.18	Domain of unknown function (DUF1996) WSC domain	2.5E-82 8.0E-18				n			n													WAC	134-137
F5-4_04925.t1	PF00295.16	Glycosyl hydrolases family 28	4.1E-116	C			y	287-300 286-299 74-93 74-94	TGKPT,TGVPI,TGL-T PT-GK,PTTGV,PITGL SGPLISV,SGSSITV,SGAS-GH SGPLISV,SGSSITV,SGASGHL	y	0.77264	4
F5-4_04929.t1							n			n
F5-4_04947.t1							n
F5-4_04984.t1							n			y	0.284989	4											YKC,FSC	64-67,118-121
F5-4_12507.t1							n			y	0.204273	4
F5-4_12517.t1	PF01915.21 PF00933.20 PF14310.5	Glycosyl hydrolase family 3 C-terminal domain Glycosyl hydrolase family 3 N terminal domain Fibronectin type III-like domain	1.2E-46 2.1E-34 6.7E-23				n			n											RQLR	686-690	YAC	241-244
F5-4_12559.t1							n			y	0.616179	3
F5-4_12582.t1				M			y	262-290	GKAKGANAPG,GKGNAGNVQA,GKGNGG-AKN	y	1.0	1
F5-4_12587.t1							n			y	1.0	1					IKAR	123-127
F5-4_12606.t1	PF00149.27	Calcineurin-like phosphoesterase	1.8E-10				n			y	0.752888	3											YIC,YKC	170-173,261-264
F5-4_12627.t1				C			n			y	0.682989	3											FNC,YCC	57-60,71-74
F5-4_12639.t1							n			y	0.654232	2			GFSR	148-152
F5-4_12644.t1	PF15979.4	Glycosyl hydrolase family 115	8.2E-143				y	70-85 70-83	KRGTG,KR-SG,KRD-G,N-GT- KRGTG-,KR-SG-,KR-DGN	n							LAAR,IFAR	591-595,797-801			RPLR	973-977
F5-4_12652.t1							y	10-23 10-24 10-25	VQAPS,VQVPS,VQA-T VQAPS,VQVPS,VQATQ VQAPS-,VQVPS-,VQATQV	y	0.552819	3					LAAR	183-187
F5-4_12653.t1	PF00903.24 PF13669.5	Glyoxalase/Bleomycin resistance protein/Dioxygenase superfamily Glyoxalase/Bleomycin resistance protein/Dioxygenase superfamily	2.3E-11 6.9E-6				n			n
F5-4_12657.t1							n			y	1.0	1											FKC	38-41
F5-4_12661.t1							n
F5-4_12677.t1				M			n
F5-4_12683.t1				C			n			y	0.643105	3											YYC,WRC	51-54,129-132
F5-4_12688.t1	PF01915.21 PF00933.20 PF14310.5	Glycosyl hydrolase family 3 C-terminal domain Glycosyl hydrolase family 3 N terminal domain Fibronectin type III-like domain	1.4E-48 1.8E-41 1.1E-26	C			n			n			DELD	222-226							RQLR,RDLR	641-645,694-698	YAC	208-211
F5-4_12704.t1	PF01565.22 PF08031.11	FAD binding domain Berberine and berberine like	5.0E-12 9.8E-7	C			n			n
F5-4_12713.t1	PF01083.21	Cutinase	4.8E-46				y	200-253 234-249 215-230 235-251 233-250	AGA-AA-QFV,ATM-AK-S-A,AGA-AP-K-P,AGA-PD-AAP,APA-APPK-P,AGS-APPK-P,AGTGAA-K-P PPKPAGSA,PPKPAGTG AGAAPK-P-,AGAPDAAPA PKPAGS-AP,PKPAGTGAA APPKPAGS--,APPKPAGTGA	y	0.640936	2
F5-4_12724.t1	PF00295.16	Glycosyl hydrolases family 28	6.1E-90				n			y	0.900293	5
F5-4_12732.t1	PF00246.23	Zinc carboxypeptidase	8.4E-81				n			y	1.0	1											YSC	301-304
F5-4_12736.t1				S			n			y	0.558997	3
F5-4_12738.t1							n
F5-4_12743.t1							n
F5-4_12745.t1	PF02089.14	Palmitoyl protein thioesterase	2.6E-51				n			n													WLC	149-152
F5-4_12780.t1	PF02015.15 PF00734.17	Glycosyl hydrolase family 45 Fungal cellulose binding domain	3.9E-77 5.3E-10				y	212-249 218-244	PT-GPA-T-T-,STWTPG-S-N-,PT--STVQGE-,PT--SS-TGSA,PT--PG-SGS- TSTWTPGSNP-,TST-VQGE-P-,TSS-T-GSAPT	n													WDC,YMC,WCC,YVC	9-12,56-59,87-90,272-275
F5-4_12788.t1							n			y	0.657309	3
F5-4_12810.t1	PF00067.21	Cytochrome P450	8.8E-32				n			n							ILAR	202-206
F5-4_12833.t1							n			y	0.608093	3											WCC	51-54
F5-4_12850.t1	PF00856.27	SET domain	6.4E-8	C			n			n													FQC	323-326
F5-4_12856.t1	PF13472.5 PF00657.21	GDSL-like Lipase/Acylhydrolase family GDSL-like Lipase/Acylhydrolase	6.5E-19 8.9E-8	C			n
F5-4_12860.t1	PF03067.14	Lytic polysaccharide mono-oxygenase, cellulose-degrading	8.3E-10				n			y	0.594193	3											WLC	57-60
F5-4_12866.t1							n			y	0.689895	2											YGC	31-34
F5-4_12870.t1	PF01565.22 PF08031.11	FAD binding domain Berberine and berberine like	8.0E-22 9.2E-12				n			n
F5-4_12880.t1							n			y	0.75179	2											WPC	74-77
F5-4_12888.t1	PF00734.17	Fungal cellulose binding domain	6.6E-8	C			y	3-27 48-69 50-72 25-43 72-90 25-44 72-91 25-45	-T-I--,-T-IT-,-R-TA-,IT-VI-,---ITE,-P-ES-,-TTIK-,-T-TT- VT---,VTIT-,VT-S-,TV-KE,ST-K-,ST-K-,ST-T- VT-I-T-,VT-S-T-,-V-KES-,-T-K-S-,-T-K-ST,-TSK-K- TTTSKKP,TTSSKE-,TTTTKS- KPTSTT-,KPPATTP,KPEDPN- TTTSKKP,TTSSKE-,TTTTKST KPTS-TT-,KPPA-TTP,KPEDPNT- TTTSKKP-,TTSSKE--,TTTTKSTA	y	0.791399	3											YPC,YQC	99-102,127-130
F5-4_12893.t1	PF14479.5	Prion-inhibition and propagation	9.5E-30				y	570-600	LD--E--DDD--,LD--EFEDDDRC,LD-LE--IDV--,LDMLK--SCK--	n							ISAR	264-268					FPC	504-507
F5-4_12904.t1							n			y	0.571912	3
F5-4_12906.t1	PF08314.10	Secretory pathway protein Sec39	4.1E-260				n			n			DELD	64-68							RKLR,RALR,RDLR	76-80,104-108,192-196	YLC	391-394
F5-4_12928.t1	PF01161.19	Phosphatidylethanolamine-binding protein	7.2E-14				y	125-140	VEVGDG-,VE--DGL,VE--YKP	n
F5-4_12931.t1							n			y	0.564415	3
F5-4_12937.t1	PF08767.10 PF08389.11 PF03810.18	CRM1 C terminal Exportin 1-like protein Importin-beta N-terminal domain	2.7E-134 2.6E-40 1.8E-12	C			y	38-53 60-80 57-74	TSSSRPLT,TSRPSDGT ASTPGSP-,ASTT-KP-,ASTNAANY PGSAST,PGSPAS,TTKPAS	n							LLAR	1055-1059			RGLR	855-859	FEC	936-939
F5-4_12953.t1							n			y	0.576139	3
F5-4_12960.t1							y	301-315 806-829 60-74 535-551 131-251 131-255 131-254	SSEFVT,SS--SA,SS-VSS SS-SAGDPTVT-,SS-SA----LT-,SSTSG----GGG SSSLSEAT,SS-LDPQT GV-SQSSVS,GVISSSSDS PG-S--S---QTSVDPATTISTGSNSGVTAISPSNSLPSLTPYD,PGFS-NSLSSETLVDPATTISTGSNSGVTAISPSESLPSLTPYD,PGFSIPALSSEISADSTSKIITGGNSGATT-PPFPQ-SSAT--S PG-S--S---QTSVDPATTISTGSNSGVTAISP-SNSLPSLTPYD,PGFS-NSLSSETLVDPATTISTGSNSGVTAISP-SESLPSLTPYD,PGFSIPALSSEISADSTSKIITGGNSGATTPPFPQSSATS-TSLD PG-S--S---QTSVDPATTISTGSNSGV…	n
F5-4_12986.t1							n			y	0.413295	2											FAC	22-25
F5-4_12999.t1							n			y	0.613172	3											YRC	50-53
F5-4_13000.t1							n			y	0.631754	3
F5-4_01002.t1				C			n			n											RGLR	55-59	WWC,YVC,WWC,YVC,WRC,YNC,YIC	62-65,85-88,137-140,160-163,210-213,219-222,233-236
F5-4_01003.t1							n			y	0.46306	2											WFC,YIC	41-44,65-68
F5-4_01008.t1							y	61-104 85-104 363-376 68-81 81-105 88-101 292-323 303-322 313-363 331-375 344-363 354-372 55-69 292-326 286-372 313-333 334-375 344-371 354-374 52-101 285-376 302-338 312-334 326-378 342-378 335-374 52-96 285-366 302-340 312-327 326-357 342-371 352-367 318-368	LPLA,IPTG,LPAG,LPLS,LPTG,LPIA,LPTG,LPTG,LPLT,LPAT,LPLG LPTG,LPTG,LPLT,LPAT,LPLG GGL-,GGLA,GGL-,GGLD GLP-A-,GLPLS-,-LPTGL LPIA-,LPTG-,LPTG-,LPLT-,LPAT-,LPLGR GLP-T-,GLPLT-,-LPATL -GLAGAAG,-GL-GGLT,N-TAGGL-,TGAAGGL-,TGAAGG-- LTNTAGG,LTGAAGG,LTGAAG- --AAGGLTG-,--AAGGLG--,-GLTNTA---,GGLTGAA---,----GGLGGL,---TNTAGG-,--LTGAAGG-,--LTGAAG-- AGGLTGA---,-A--GGLGG-,--L-TNTAG-,-GL-TGAAG-,-GL-TGAAG-,-GL-GGLA-…								ITAR	188-192
F5-4_01033.t1							n			y	1.0	1
F5-4_01055.t1				S			n
F5-4_01056.t1	PF07731.13 PF07732.14 PF00394.21	Multicopper oxidase Multicopper oxidase Multicopper oxidase	2.1E-42 3.0E-42 1.3E-29	M			n			n
F5-4_01060.t1				C			y	34-57	APPC-TTCA,APPCPAAC-,TPFIPAAQ-	y	0.236608	5											FQC	78-81
F5-4_01072.t1	PF00135.27	Carboxylesterase family	4.3E-85				y	41-54	APP-QPFN,APSGYIF-	n													YSC,FVC	60-63,391-394
F5-4_01075.t1	PF11999.7	Protein of unknown function (DUF3494)	1.1E-43	M			n			y	0.587447	3
F5-4_01076.t1	PF11790.7	Glycosyl hydrolase catalytic core	1.0E-72				n			y	1.0	1
F5-4_01087.t1	PF07335.10	Fungal chitosanase of glycosyl hydrolase group 75	6.7E-64				y	246-320	LVTSSTPTTTAGPPAATCEWTGHCAGATCQTADDCDGE,LVCKSGKCAS-GSTAPPCEWIGHCAGATCQSGDDCDGE	n
F5-4_01103.t1							n			y	0.552025	3											WLC	120-123
F5-4_01114.t1							n			y	0.778232	2
F5-4_01126.t1							n			y	0.595941	2											YIC	77-80
F5-4_01161.t1	PF00264.19	Common central domain of tyrosinase	1.6E-41				n			n
F5-4_01165.t1	PF00150.17	Cellulase (glycosyl hydrolase family 5)	3.2E-46				n			n
F5-4_01167.t1	PF00245.19 PF01663.21	Alkaline phosphatase Type I phosphodiesterase / nucleotide pyrophosphatase	9.4E-68 2.1E-7				n			n													WGC	247-250
F5-4_01177.t1	PF00144.23	Beta-lactamase	7.5E-49				n			n											RGLR	165-169
F5-4_01183.t1							n			n
F5-4_01184.t1							n			y	0.613986	2
F5-4_01211.t1							n			y	0.591384	3
F5-4_01214.t1	PF00732.18 PF05199.12	GMC oxidoreductase GMC oxidoreductase	8.3E-54 6.2E-35	C			n			n							ILAR	233-237			RCLR	105-109
F5-4_01221.t1							n
F5-4_01225.t1				M			n										LSAR	9-13
F5-4_01227.t1							n			y	0.764189	2											FSC	92-95
F5-4_01238.t1							n			y	0.555336	3
F5-4_01239.t1							n			y	0.554812	3											FLC	72-75
F5-4_01257.t1	PF06427.10	UDP-glucose:Glycoprotein Glucosyltransferase	0.0	S			y	177-191	KTL-V--,KTARE-G,KTS-YR-	n
F5-4_01258.t1							n			y	0.578587	3					LRAR	95-99					FGC,YQC	57-60,76-79
F5-4_01259.t1							n			y	1.0	1
F5-4_01272.t1							y	104-123 177-190 73-87 125-149 177-191 94-112 226-244 101-128 200-213 219-240 187-213 219-241 185-214 185-215	GA,GK,GA,GA,GA,AA,GT,GT,GG,AG APPPP,APEAA,APPT- GAAP--,GAAAET,GA-PNV GAAAAT,-GAAPK,-KSAAP,-AAPG-,-AAAAT APPPP,APEAA,APPTP KKKGKEG,KKKGA-G,KGAGA-G PAASAED,PAAAAV-,PAGLPA- -KKKGAGK,GAGAGAA-,-AGTGTGG,-AGAGAAA PPP-EGAA,PPPAEGA- AASPAPTP,AAS-AEDP,AAA-AVPA APPTPPVEGA,APPPPP-EGA,APPPA--EGA AASPAPTP,AAS-AEDP,AAAAVPAG AAAPPTPPVE--G,AAPPP-PPE-G--,AAPPP-A-E-GAV AAAPPTPPVE---G,AAPPP-PPE-G---,AAPPP-A-E-GAVP								LEAR	12-16
F5-4_01291.t1							n			y	0.561847	3
F5-4_01294.t1							n			y	0.320467	5					IAAR	6-10
F5-4_01295.t1	PF04185.13	Phosphoesterase family	5.2E-34				n
F5-4_01312.t1	PF09284.9 PF14683.5 PF14686.5	Rhamnogalacturonan lyase B, N-terminal Polysaccharide lyase family 4, domain III Polysaccharide lyase family 4, domain II	2.1E-80 1.2E-36 4.2E-15				n										LFAR	242-246
F5-4_01315.t1							y	162-176 74-90 162-175 17-34	NK-DN,NK-D-,NKKD-,NK-AA PS-TTDK,PSFCSD-,PS-LPT- NKDN--,NKDNK-,-KDNKA GGNPGEAATL,GG-AAV-STL	y	0.566046	3
F5-4_01324.t1	PF03572.17	Peptidase family S41	1.5E-9	C			n			n							LWAR	664-668
F5-4_01345.t1							n			n							LPAR	189-193
F5-4_01350.t1	PF09362.9	Domain of unknown function (DUF1996)	2.5E-81	M			n			y	0.501512	5											FQC,YTC	3-6,142-145
F5-4_01351.t1							n			y	0.284375	4
F5-4_01373.t1							n			y	0.204189	4											FTC	23-26
F5-4_01379.t1	PF04616.13	Glycosyl hydrolases family 43	2.8E-61	C			n			n													YFC,FDC,FSC	28-31,111-114,331-334
F5-4_01381.t1	PF10282.8	Lactonase, 7-bladed beta-propeller	2.7E-76				n			n
F5-4_01397.t1	PF00933.20 PF01915.21 PF14310.5	Glycosyl hydrolase family 3 N terminal domain Glycosyl hydrolase family 3 C-terminal domain Fibronectin type III-like domain	2.7E-53 8.3E-51 3.5E-22				n			n											RELR,RELR,RQLR	163-167,224-228,349-353	YAC	126-129
F5-4_01403.t1	PF13704.5 PF01697.26	Glycosyl transferase family 2 Glycosyltransferase family 92	7.1E-7 3.5E-6				y	3-18	TSVANS,TS-SHS,TS-GLF	n													FDC,WEC	122-125,296-299
F5-4_01405.t1							y	11-19 253-261 263-280 262-280 262-275 329-342 282-311 274-293 284-297 308-329 264-295 282-304 301-325 276-324 299-315	G,G,G,G,G,G,G,G,G G,G,G,G,G,G,G,G,G GG,AA,GG,GG,GG,GG,AA,GG,GG AGGA,AGGG,-GGG,GGAA,GGGG AGGA-,AGGGG,GGGGA DDK-K,DDKDK,DKKED -AKAGTPP-,-AKAGTP--,-APA--PA-,PAKAGT---,-P-A-PPAK GAAGGG-,GAAKAGT,PPAKAGT AGTP-PAK,AGTPAPA- PPA-KAGT,PPAAKPST,PPP-KNND GAAGGGGGGG,GAAGGG----,GAAKAGTP--,-PAKAGTP-A AKA-G-TPP-,AKAGTPAP--,APA-P-AKAG AKAGTPAPP,AKAGTP-PA,AKPSTP-PP -A-GGGGA-AK-,-A---GTPPAK-,-A-GTPAP-APA,PA-KAGTP-A…	y	0.870086	2
F5-4_01430.t1							n			y	0.359664	2											YAC	44-47
F5-4_01433.t1				C			n
F5-4_01455.t1	PF13472.5 PF00657.21	GDSL-like Lipase/Acylhydrolase family GDSL-like Lipase/Acylhydrolase	7.2E-15 7.3E-9	M			n			y	0.804871	3
F5-4_01466.t1	PF00150.17	Cellulase (glycosyl hydrolase family 5)	1.8E-47				n			n
F5-4_01468.t1	PF00150.17	Cellulase (glycosyl hydrolase family 5)	6.6E-17				n			y	1.0	1
F5-4_01477.t1	PF01083.21	Cutinase	1.5E-47				n			y	0.210054	2					IWAR	34-38
F5-4_01485.t1							n			y	0.585595	3											WFC	3-6
F5-4_13507.t1	PF06985.10	Heterokaryon incompatibility protein (HET)	3.3E-21				n			y	0.638348	5									RNLR	237-241
F5-4_13511.t1				M			n
F5-4_13522.t1							y	41-82 114-193 122-292 148-189 33-195 96-159 122-213 102-193 33-299 83-182 122-213 148-194 33-240 127-199 127-201	ALAEAEACRYAGQGCWKAKRTAE,ALANPEACKYAGQGCWKIN---- ----A--AAAA--EAEACKYVGQGCWK,----AKRETSALAEAEACRYAGQ----,GCWKAKRAAAADAEAEACRYAGQ----,GCWKAKREA--DAEA--CKYVAL---- -A----CK-YVGQGCWKAKRETSA--LAE-AE--,-A----CR-YAGQGCWKAKRA--AAADA--E-AE,-A----CR-YAGQGCWKAKRE--A--DA--E---,-A----CK-YVALAEPFAEPN--E--KI--S---,-A---RCD-LVGGACYNAKR------DA------,-L----AM--A-EAVAAAQPN--P--EE--F---,LA----TLKLRNPDI-DAL---E--AE--…	n							ISAR	203-207
F5-4_13528.t1							n			y	0.693799	2
F5-4_13530.t1				C			y	232-245 160-193 177-254 199-260 222-263 177-256 199-262	TPE,TPK,DA-,TPG,TPK GTKAPKDATP,GT--PKDVTP,GT--PKDTTP,ET--PKDATP PGTPKDTTPETPKDAT,PGTPKDTTPETPKDAT,PGTPKDTTPETPKDAT,PGTPKDTTPETPKDAT,PGTPKDTTPE-PAPR- TTPE-TPKDATPGTPKD,TTPE-TPKDATPGTPKD,TTPE-TPKDATPGTPKD,TTPEPAPRDAA-AQP-- DATPGTPKDTTPE-TPK,DATPGTPKDTTPEPAPR,DAA-AQP----P---PQ PGTPKDTTPE-TPKDAT,PGTPKDTTPE-TPKDAT,PGTPKDTTPE-TPKDAT,PGTPKDTTPE-TPKDAT,PGTPKDTTPEPAPRDA- TTPE-TPKDATPGTPKD,TTPE-TPKDATPGTPK…
F5-4_13532.t1							y	214-229 214-227 13-144	SPPG,SPSG,SSSG,GSSR SPPG-,SPSGS,SSGGS WAKLQNVVLATKHPKPQPAAD-PAVLSPTPAKTRQNADLSQ-VGKN--,WAKVKNVLTATKQTKPQPAAD-PAVLSPTSAKTRQNADLSQ-VGKN--,WAKVKNVLTATKQSKRQPAAALPK--APL-AR-RVTPPVSPKVIKEAV
F5-4_13533.t1	PF00188.25	Cysteine-rich secretory protein family	6.1E-18		GGKAGGG	46	n			y	0.439063	2
F5-4_13535.t1	PF00982.20 PF02358.15	Glycosyltransferase family 20 Trehalose-phosphatase	1.3E-162 1.1E-43	C			n			n							IVAR	412-416					FRC	318-321
F5-4_13541.t1				S			n			y	0.856797	2											FNC	204-207
F5-4_13552.t1	PF00067.21	Cytochrome P450	4.3E-39				n			n											RYLR	108-112
F5-4_13555.t1							n			y	0.283862	4	DELD	98-102
F5-4_13562.t1	PF09362.9	Domain of unknown function (DUF1996)	1.8E-46				n			y	0.200391	4											WWC	124-127
F5-4_13616.t1	PF05577.11	Serine carboxypeptidase S28	1.5E-46				n			y	0.688402	3
F5-4_13621.t1							n			y	0.516485	2
F5-4_13630.t1	PF11937.7	Protein of unknown function (DUF3455)	1.4E-34	C			n			n													YIC	68-71
F5-4_13640.t1	PF03663.13	Glycosyl hydrolase family 76	2.0E-20				n			y	0.744537	3					LRAR	532-536
F5-4_13642.t1	PF14479.5	Prion-inhibition and propagation	6.5E-23				n			n
F5-4_13649.t1	PF17168.3 PF16335.4 PF08760.10 PF16334.4	Domain of unknown function (DUF5127) Domain of unknown function (DUF4965) Domain of unknown function (DUF1793) Domain of unknown function (DUF4964)	4.2E-78 3.1E-73 7.6E-65 3.3E-8				n			n
F5-4_13697.t1	PF12222.7	Peptide N-acetyl-beta-D-glucosaminyl asparaginase amidase A	3.5E-131				n			n							LTAR	360-364
F5-4_13698.t1							n			n
F5-4_13702.t1							n			y	0.745656	2
F5-4_13716.t1	PF16010.4	Cytochrome domain of cellobiose dehydrogenase	6.6E-48				n			n
F5-4_13717.t1							n			y	0.89373	2			GFLR	117-121
F5-4_13728.t1							y	47-124 65-124 77-122 90-122 97-121 105-124 47-87 65-87 77-121 90-121 97-124 108-124 27-80 41-85 54-80 36-100 49-85	PAF-P,PALAS,PAF-P,PALAS,PAF-P,PALAP,PAF-P,PAWAP,PA-AP,P-VAP,PAF-P,PALAP,PALAL,PAL-P,PAL-P,PAL-P,PA-AP,P-FAE PAF-P,PALAP,PAF-P,PAWAP,PA-AP,P-VAP,PAF-P,PALAP,PALAL,PAL-P,PAL-P,PAL-P,PA-AP,P-FAE -P-PAWA,-P-PA-A,-P-PV-A,-P-PA-F,-P-PALA,-P-PA-L,-ALPA--,LP-PA--,LP-PA--,LP-PA--,-A-PP-F -PPA-F,-PPALA,-PPA-L,ALPA--,LPPA--,LPPA--,LPPA--,APPF-- -LAPPA,LALP--,-ALPP-,-ALPP-,-ALPP-,-AAPP- PALP,PALP,PALP,PAAP,P…
F5-4_13747.t1	PF03330.17	Lytic transglycolase	1.8E-8	M			y	215-239 217-241 236-259 236-260	PPPVL-,PP---S,PP-AT-,-P-VLE,AP-VLE,AP-VV- -PVLPP,SPPA-T,-PVLEA,-PVLEA,-PVVPT APVV-PTP-,APVVLATPN,APA-LTTTS APVV-PTP-,APVVLATPN,APALTTTSS	n
F5-4_13801.t1	PF17056.4	Killer toxin-resistance protein 1	8.6E-9	C			n			n
F5-4_13829.t1							n			n
F5-4_13863.t1							n			y	0.600812	2
F5-4_13870.t1	PF01556.17 PF00226.30 PF00684.18	DnaJ C terminal domain DnaJ domain DnaJ central domain	1.9E-26 2.7E-25 7.2E-14				n			n
F5-4_13879.t1	PF01494.18	FAD binding domain	6.5E-22	M			n			n
F5-4_13881.t1				C			n			n
F5-4_13883.t1				S			n			y	1.0	1											YPC	74-77
F5-4_13896.t1							n			y	0.548035	3											FYC	31-34
F5-4_13897.t1	PF00457.16	Glycosyl hydrolases family 11	2.5E-61				n
F5-4_13927.t1				C			y	175-191 161-180 34-48 64-101 126-140 161-181 191-225 29-62 59-90 125-139 154-186 153-189 184-218 29-48 61-98 132-202 171-202 68-87	--FPP,--FPT,GTF-T,G-FPS,G-FP- FPSFTGT,FPSFTGT,FPPFP-T SIPKPPTL,SIPKP-TG P--RPTSFS-I,P--RPTG-S-F,SFTRPTG---I,P--TFSW-PPF,P--TQSG-E-S GFPSS-PTG,GFPSGLP-- FPSF-TGT,FPSF-TGT,FPPFPTG- PSF-TG--SL-,PSF-TG--TF-,P-F-PPRPTG-,-SF-SG---FP,-SFSTR--TR- PTGPFSIPK-P,PT--LSIPK--,PTGSFSFTR--,PTG---IPTFS PT--FSVPR,PT-SFSIPR,PTGSFSFTR,PT-GIPTFS TG-FPSSP,TGGFPSGL FTG-FPSGFPS,FTGTFPS----,FTGTFPP-F--,PTGTFTG-F-- TFTGFP…
F5-4_13932.t1	PF01263.19	Aldose 1-epimerase	4.8E-35				n			n													YTC	294-297
F5-4_13933.t1	PF01565.22 PF08031.11	FAD binding domain Berberine and berberine like	1.6E-21 3.7E-9				n			y	0.957192	5											FAC	18-21
F5-4_13936.t1							n			y	0.555605	3											YCC	32-35
F5-4_13940.t1	PF03403.12	Platelet-activating factor acetylhydrolase, isoform II	1.3E-13				n			n
F5-4_13941.t1							n			y	0.558938	3											YCC	22-25
F5-4_13959.t1	PF00082.21 PF05922.15	Subtilase family Peptidase inhibitor I9	2.5E-37 7.7E-23				y	440-453	KAQDAP-V,KAK-LPST	n			DELD	502-506
F5-4_13970.t1	PF06726.11	Bladder cancer-related protein BC10	2.1E-8	S			n			y	0.487655	3											FVC	8-11
F5-4_13982.t1				M			n			y	1.0	1
F5-4_13999.t1							n			y	0.617069	3
F5-4_02005.t1							n
F5-4_02070.t1				C			y	376-411 384-411 282-310 289-310 384-407 380-409	EG,EG,ER,EG,EG,ER,EG,EG,ER,EG,EG,ER,EG,EG,ER,EG,EG,EP EG,ER,EG,EG,ER,EG,EG,ER,EG,EG,ER,EG,EG,EP PSLS-,PSSA-,PSSA-,PSSS-,SSST-,PSLPF,PSSL- APS-S--,APS-S--,SSS-ST-,-PSLP-F,-PS-SL- EGER,EGEG,EREG,EGER,EGEG,EREG EREGEG,EREGEG,EREGEG,EREGEG,EREGEG	y	0.881623	2
F5-4_02072.t1				M			n			n
F5-4_02085.t1	PF00331.19 PF00734.17	Glycosyl hydrolase family 10 Fungal cellulose binding domain	2.9E-105 2.1E-12				n			y	0.784495	2					LKAR	191-195
F5-4_02111.t1				C			n			y	0.603352	3
F5-4_02114.t1	PF03198.13	Glucanosyltransferase	1.1E-101				y	362-377 359-380	PTAAATST,PTGTAATP TGSPTAAATSTP,TG--TAATPSST	y	0.611007	3			GYSR	290-294
F5-4_02116.t1	PF00246.23	Zinc carboxypeptidase	6.2E-37	M			n			n							LHAR	107-111
F5-4_02135.t1	PF05577.11	Serine carboxypeptidase S28	1.4E-49				n			n
F5-4_02136.t1							n			y	0.744539	2
F5-4_02137.t1				C	KRRRI	101	n			n
F5-4_02159.t1	PF11790.7	Glycosyl hydrolase catalytic core	2.6E-61				y	168-187 56-70 89-114 129-163 141-161 73-164 102-165 112-155 128-164 140-155 150-165 80-186 109-138 108-188	P-S--E-,P-S--EE,PVA--A-,A-AKVQ-,AAS--G- PK--DT,PKVVDP,PKEA-P PKPTTQA,TAPPP--,PKPTSEA,PKPTNEA KPTSEAP,KPTTEAP,KPTSEAP,KPTTAAP,KPTTLVT APKPTSE,APKPTTA,APKPTTL KP--IKVVEP--TT-----,----K-PE---T-KDP---,----K-PT---T--QATAP,-PPPK-PT---S--EA---,-P--K-PT---N--EAPPP,-P--K-PT---N--EAPPP,-P--K-PT---S--EA---,-P--K-PT---T--EA---,-P--K-PT---S--EA---,-P--K-PT---T--AA---,-P--K-PT---TLVTS--- KPTS--EAP---,KPTN--EAP…	n
F5-4_02173.t1							n			n
F5-4_02177.t1	PF00135.27	Carboxylesterase family	1.8E-94				n			y	0.839748	2
F5-4_02178.t1	PF03372.22	Endonuclease/Exonuclease/phosphatase family	8.0E-9				n			y	1.0	1			GFSR	239-243
F5-4_02191.t1							y	143-163 156-169 137-168 146-169	40 sequences have been detected as tandem repeats containing. ,A-KA,A-KK,ETER,AAKK,AAKK,AAK- KAAK,KAA-,KK--,KAP-,KA-- AAKAS,AAK--,AAK-K,ETE-R,AAK-K,AAK-K,AAK-K,KAP-K AKKE,TERA,AKKA,AKKA,AKKK,APKA
F5-4_02219.t1							n			y	0.701608	2									RVLR	33-37
F5-4_02229.t1							n			n
F5-4_02248.t1	PF09949.8	Uncharacterized conserved protein (DUF2183)	1.6E-21	C			n			n
F5-4_02249.t1					ERRRRE	246	n			y	0.868742	2									RKLR	185-189	FLC	316-319
F5-4_02257.t1							y	190-203	TT-SA,TTVTS,TTTTL	y	0.514203	5
F5-4_02259.t1							n			y	1.0	1
F5-4_02289.t1	PF04616.13	Glycosyl hydrolases family 43	3.7E-28				n			n
F5-4_02295.t1	PF00840.19	Glycosyl hydrolase family 7	2.1E-206				n			n
F5-4_02297.t1	PF09362.9	Domain of unknown function (DUF1996)	2.4E-79	M			n			y	0.511155	5					IYAR	129-133					FQC,YTC	3-6,145-148
F5-4_02300.t1	PF03443.13	Glycosyl hydrolase family 61	3.5E-60				n			y	1.0	1
F5-4_02303.t1	PF03443.13	Glycosyl hydrolase family 61	1.4E-43				n			y	1.0	1
F5-4_02314.t1	PF00790.18	VHS domain	8.2E-22				n			n											RQLR	71-75
F5-4_02320.t1							n			y	0.563404	3
F5-4_02340.t1	PF10342.8	Ser-Thr-rich glycosyl-phosphatidyl-inositol-anchored membrane family	2.0E-18	C			y	127-151 127-152 131-158	AP-LHPYGE,APPTKPYKE,APPAKPYG- AP-LHPYGE,APPTKPYKE,APPAKPYGE PYGEAPPTK-,PYKEAPPAK-,PYGEVPPANT	n
F5-4_02341.t1	PF10342.8	Ser-Thr-rich glycosyl-phosphatidyl-inositol-anchored membrane family	1.3E-15				y	99-135 109-135 96-123 106-134 118-134 163-178 98-131 97-127	VSSA-,VSS--,VSAS-,VSS--,VLS--,SVSA-,-SVT-,-SAA-,-SSAI,-SSI-,-SSN- SVS--,SVLS-,SVSA-,SVT--,S-AA-,S-SAI,S-SI-,S-SN- SASV-S-,S-AV-S-,S--V-SA,S--V-S-,S--VLS-,S--V-SA,S--VTS- VSA--S,VSS-V-,LSS-V-,-SASVT,-SA-AS,-SA-IS,-SI-SS SASVT,SAA-S,SAI-S,SIS-S AS-S-,ASRT-,ASGSA,ASGT- -SVSSAVS-,-SVSASVS-,-SVLSSVS-,ASVTSA---,-A-SSAISS ASVSSAVSSVS,ASVSSVLSSVS,ASVTSA-AS-S
F5-4_02371.t1							y	130-155 194-219 124-149 204-220 108-161 188-210	TTA-L-,TSD-SK,TTS-S-,TTPPS-,TTP-T-,SSA-S- STEI--,TTSSSI,STEP--,STTT--,STTS--,STTT-- TS-KS--,TS-TTAL,TSDSKT-,TS-STT-,PP-STT- STEP-,STTT-,STTS-,STTTL KTTSTSKLSTT-A,KTSSTSK-STS-T,-TALTSD-S-K-T,-TSSTTPPSTT-P,-TSSASS-SPAVS SSSAAPSTE-ITT,SSSI--STEPSTT	n													FHC	241-244
F5-4_02386.t1	PF00246.23	Zinc carboxypeptidase	7.5E-77	C			n			n							LKAR	181-185					YSC	403-406
F5-4_02389.t1	PF00295.16	Glycosyl hydrolases family 28	2.7E-19				y	146-168	PPFPSPLPISSL-,PPFP-PFS-SPYP	n													YTC	2-5
F5-4_02394.t1	PF07732.14 PF07731.13 PF00394.21	Multicopper oxidase Multicopper oxidase Multicopper oxidase	7.7E-43 2.3E-34 3.8E-27				y	408-422 333-401	PDDHS,PDDNT,TDANT NYDTVGSTSYVVPTDTNTPDDHY,NYGAVGSTPYVVPTDTNTPDDHY,NYDNVGSTPYVVPTDASTPDDHT	n													YSC,YDC	1-4,203-206
F5-4_02407.t1							n			n
F5-4_02415.t1	PF00722.20	Glycosyl hydrolases family 16	8.9E-9	S			n			y	0.401309	4
F5-4_02423.t1	PF00450.21 PF05388.10	Serine carboxypeptidase Carboxypeptidase Y pro-peptide	2.4E-130 2.8E-17				n			n													WSC,YIC	340-343,448-451
F5-4_02424.t1	PF00450.21	Serine carboxypeptidase	3.6E-78				n			n													YNC	425-428
F5-4_02430.t1	PF01828.16	Peptidase A4 family	4.7E-18				n			y	1.0	1											FEC	154-157
F5-4_02433.t1							n			y	0.409856	5
F5-4_02452.t1	PF00728.21 PF14845.5 PF02838.14	Glycosyl hydrolase family 20, catalytic domain beta-acetyl hexosaminidase like Glycosyl hydrolase family 20, domain 2	5.8E-86 3.8E-28 1.6E-9				n			n
F5-4_02465.t1				C			y	180-201	TSIHSLPPSFT,TSTTIVPPSPT	n
F5-4_02472.t1	PF10282.8	Lactonase, 7-bladed beta-propeller	5.3E-68	C			n			n							LVAR	370-374
F5-4_02473.t1				C			y	42-64 35-65 42-66	KPSGHS,KPSGLS,KPSGLP,KPSSI- SHHAPTF,KPSGHS-,KPSGLS-,KPSGLP-,KPSSIS- KPSGHS-,KPSGLS-,KPSGLP-,KPSSISI
F5-4_02476.t1	PF01425.20	Amidase	3.6E-32				n			n													FTC	579-582
F5-4_02483.t1	PF07732.14 PF07731.13 PF00394.21	Multicopper oxidase Multicopper oxidase Multicopper oxidase	7.4E-42 9.2E-39 9.6E-38				n			n													FDC,FHC	228-231,516-519
F5-4_02486.t1					KKKKKKSSKK	173	y	186-221 195-224 204-221 186-222 195-225 204-222	YKEPES,YKEPES,YKEPES,YKEPES,YKEPES,YKEPEA PESYKE,PESYKE,PESYKE,PESYKE,PEALSY YKEPES,YKEPES,YKEPEA YKEPES-,YKEPES-,YKEPES-,YKEPES-,YKEPES-,YKEPEAL PE--SYKE,PE--SYKE,PE--SYKE,PE--SYKE,PEALSYP- YKEPES-,YKEPES-,YKEPEAL	n													WYC,YSC	7-10,303-306
F5-4_02487.t1							n			y	0.560744	3
F5-4_02492.t1	PF00544.18	Pectate lyase	2.9E-36				y	99-117 84-111 69-96	TGGTPAS,TG-RPKS,TG-KPGG KTGG-KP--,KTGD-KPPS,KTGG-TP-A,STGRPKS-- KPPS--KTGES,KPKSTGKTG-G,KPK-TGDKP-P	n
F5-4_02493.t1							y	47-83 47-85	-DNDGIPNALDDDS,-DNDGVLNALDND-,KDNDGVPNALDT-- DNDGIPNALDDDS,DNDGVLNALDNDK,DNDGVPNALDTDS	y	0.634722	3
F5-4_02495.t1							n			y	0.60706	3											FRC	80-83
F5-4_02498.t1	PF14273.5	Domain of unknown function (DUF4360)	6.6E-66				n			n					GYAR	95-99
F5-4_11004.t1							n			n
F5-4_11022.t1	PF00722.20	Glycosyl hydrolases family 16	2.5E-46				y	323-341 323-336	G-APSSSP,G-APSAT-,ASAP-AT- GAPSSSP,GAPSATA	y	0.915922	5
F5-4_11029.t1	PF07992.13	Pyridine nucleotide-disulphide oxidoreductase	4.8E-14				n			n													YWC	138-141
F5-4_11056.t1				C			y	436-451 445-496 459-497 474-496 484-500 726-741 439-498 448-465 459-500 474-497 483-500 456-477	-NPRPGT,-NPQPG-,ISPQP-- -PGISPQ,-PGISPQ,-PGTNP-,QSGTNP-,QPGANS-,QPGTNP-,QPGTNP-,QPGTNP-,QPGAN-- --TNPQSG,--TNPQ-P,-GANSQ--,PGTNPQ--,PGTNPQ--,PGTNPQ--,PGANP--- QPGTNP,QPGTNP,QPGTNP,QPGAN- NPQPGT,NPQPGA,NPQLG- VPYLV-,VPSATT,VPVPV- PGTNPQ,PGISPQ,PGISPQ,PGTNPQ,SGTNPQ,PGANSQ,PGTNPQ,PGTNPQ,PGTNPQ,PGANPQ SPQPGI,SPQPGT,NPQSGT TNPQSG,TNPQPG,ANSQPG,TNPQPG,TNPQPG,TNPQPG,ANPQLG QPGTNP,QPGTNP,QPGTNP,QPGANP TN…	n													YIC	189-192
F5-4_11058.t1	PF03200.15 PF16923.4	Glycosyl hydrolase family 63 C-terminal domain Glycosyl hydrolase family 63 N-terminal domain	1.5E-170 9.3E-84				n			n
F5-4_11068.t1							n			n							ISAR	10-14
F5-4_11070.t1				S			n			y	0.140286	2
F5-4_11081.t1							n			y	1.0	1
F5-4_11120.t1	PF01764.24	Lipase (class 3)	6.9E-29	S			n			y	0.926623	2
F5-4_11124.t1	PF03198.13	Glucanosyltransferase	1.7E-130				n			y	0.492982	4											FGC	247-250
F5-4_11127.t1	PF09362.9	Domain of unknown function (DUF1996)	4.2E-84	M			n			n													FGC,FRC	18-21,158-161
F5-4_11135.t1				C			y	82-97 82-98 118-147 126-146 126-158 122-158	TLTTTE,TLTPT-,TLSTI- TLTTTE,TLTPT-,TLSTIS PTITPSVS-SC,PTLTFTEGPSC,PTLS-CVS-PP SCPTLTFTEGP,SCPTLSCVS-P SCPTLTFTE-GP-,SCPTLSCVS-PP-,SC-TVT-SEIVVP PSVSSCPTLT-FTEG,PS---CPTLS-CVSP,PS---CTVTSEIVVP	n					GIAR	162-166
F5-4_11141.t1					LKGPKRR VKKSQRR	50 115	n
F5-4_11143.t1	PF00150.17 PF03442.13	Cellulase (glycosyl hydrolase family 5) Carbohydrate binding domain X2	1.2E-41 5.9E-16				n			n							IKAR	51-55					FAC	139-142
F5-4_11145.t1							y	114-127	NG,NG,NQ,NQ,NQ,NQ,NK	y	1.0	1
F5-4_11147.t1	PF03572.17	Peptidase family S41	1.7E-7				n			y	0.489691	3											YEC,FTC	31-34,744-747
F5-4_11167.t1							n			y	0.660211	2											FTC	39-42
F5-4_11176.t1	PF01915.21 PF14310.5 PF00933.20	Glycosyl hydrolase family 3 C-terminal domain Fibronectin type III-like domain Glycosyl hydrolase family 3 N terminal domain	4.1E-45 1.3E-22 1.8E-18				n			n											RALR,RVLR,RDLR	171-175,672-676,725-729
F5-4_11182.t1							n			y	0.625929	3											YLC,FKC	51-54,62-65
F5-4_11183.t1							y	227-246 232-246 228-243 238-251 239-266	PA-,PAA,PAA,PAA,PSA,PSS,PSA PAA,PAA,PSA,PSS,PSA APA-,APA-,APA-,APS-,APSS PSA-,PSS-,PSAP,ASPP -SA-PSSP--,-SA-PASPPS,QTIVPVN--P,-PA--SSP-T	n													FPC	34-37
F5-4_11213.t1							n			y	0.599191	3											FDC	46-49
F5-4_11218.t1							y	236-251	VASDIKN--,VAASIASIK	y	0.644643	3
F5-4_11223.t1							n			n
F5-4_11239.t1	PF08240.11 PF00107.25	Alcohol dehydrogenase GroES-like domain Zinc-binding dehydrogenase	1.4E-17 5.1E-9				n			n
F5-4_11256.t1	PF13472.5 PF00657.21	GDSL-like Lipase/Acylhydrolase family GDSL-like Lipase/Acylhydrolase	2.7E-16 5.4E-8				n
F5-4_11268.t1				S			y	43-59	-ER-,-ERD,AEQ-,REQ-,RER-,AGR-	n							LWAR	67-71
F5-4_11276.t1	PF07732.14 PF07731.13 PF00394.21	Multicopper oxidase Multicopper oxidase Multicopper oxidase	5.4E-39 5.2E-37 5.0E-30	C			n			n													FIC,YNC	45-48,263-266
F5-4_11280.t1							n			y	0.699938	2											YTC	22-25
F5-4_11285.t1				S			n			n
F5-4_11291.t1							y	19-129 51-129 80-129	RQVSVSDEELAEIMAANEANHDGEAYDK,RQVSVSDEELAEIMALNEANHDGEAYDK,RQVSVSDEELAEIMAANEANHDGEAYDK,RQVSVSDEELAEIMALNEANHDGEAED- VS--DEELAEIMALNEANHDGEAYDKRQ,VSVSDEELAEIMAANEANHDGEAYDKRQ,VSVSDEELAEIMALNEANHDGEAED--- SDEELAEIMAANEANHDGEAYDKRQVSV,SDEELAEIMALNEANHDGEAED------
F5-4_11311.t1	PF07519.10	Tannase and feruloyl esterase	1.8E-93				n			y	0.508576	5											YVC,FEC	55-58,515-518
F5-4_11312.t1	PF03403.12	Platelet-activating factor acetylhydrolase, isoform II	2.9E-9				n			n
F5-4_11313.t1	PF10342.8	Ser-Thr-rich glycosyl-phosphatidyl-inositol-anchored membrane family	5.8E-17				y	111-135 111-131	AAAPST-S,AA-PSTPD,AAA-QY--,AA-PTT-S AAAPST-S,AA-PSTPD,AAAQYA-A
F5-4_11334.t1				S			y	41-55 42-55	-VGG-,-VGGV,DEGG-,-VEEL --GGV,--GGV,DEGG-,-VEEL	n
F5-4_11340.t1	PF13472.5	GDSL-like Lipase/Acylhydrolase family	1.0E-10				n			n													WAC,WAC,FRC	36-39,87-90,425-428
F5-4_11341.t1	PF01400.23	Astacin (Peptidase family M12A)	2.5E-6				n			n
F5-4_11343.t1				C			y	46-75	-SS-PISN,SST----N,SSV-P--F,STRHP---,ITT-P--N,ITT-P--T	y	0.933898	4											WYC	207-210
F5-4_11346.t1				C			n			y	0.333195	5											YVC	141-144
F5-4_11347.t1	PF05199.12 PF00732.18	GMC oxidoreductase GMC oxidoreductase	1.9E-28 1.4E-22				n			n													FFC,FLC	400-403,422-425
F5-4_11356.t1	PF03659.13	Glycosyl hydrolase family 71	1.0E-92				n			n
F5-4_11362.t1							n			n
F5-4_11369.t1							y	52-71 52-66	PLVPAYK,PLVPAFN,GRC-AFR PLVPAYK-,PLVPAFNG	y	1.0	1
F5-4_11404.t1							n			n
F5-4_11414.t1	PF03575.16	Peptidase family S51	6.3E-16				n			n							LEAR	87-91
F5-4_11417.t1	PF00704.27 PF00187.18	Glycosyl hydrolases family 18 Chitin recognition protein	5.7E-72 6.2E-6				n			n							IKAR	377-381					FPC	237-240
F5-4_11419.t1							n			y	0.502574	2											YFC	59-62
F5-4_11425.t1	PF13668.5	Ferritin-like domain	2.3E-38				n			y	1.0	1
F5-4_11432.t1	PF00264.19	Common central domain of tyrosinase	1.1E-46				y	5-19	TGVH--,TGVDAT,TGYR-P	n							ITAR	339-343
F5-4_11439.t1	PF00135.27	Carboxylesterase family	7.8E-92				n			y	0.557525	3											FTC	382-385
F5-4_11448.t1							n										IEAR	3-7
F5-4_11460.t1	PF01565.22 PF08031.11	FAD binding domain Berberine and berberine like	2.6E-20 6.8E-9				n			n
F5-4_11469.t1	PF09284.9 PF14683.5 PF14686.5	Rhamnogalacturonan lyase B, N-terminal Polysaccharide lyase family 4, domain III Polysaccharide lyase family 4, domain II	2.3E-102 6.9E-39 3.0E-21				n			n													YAC	228-231
F5-4_11474.t1							n
F5-4_11481.t1							n			n													YPC	165-168
F5-4_11490.t1							y	261-276	PAAAAA,PAATT-,PATTP-	n
F5-4_11499.t1				C			n			y	0.829589	2											FFC	93-96
F5-4_05503.t1							y	198-212	QEYI-FA,QE-I-K-,QE-TSK-	n
F5-4_05506.t1							n
F5-4_05508.t1							y	100-113	PTGAATA,PTVGATT	y	0.325591	5
F5-4_05509.t1							n			y	1.0	1
F5-4_05528.t1	PF00753.26 PF12706.6	Metallo-beta-lactamase superfamily Beta-lactamase superfamily domain	2.3E-15 6.2E-6				n			n
F5-4_05529.t1							n			y	0.276112	4
F5-4_05542.t1	PF03443.13 PF00187.18	Glycosyl hydrolase family 61 Chitin recognition protein	1.3E-51 2.9E-7				n			n
F5-4_05580.t1	PF01341.16	Glycosyl hydrolases family 6	2.9E-94				n			y	0.877915	2					LQAR	175-179
F5-4_05583.t1	PF02265.15	S1/P1 Nuclease	3.2E-72				n			y	0.903182	2											FVC	214-217
F5-4_05584.t1	PF00557.23	Metallopeptidase family M24	4.2E-7				y	144-159 147-164	VEKFV-,VERMVA,VE-FVA FVVERMVAVE,FVAT-MVE-G
F5-4_05595.t1							n			y	0.574915	3											WYC,YCC	2-5,22-25
F5-4_05606.t1							n			n													YNC	543-546
F5-4_05612.t1	PF07919.11 PF11817.7	Gryzun, putative trafficking through Golgi Foie gras liver health family 1	1.7E-213 4.1E-98				n			n							LTAR	959-963			RILR,RGLR	326-330,762-766	YLC	462-465
F5-4_05625.t1	PF00135.27 PF07859.12	Carboxylesterase family alpha/beta hydrolase fold	1.3E-82 3.0E-10				n			n													FSC,YTC	72-75,375-378
F5-4_05633.t1							n			y	0.424876	5
F5-4_05634.t1							n
F5-4_05640.t1	PF00732.18 PF05199.12	GMC oxidoreductase GMC oxidoreductase	3.9E-50 2.7E-34				n			n							LTAR	288-292
F5-4_05643.t1	PF00657.21	GDSL-like Lipase/Acylhydrolase	4.6E-10				n			y	0.930658	2
F5-4_05662.t1				C			y	144-183 166-187 197-216 166-188 174-188 145-179 169-203 145-181 160-182 145-183 160-184 195-213 179-212 179-213 179-214	-TSP,-TSK,PASP,TSSL,-TSP,-TSK,PVS-,PTS-,PTSK,PTS-,PTSK,PTS- -S-PT,-S-PT,SK-P-,TS-P-,TSKP-,TS-N-,PS-P- -PSPI,-PSS-,KPT--,IPSP-,IPS--,-PSL- -SPT--,-SPTS-,-KPTS-,--PTSK,--PTSN,PSPI-- PTS-,PTSK,PTSN,PSPI SPTS-KPA,SPTS-SLT,SPTSKPV-,SPTS-PTS,KPTS-PTS S-PTSKP--T-,S-PTSKP--T-,SNP-S-P--I-,--PSSKPAPT-,--PSPIP--SS --SPTSKPA--,--SPTSSLT--,--SPTSKPV--,--SPTS-PTSK,PTSPTSKP--- PTSKPVS---,PTS-PTSKP-,-TS-PTSKPT -…	n
F5-4_05682.t1	PF01565.22	FAD binding domain	3.1E-17	C			n			y	0.819963	3
F5-4_05693.t1							n			y	1.0	1											YYC	27-30
F5-4_05694.t1	PF04488.14	Glycosyltransferase sugar-binding region containing DXD motif	1.4E-15	C			y	138-153	VLEAYN,VLPV-P,VLKA-D	n							LLAR	159-163
F5-4_05706.t1	PF06479.11 PF00069.24 PF07714.16	Ribonuclease 2-5A Protein kinase domain Protein tyrosine kinase	5.3E-45 5.2E-36 2.0E-17	C			y	640-654	QDGSPP,QDGS--,QDGNP-	n							IAAR,LHAR,IQAR	27-31,112-116,267-271			RALR	1063-1067	FDC,FLC	932-935,1000-1003
F5-4_05711.t1							y	45-84 57-84 71-84 37-63 57-93 70-93 77-93 42-79 55-85 71-88 44-67 44-60	R-GGQ,R-GNH,R-GG-,R-GG-,N-H--,G-GGN,G-GG-,H-EG-,GHGG-,GHGG-,G-HH-,G-GG- G-GNH,GGGN-,G-GG-,-HEG-,GHGG-,GHGG-,GHH--,G-GG- GHGG,GHGG,GHH-,G-GG RGGP,SGQH,RGGQ,RGNH,RGG-,RGGN,HGGG GGNH-,GGGN-,GGGHE,GG-H-,GGGH-,GGGHH,GGGH-,GGDD-,GDDD- GG-H-,GGGH-,GGGHH,GGGH-,GGDD-,GDDD- GGGHH,GGGH-,GGDD-,GDDD- GQ-H-RG--,GQ-R-GN--,---HRGG-R,GG-N-H---,GG---GN--,GGGH-E---,GG-H-GG--,G--H-GGG- GRG--,GNHGG,GNGGG,HEGGH,G-GGH,…	n
F5-4_05732.t1							n
F5-4_05736.t1							n			y	0.566516	3
F5-4_05742.t1							n			y	0.594588	3	DELD	31-35									YNC,WCC	26-29,56-59
F5-4_05766.t1							y	46-59	GLKGDGE,GLEGDGG	y	1.0	1
F5-4_05780.t1	PF13204.5 PF12904.6	Protein of unknown function (DUF4038) Putative collagen-binding domain of a collagenase	5.8E-80 1.4E-24				n			n
F5-4_05786.t1				C			n			y	1.0	1									RSLR	41-45
F5-4_05788.t1							y	149-169 149-163	TPTTGGA-,TPT-GNAP,AATSSKA- TPTTGG-A,TPTGNAPA	n													YYC	85-88
F5-4_05793.t1	PF01494.18	FAD binding domain	2.4E-34				n			n											RTLR	33-37
F5-4_05801.t1	PF01301.18 PF02449.14 PF13364.5	Glycosyl hydrolases family 35 Beta-galactosidase Beta-galactosidase jelly roll domain	5.2E-86 9.9E-7 1.5E-6				n			n													YIC	101-104
F5-4_05807.t1							n			y	0.724199	3					ITAR	370-374
F5-4_05811.t1							n			n
F5-4_05827.t1	PF00069.24 PF07714.16 PF00659.17 PF14531.5	Protein kinase domain Protein tyrosine kinase POLO box duplicated region Kinase-like	3.7E-64 1.1E-34 4.1E-9 2.1E-8	M			n			n							IKAR,ISAR	796-800,820-824			RDLR	1139-1143	YCC,WEC,FTC	260-263,312-315,636-639
F5-4_05843.t1							n			y	0.550228	2
F5-4_05855.t1	PF01019.20	Gamma-glutamyltranspeptidase	3.8E-155				n			n
F5-4_05860.t1							y	87-112 94-112 87-107 94-107 104-118 99-113	DDDK-,DD-K-,DD-K-,DD-K-,DD-K-,ED-K-,DD-KK,DD-K- DDK-,DDK-,DDK-,EDK-,DDKK,DDK- D-DDK-,D-D-K-,D-D-K-,D-D-K-,D-D-KE,DKD-D- D-DK-,D-DK-,D-DKE,DKDD- DKD--,DKK-D,DKP-A,-KPTA KDDKED,KDDK--,KDDKP-	y	1.0	1
F5-4_05861.t1	PF10287.8 PF10290.8	Putative TOS1-like glycosyl hydrolase (DUF2401) Glycine-rich protein domain (DUF2403)	1.7E-90 2.7E-26				n			y	0.923817	5
F5-4_05883.t1							n			y	0.758571	2
F5-4_05887.t1							n			y	0.576453	3									RDLR	82-86
F5-4_05892.t1	PF11327.7	Protein of unknown function (DUF3129)	4.8E-55				y	187-201 179-194 190-203	AA-P,AAAP,AAAA,PAAA AGANTT-,AGA-AP-,A-A-APA AAA-P,AAAAP,AAADK	y	0.562349	3											YDC	97-100
F5-4_05896.t1				M			n			n
F5-4_05906.t1							n			y	0.782434	2
F5-4_05912.t1							n			y	0.704931	2
F5-4_05913.t1				C			n			n							IFAR	22-26
F5-4_05915.t1	PF03443.13	Glycosyl hydrolase family 61	1.8E-55	M			n			y	1.0	1
F5-4_05922.t1							n			y	0.552575	3
F5-4_05924.t1	PF00930.20 PF00326.20 PF02129.17	Dipeptidyl peptidase IV (DPP IV) N-terminal region Prolyl oligopeptidase family X-Pro dipeptidyl-peptidase (S15 family)	1.6E-106 2.6E-42 9.3E-6				n
F5-4_05925.t1	PF01095.18	Pectinesterase	8.3E-47	C			n			n													YGC	145-148
F5-4_05944.t1							n
F5-4_05951.t1							n			y	0.838408	2											WTC	137-140
F5-4_05956.t1	PF00328.21	Histidine phosphatase superfamily (branch 2)	1.2E-28				n			y	0.409989	4													YQSLR	117-122
F5-4_05963.t1							n
F5-4_05989.t1	PF09362.9	Domain of unknown function (DUF1996)	8.2E-85				n			n													FSC,YTC,FTC	3-6,140-143,306-309
F5-4_05996.t1							n			n
F5-4_06000.t1	PF00856.27	SET domain	8.7E-13				n			y	0.766279	5					LGAR	428-432					FSC	305-308
F5-4_07514.t1							n			y	1.0	1
F5-4_07516.t1	PF02128.14 PF07504.12	Fungalysin metallopeptidase (M36) Fungalysin/Thermolysin Propeptide Motif	1.8E-154 3.8E-19				n			n							ISAR	564-568
F5-4_07549.t1				C			n			y	1.0	1
F5-4_07550.t1	PF00067.21	Cytochrome P450	2.4E-22				y	290-306 290-307	GVTTKTIID,GVTFMTI-D GVTTKTIID-,GVTFMTI-DT	n					GFLR	20-24	IKAR	230-234
F5-4_07553.t1	PF00754.24	F5/8 type C domain	2.0E-13				n			n					GYLR	712-716
F5-4_07561.t1	PF00314.16	Thaumatin family	2.5E-63				y	86-100	NAAGNGAS,NANGNNG-	n
F5-4_07585.t1							y	288-302 2-15	EQQ--G-,EQSWWG-,EQQ--KI ITPNRAL,ITPAPTL	n													YNC,FPC,WWC	138-141,358-361,452-455
F5-4_07588.t1	PF02469.21	Fasciclin domain	1.4E-45				y	313-333	GA-GSTM,GA-VG-L,GALIG--,GA-AL-L
F5-4_07591.t1	PF00295.16	Glycosyl hydrolases family 28	5.6E-46				n			y	0.586033	3											YLC	358-361
F5-4_07592.t1				M			n			y	1.0	1
F5-4_07594.t1	PF00150.17	Cellulase (glycosyl hydrolase family 5)	1.1E-16				n			n							IRAR	236-240					FDC	68-71
F5-4_07595.t1				S			n
F5-4_07603.t1	PF01485.20	IBR domain, a half RING-finger domain	1.3E-15				y	70-84	PTP-PA,PTPRP-,LTPMP-	n													WRC	304-307
F5-4_07611.t1	PF01055.25 PF16863.4	Glycosyl hydrolases family 31 N-terminal barrel of NtMGAM and CtMGAM, maltase-glucoamylase	4.2E-142 6.3E-35				n			n
F5-4_07616.t1	PF00732.18 PF05199.12	GMC oxidoreductase GMC oxidoreductase	7.0E-23 8.5E-14				n			n
F5-4_07626.t1							n			y	0.547265	3											YIC	121-124
F5-4_07633.t1							n			y	0.559781	3
F5-4_07659.t1	PF00295.16	Glycosyl hydrolases family 28	2.6E-76				y	60-73 60-74	GTTITFA-,GTT-TFGI GTTITFA--,GTT-TFGIT	n													FYC	219-222
F5-4_07660.t1	PF00089.25	Trypsin	2.4E-67				n			y	0.48921	3					IVAR,LPAR	4-8,150-154
F5-4_07676.t1							n			y	0.668092	3
F5-4_07678.t1				M			n			n
F5-4_07682.t1							n			n													FPC	125-128
F5-4_07686.t1	PF03663.13 PF07470.12	Glycosyl hydrolase family 76 Glycosyl Hydrolase Family 88	4.3E-38 3.0E-6				n			y	0.929061	2
F5-4_07688.t1	PF09769.8	Apolipoprotein O	2.0E-43				n
F5-4_07702.t1							n			y	0.834301	2											YGC	142-145
F5-4_07709.t1				C			n			y	1.0	1
F5-4_07725.t1							n			y	0.587172	3
F5-4_07744.t1							n			n
F5-4_07754.t1	PF09362.9 PF01822.18	Domain of unknown function (DUF1996) WSC domain	2.0E-63 3.3E-18				y	442-455 361-374 361-375	PST-,PST-,PSTG,GNAV PSSAAPK,PSSSASK PSSAAPK-,PSSSASKP	n													WTC	147-150
F5-4_07764.t1				M			y	437-445	P,P,P,P,P,P,P,P,P	n							LQAR,LWAR,ICAR	111-115,136-140,240-244			RSLR	255-259
F5-4_07771.t1	PF00082.21 PF05922.15	Subtilase family Peptidase inhibitor I9	2.3E-35 2.3E-11				y	364-379	SVQG--,S-VN--,L-IG-Y,N--G--,N--GA-	n
F5-4_07776.t1	PF00544.18	Pectate lyase	5.0E-14				y	134-147 134-148	NIIIQ,NIEIS,NIN-P NIIIQ,NIEIS,NINPK	n
F5-4_07778.t1	PF00106.24 PF13561.5 PF08659.9	short chain dehydrogenase Enoyl-(Acyl carrier protein) reductase KR domain	1.3E-16 1.0E-6 4.9E-6	M			n			n							ILAR	260-264
F5-4_07783.t1							n			y	0.566541	3											YCC	23-26
F5-4_07790.t1				C			n
F5-4_07792.t1	PF01328.16	Peroxidase, family 2	5.1E-12	C			n			n
F5-4_07795.t1	PF09362.9	Domain of unknown function (DUF1996)	4.7E-82				n			n													FAC	5-8
F5-4_07798.t1	PF12929.6	Stretch-activated Ca2+-permeable channel component	2.4E-126				n			y	0.928017	5											WFC,FDC	455-458,546-549
F5-4_07813.t1							n			y	0.898392	2
F5-4_07844.t1	PF00856.27	SET domain	3.2E-9				n			y	0.599695	4											FTC	288-291
F5-4_07848.t1	PF03537.12 PF00734.17	Glycoside-hydrolase family GH114 Fungal cellulose binding domain	1.8E-73 4.0E-6				y	301-315 301-315 296-319 254-267 296-313 272-288	TSI-,STKF,TT--,TTK-,STS- TSI-,STKF,TT--,TTK-,STS- --S-TSS,--S-TSI,--S-TKF,--T-TT-,TKS-TS-,--TKTS- PGGVI,P-GKP,PGGHP STS-S,STS-I,STKFT,TTTKS STVTAS,ST-GVS,STDTPE	n											RWLR	87-91	FSC,YQC	357-360,368-371
F5-4_07852.t1				M			n			y	0.316459	4					IFAR	304-308					FRC,WRC	1191-1194,1457-1460
F5-4_07865.t1				C			n			n
F5-4_07890.t1	PF00194.20	Eukaryotic-type carbonic anhydrase	1.1E-24				n			n
F5-4_07909.t1	PF14099.5	Polysaccharide lyase	3.0E-50				n			y	1.0	1
F5-4_07917.t1	PF09362.9	Domain of unknown function (DUF1996)	1.7E-77	M			n			n													FGC,FRC	12-15,149-152
F5-4_07921.t1				C			n
F5-4_07924.t1	PF00190.21 PF07883.10 PF05899.11 PF01050.17 PF02311.18	Cupin Cupin domain Protein of unknown function (DUF861) Mannose-6-phosphate isomerase AraC-like ligand binding domain	1.5E-41 6.8E-24 8.8E-9 1.4E-8 7.7E-6				n
F5-4_07927.t1							y	83-100 133-147 158-185 177-192 207-221 254-268 297-311 323-337 508-523 83-98 177-209 202-217 216-256 231-249 249-264 292-307 306-333 328-343 346-361 390-407 458-480 480-524 501-524 757-771 44-58 83-118 101-117 185-203 222-247 266-286 309-324 349-366 427-515 457-515 483-496 509-523 606-632 677-703 700-714 719-734 748-763 806-819 99-116 115-131 219-242 266-282 335-357 367-395 406-424 434-468 459-47…	52 sequences have been detected as tandem repeats containing. ,TSKT,TS-D,RP--,TS-T,TS-S,HS-S SS-G,G--Q,STVS,ST-S,VT-S -TSSV,-TSS-,--GS-,--AG-,-AGG-,QTAS-,-TSSV,-TSS-,-ESS- SSVT,SSE-,SSQ-,SSP-,SSV- STV,STS,SSE,SSQ,SSV STV,STS,SSE,SSQ,SSV STV,STS,SSE,SSQ,SSV STV,STS,SSE,SSQ,SSV TSSV,TSS-,QSG-,QSS-,QSS- TS-KT,TSDRP,TS--T,TS-SH SSV-T,SS--E,SS--Q,SS--P,SSVST,SSV-T,SSP-S,AGG-Q,STV-- SAGGQ,STV--,STSS-,S…								LNAR,LRAR,LRAR,LKAR,LQAR,LRAR	15-19,562-566,580-584,634-638,824-828,907-911			RKLR,RPLR	760-764,804-808
F5-4_07930.t1				C			y	79-92 87-103 82-110	SSGT-,SSGSG,SNSTI GSNSTITSN,GSGNS-TSS TSSGSGSNSTI,TSNGSG-NS--,TSSSSPPIKS-
F5-4_07938.t1	PF00775.20	Dioxygenase	1.6E-9				n			y	0.8544	2											WHC	121-124
F5-4_07939.t1							y	123-158	QAYGQHTDDKKPPTISERP,QAYGQFTDDAKPP-I-KTS	y	1.0	1					LAAR	68-72
F5-4_07967.t1	PF00704.27	Glycosyl hydrolases family 18	1.8E-18				y	387-406 463-494 387-439 468-495 362-406 606-737 627-721 649-705 671-727	SASSTSS,SAISTS-,SASSSEI SS-TA-LA,SS-SR-SA,SS-FT-SA,SSVSP-SL,SS-SVVSS SA-S--STS-S--,SA-I--STS----,SA-S--SSEIA--,TP-SITSVS-S-A,S--S--TAL-P--,SS-S--DVS-TL-,SSIS--STA-S-- ASS--SRS-,ASS--FTS-,ASS-VSPSL,SSSVVSSS- SSSVPVTSTIL,SSS-SS-SEIP,TSL-ST-SASS,TSS-SA---IS,TSSASS-SEI- LT-SSRASNPS-TVIRDDFS,LTTSSGASHPS-TVIRDDFS,LTTSSGASHPS-TVISDDFS,LTTSSGASHPT-TVIRDDFS,LTTSSGVSHPT-TVIWDDFS,LTTSSGASHPT-TVISDDFP,LTTSTV…	n
F5-4_07995.t1	PF00264.19	Common central domain of tyrosinase	1.9E-33				n			n
F5-4_08501.t1	PF01476.19	LysM domain	1.5E-20				n			y	0.946639	2
F5-4_08504.t1	PF12796.6 PF13606.5 PF00023.29 PF13857.5 PF13637.5	Ankyrin repeats (3 copies) Ankyrin repeat Ankyrin repeat Ankyrin repeats (many copies) Ankyrin repeats (many copies)	3.8E-17 1.5E-10 3.1E-10 2.5E-7 1.2E-6				n			n
F5-4_08507.t1	PF09362.9	Domain of unknown function (DUF1996)	1.2E-80				n			n													FGC,FRC	6-9,146-149
F5-4_08509.t1							y	174-200 185-204 174-209 185-205 174-210 185-206	DPKKKGE,DPKKKDV,DPKKKDV,DPKKKD- KDV-DPKK,KDV-DPKK,KDAEDP-- DPKKKGE-,DPKKKDV-,DPKKKDV-,DPKKKDAE,DPACSGM- KDV-DPKK,KDV-DPKK,KDAEDPA- DPKKK-GE,DPKKKDV-,DPKKKDV-,DPKKKDAE,DPACSGMP KDV-DPKK,KDV-DPKK,KDAEDPAC	n
F5-4_08511.t1	PF10590.8 PF01243.19	Pyridoxine 5'-phosphate oxidase C-terminal dimerisation region Pyridoxamine 5'-phosphate oxidase	3.3E-21 5.4E-19	C			n			n
F5-4_08531.t1	PF00544.18	Pectate lyase	6.2E-26				n			n
F5-4_08534.t1							n			y	0.534661	2											FRC,WKC	59-62,96-99
F5-4_08537.t1				C			y	1-14 18-38 95-151	KP-I-A,KPNV-A,KP-IPT PN-STELNK,PN-SAPV--,PNFKREA-- EREAKDMDTTAKRHDHSDEAPEFDD-PTVKE,ER-S--VDTIAKRHDHSDEAPEFGTAPG-SN								LAAR	275-279
F5-4_08538.t1					ERRRRKAKKL GGGGRGGGGGG RKTEDEEERRRRKAKKL RGGGGGRGGGGGGGGGGR	125 78 118 76	y	83-92 93-115	G,G,G,G,G,G,G,G,G,G RGSGGGG--,RGAISGS--,RGGGGGGAG								IEAR	69-73
F5-4_08541.t1	PF00457.16	Glycosyl hydrolases family 11	1.5E-69				n			n							IEAR	18-22					FRC,FVC	37-40,58-61
F5-4_08545.t1	PF01055.25 PF13802.5 PF17137.3	Glycosyl hydrolases family 31 Galactose mutarotase-like Domain of unknown function (DUF5110)	5.6E-144 3.3E-25 1.6E-7				n			n
F5-4_08561.t1							n			y	1.0	1
F5-4_08568.t1							n			y	1.0	1			GISR	61-65
F5-4_08573.t1	PF01328.16	Peroxidase, family 2	1.1E-15				n			n													FPC	237-240
F5-4_08585.t1				C			y	95-134 209-318 509-595	APKKPKNAGAGTDTTKPTGTV--,APKKGKNAN---NS-KPTGTANG PTNTP-APKK-PKAAG-TD-TT-K,PTGTP-APKK-AKNA---N----K,PTATANGNEK-AAADG-EGEATTK,PTNTP-APKK-PKAAG-TD-TT-K,PTGTA-APKK-GKNAN--N----K,PTANG-LPTSTPESKNGA-E---K PPAGLNGTEEVPNNGTK-PHGKKKGGESKG---,PPGGFNATEEVPNNGTK-P-AKKKGGEGKGP--,--N-FNATDTAPNNGTDIP-HKKKGGEGKGPPA	n													FVC	679-682
F5-4_08586.t1							n			n													WNC	214-217
F5-4_08592.t1				C			n			n							LFAR	8-12					YDC,YLC	29-32,62-65
F5-4_08599.t1							n			y	0.560754	3
F5-4_08607.t1	PF05630.10	Necrosis inducing protein (NPP1)	1.1E-55				n			y	0.808855	2											WHC	128-131
F5-4_08611.t1	PF00732.18 PF05199.12	GMC oxidoreductase GMC oxidoreductase	1.5E-54 1.2E-24				n			n							ITAR	389-393					YWC	205-208
F5-4_08617.t1							n			y	0.726434	3
F5-4_08619.t1	PF14027.5	Protein of unknown function (DUF4243)	2.6E-94				n			n
F5-4_08638.t1							n			y	0.819237	2											FQC	155-158
F5-4_08672.t1							n			n
F5-4_08675.t1	PF06824.10	Metal-independent alpha-mannosidase (GH125)	2.7E-178				n			y	1.0	1											FDC	236-239
F5-4_08680.t1							y	151-168 206-219 168-184	ATT-TSH,ATT-TSS,SSLGTS- TRTSISP-,TRTG-SPA SSTSTTPAV,SSFTSTPS-	y	0.651244	3
F5-4_08689.t1							n			y	1.0	1					LQAR	150-154			RPLR	42-46	FGC	106-109
F5-4_08694.t1	PF06766.10	Fungal hydrophobin	1.1E-24				n			y	0.891966	4
F5-4_08696.t1	PF10281.8 PF12949.6 PF02037.26 PF09124.9	Putative stress-responsive nuclear envelope protein HeH/LEM domain SAP domain T4 recombination endonuclease VII, dimerisation	9.2E-97 6.4E-12 1.7E-11 3.9E-7				n										LDAR	324-328
F5-4_08704.t1							n			n
F5-4_08717.t1	PF01565.22	FAD binding domain	1.3E-25				n			n
F5-4_08723.t1	PF16010.4 PF00732.18 PF05199.12 PF00890.23 PF13738.5	Cytochrome domain of cellobiose dehydrogenase GMC oxidoreductase GMC oxidoreductase FAD binding domain Pyridine nucleotide-disulphide oxidoreductase	6.6E-53 5.7E-28 1.2E-20 1.2E-6 9.1E-6				n			n													YKC,FVC	140-143,814-817
F5-4_08757.t1	PF13517.5 PF13472.5 PF12256.7 PF00657.21 PF01839.22	Repeat domain in Vibrio, Colwellia, Bradyrhizobium and Shewanella GDSL-like Lipase/Acylhydrolase family Insecticide toxin TcdB middle/N-terminal region GDSL-like Lipase/Acylhydrolase FG-GAP repeat	1.4E-31 6.4E-15 2.5E-9 2.1E-7 4.5E-6				n			y	0.306671	4					IVAR	141-145
F5-4_08764.t1	PF12296.7	Hydrophobic surface binding protein A	5.3E-15				n			n
F5-4_08768.t1	PF03663.13	Glycosyl hydrolase family 76	1.2E-146				n			y	0.844631	3					LSAR	172-176
F5-4_08774.t1							n			n													FLC	206-209
F5-4_08784.t1							n			y	0.305101	4											FCC,FSC	25-28,56-59
F5-4_08794.t1	PF00326.20	Prolyl oligopeptidase family	7.1E-47				n
F5-4_08799.t1	PF14200.5	Ricin-type beta-trefoil lectin domain-like	1.1E-6				n			y	1.0	1
F5-4_08801.t1				C			n			n							LQAR	10-14
F5-4_08807.t1	PF00561.19 PF08386.9	alpha/beta hydrolase fold TAP-like protein	3.0E-27 4.5E-17				n			y	0.932793	5			GFAR	52-56
F5-4_08812.t1	PF04616.13	Glycosyl hydrolases family 43	2.9E-31				n			n
F5-4_08854.t1							y	54-69 54-70	VH-APKPKP,VHHAP-PKH VH-APKPKP-,VHHAP-PKHM								LEAR	4-8
F5-4_08875.t1				C			n			y	0.861713	2			GFLR	227-231	IYAR	33-37
F5-4_08876.t1	PF00082.21 PF06280.11	Subtilase family Fn3-like domain	3.1E-34 4.8E-10				n			n							LPAR,ITAR	358-362,433-437					FYC,WRC	799-802,921-924
F5-4_08877.t1							n			y	0.594216	3											YCC	78-81
F5-4_08879.t1				M			n			y	0.518647	2					LVAR	3-7
F5-4_08883.t1							n			y	0.2191	4			GITR	235-239							YKC	18-21
F5-4_08884.t1	PF00856.27	SET domain	8.1E-11				n			y	0.503907	4											FKC	277-280
F5-4_08897.t1	PF00295.16	Glycosyl hydrolases family 28	9.9E-29				n			y	0.885983	5									RILR	127-131
F5-4_08900.t1	PF13926.5	Domain of unknown function (DUF4211)	1.2E-34		KKKHRTEKEKQMELLKRRR	442	y	516-530	VDDEEDFI,VDEDE-IG	n							LDAR	605-609
F5-4_08902.t1	PF00012.19	Hsp70 protein	6.6E-60				y	612-625 924-937 919-934 914-931	KDAK,KD-K,KD-K,KDSK SKPKK,SKSAK,SKTT- KPKKAS,KPKK-S,KSAK-S SKRPTKPKKA,SK-PKK-SKS	n											RRLR	678-682	FGC	520-523
F5-4_08904.t1	PF00194.20	Eukaryotic-type carbonic anhydrase	3.0E-33				n			n
F5-4_08908.t1	PF01370.20 PF16363.4	NAD dependent epimerase/dehydratase family GDP-mannose 4,6 dehydratase	7.1E-15 2.6E-12				n			n											RILR	268-272	WIC	201-204
F5-4_08916.t1	PF17390.1	Bacterial alpha-L-rhamnosidase C-terminal domain	7.1E-8				n			y	0.86042	2
F5-4_08921.t1	PF02469.21	Fasciclin domain	4.6E-40				y	317-334	TSAIPC,TSACPT,TSTSAS	n
F5-4_08937.t1	PF09286.10	Pro-kumamolisin, activation domain	2.7E-6				n
F5-4_08946.t1							y	1207-1222 110-189 119-171 131-171 140-167 149-171 160-176 623-637 776-790 110-169 119-190 129-190 139-174 148-190 157-174 172-190 866-959	QSPA,QSIA,QSTA,PSTP ----KPTTGL,----KPTTEI,----KPTT-E,---IKTTT--,--EIKPTT--,--EIKPTT--,--EIKPTT--,--EIKPTT--,--EIKPTT--,--EIKSTT--,--EIK-ST--,TQESKP----,--TTQGSK--,--TTSPV--- TEIKPT,TEIKTT,TEIKPT,TEIKPT,TEIKPT,TEIKPT,TEIKPT,TEIKST,TEIK-S TEIKPT,TEIKPT,TEIKPT,TEIKPT,TEIKPT,TEIKST,TEIK-S -KPTTEI,-KPTTEI,-KPTTEI,-KPTTE-,IKSTT-- TEIKPT,TEIKPT,TEIKST,TEIK-S TTEIKS,TTEIKS,TTQ-ES KPADSP,KP--SA,KP-ENP GGN…	n
F5-4_08955.t1	PF01915.21 PF00933.20 PF14310.5	Glycosyl hydrolase family 3 C-terminal domain Glycosyl hydrolase family 3 N terminal domain Fibronectin type III-like domain	5.4E-42 2.3E-35 5.2E-20				n			n											RQLR	678-682	YAC	236-239
F5-4_08956.t1	PF00328.21	Histidine phosphatase superfamily (branch 2)	2.4E-18				n			y	0.461713	3
F5-4_08965.t1	PF16541.4	Alternaria alternata allergen 1	7.0E-7	C			n			y	0.569178	3											YWC,WWC	72-75,109-112
F5-4_08966.t1				C			n			n													YTC	64-67
F5-4_08971.t1							n
F5-4_08989.t1							n			y	0.578521	3					LEAR	2-6					YCC	27-30
F5-4_14014.t1	PF09362.9	Domain of unknown function (DUF1996)	6.9E-80				n			n													FTC	9-12
F5-4_14018.t1							n			y	0.633564	3
F5-4_14021.t1							n			y	0.778486	2
F5-4_14022.t1							n			y	0.554467	3
F5-4_14034.t1							n			n							LTAR	79-83					FNC,WYC	60-63,204-207
F5-4_14040.t1				C			n
F5-4_14041.t1	PF00264.19	Common central domain of tyrosinase	6.3E-49	C			n			n
F5-4_14042.t1	PF14273.5	Domain of unknown function (DUF4360)	4.3E-61	C			n			y	0.0597384	2
F5-4_14061.t1							y	356-376	GGTR-A,GGLAYL,GG-ATQ,GGLA-I	n					GIAR	449-453
F5-4_14068.t1							n			y	0.567035	3											WIC,WVC	42-45,82-85
F5-4_14085.t1	PF03330.17	Lytic transglycolase	4.7E-7				n			n
F5-4_14101.t1							n
F5-4_14124.t1							n			n											RVLR	83-87
F5-4_14135.t1							n			y	0.600609	2											FGC	76-79
F5-4_14137.t1							n			y	0.549973	3
F5-4_14138.t1	PF07519.10	Tannase and feruloyl esterase	1.9E-122				n			n													WSC	514-517
F5-4_14140.t1	PF14686.5 PF14683.5	Polysaccharide lyase family 4, domain II Polysaccharide lyase family 4, domain III	4.6E-26 1.1E-25				n			n
F5-4_14142.t1	PF01522.20	Polysaccharide deacetylase	1.7E-27				n			n													YNC	68-71
F5-4_14153.t1	PF00450.21	Serine carboxypeptidase	6.5E-73				y	583-596	SADWS,SAI-S,SASAS	n													YIC	432-435
F5-4_14162.t1	PF00067.21	Cytochrome P450	6.8E-50		KRRRI	1	n			n
F5-4_14166.t1							n			y	0.554213	3
F5-4_14177.t1							n			n
F5-4_14180.t1	PF00144.23	Beta-lactamase	1.2E-23	C			n			n
F5-4_14189.t1							n			y	0.559305	3
F5-4_14203.t1	PF04616.13	Glycosyl hydrolases family 43	1.1E-41				n			n
F5-4_14220.t1							y	69-85	-VD-,-VD-,-VD-,-VDV,SVN-,-VD-,-VDD	n													WGC	20-23
F5-4_14224.t1	PF01391.17	Collagen triple helix repeat (20 copies)	2.0E-6				y	111-126 223-277 233-277 239-277 249-263 261-279 111-125 141-160 224-259 236-259 242-259 251-264 265-279 110-125 133-154 225-246 133-156 219-249 120-134 219-251 120-135	SSM,SSP,SSS,A-P,SS-,SSS -GN,GNN,-GT,NGN,NGD,NGN,NGN,NGN,NGN,IGN,NGN,NGN,NGN,SGA,NGA,NGP,NGN,NGG,NGG NGD,NGN,NGN,NGN,NGN,IGN,NGN,NGN,NGN,SGA,NGA,NGP,NGN,NGG,NGG NGN,NGN,NGN,IGN,NGN,NGN,NGN,SGA,NGA,NGP,NGN,NGG,NGG GNN,GNN,GNN,GNS,GAN GAN-,GAN-,GPN-,GNNG,GNG-,GNK- SS--M-,SS--P-,SSSAP-,SS--SS SST--,SSG--,SSSAL,SSSAK,SSSS- N-GN-,N-GT-,N-GN-,N-GD-,N-GN-,N-GN-,N-GN-,N-GNI,G-NNG,N-NG-,NNGN- -N-GN-,-N-GN-…	y	0.283622	4											FSC,FTC	11-14,34-37
F5-4_14240.t1							n			y	1.0	1
F5-4_14264.t1	PF01738.17	Dienelactone hydrolase family	2.5E-27				n			y	1.0	1
F5-4_14265.t1	PF00722.20 PF03935.14	Glycosyl hydrolases family 16 Beta-glucan synthesis-associated protein (SKN1)	4.3E-11 1.5E-6				n			n
F5-4_14267.t1	PF09362.9	Domain of unknown function (DUF1996)	4.1E-70	M			n			n													FAC	5-8
F5-4_14271.t1							y	37-50	AGLKEMT,AGLSNIT	y	0.199535	4					ITAR	48-52
F5-4_14272.t1	PF09362.9	Domain of unknown function (DUF1996)	3.0E-80				n			y	0.510509	5											FHC,YTC	3-6,144-147
F5-4_14274.t1							n			y	0.284044	4
F5-4_14282.t1							n			y	1.0	1
F5-4_14313.t1	PF00732.18 PF05199.12 PF13738.5	GMC oxidoreductase GMC oxidoreductase Pyridine nucleotide-disulphide oxidoreductase	7.8E-59 3.6E-25 8.6E-6				y	571-586 571-587	QAGVL-,QAGVYG,QAEKA- QAGVL-,QAGVYG,QAEKAA	n							ILAR	416-420
F5-4_14325.t1	PF14587.5 PF17189.3 PF02055.15	O-Glycosyl hydrolase family 30 Glycosyl hydrolase family 30 beta sandwich domain Glycosyl hydrolase family 30 TIM-barrel domain	1.7E-17 6.9E-11 7.0E-7				n			n
F5-4_14336.t1				M			y	260-280	SPLPSTPRA-G,SPLPQHEVVPA
F5-4_14355.t1							y	79-93 92-107 100-137 82-122 111-133 69-89 115-128	SSV-,SSAL,SSAS,EQAS ASSG,ASNG,ASSA,TSAA ASSA--,TSAAGS,ASSA--,ASSG--,ASRV--,SSAA--,SSRA--,SSAT--,GSAS-- -SS-A-L-,-SSAS-E-,QAS-S-G-,-AS-N-G-,-AS-S-AT,-SA-A-GS,-AS-S-A-,-AS-S-G-,-AS-RVS- --SSAA,-SSGAS,RVSSA-,-ASSR-,-ASSAT SATSVLA,SAGSSVS,SALSSAS SSGASRV,SSAASSR	n
F5-4_14357.t1							n			y	0.554673	3											FSC	23-26
F5-4_14362.t1	PF11558.7	Het-s 218-289	5.8E-6				y	6-37 60-90 6-38 60-91 6-91 60-91	EADDAIGNTWSESVSNR,EADENIGNTWSNSVS-- ADENIGNTWSNSVSNA,ADENIGNTWSESIAN- EADDAIGNTWSESVSNR,EADENIGNTWSNSVSN- ADENIGNTWSNSVSNA,ADENIGNTWSESIANN EADDAIGNTWSESVS----NR-,EADENIGNTWSNSVS----NA-,--DESFGGIVTESISYAQRSAE,-ADENIGNTWSNSVS----NA-,-ADENIGNTWSESIA----NN- ADENIGNTWSNSVSNA,ADENIGNTWSESIANN
F5-4_14367.t1	PF00295.16	Glycosyl hydrolases family 28	5.7E-52				n			y	0.498875	3					LAAR	415-419
F5-4_14397.t1				C			y	148-172	DKKDE,DKKDS,DKNDG,DKKNE,DKKGE	n							LGAR	19-23
F5-4_14398.t1							y	189-249	KPAPKGSPSPTI-PPNLYNPTG,KPSPKETPIPKAQPPS-YNPYS,KPPPKGDSTPTD-KPSPKD-N-	n
F5-4_14399.t1				M			n			y	1.0	1
F5-4_14404.t1				S			n			y	1.0	1
F5-4_14447.t1	PF04389.16 PF01546.27	Peptidase family M28 Peptidase family M20/M25/M40	8.2E-36 2.2E-8				n			n													YGC	288-291
F5-4_14448.t1							y	67-85	GRVSSSA,GRFSSG-,GRISSS-	n
F5-4_14449.t1				C			n
F5-4_14450.t1							n
F5-4_14466.t1	PF01070.17	FMN-dependent dehydrogenase	4.1E-79				n			n
F5-4_14470.t1	PF09286.10	Pro-kumamolisin, activation domain	2.6E-30				y	14-28	SGPP--,SGWEID,SGSRI-	n					GFLR	228-232	LGAR	361-365					FTC	256-259
F5-4_14488.t1				C	KKKLKEKTEKWVANKLKKK	373	y	143-157 143-159	AAKDAFKT,AAKDG-KQ AAKDAFK-T,AAKDGKQMA	n
F5-4_14490.t1	PF16499.4 PF00652.21	Alpha galactosidase A Ricin-type beta-trefoil lectin domain	3.3E-57 4.0E-11				n			y	0.790201	4									RNLR	474-478	FMC	16-19
F5-4_14494.t1	PF04185.13	Phosphoesterase family	1.7E-33	M			n			n
F5-4_14495.t1					KKKKKHGKKPKK KKKKKHGKKPKKPKKPKKPKK	479 479	y	479-501 32-45 481-501 32-46 534-553 536-551	K-K,KKK,HGK,KPK,KPK,KPK,KPK,KPD LHGKF,LHITD,LH-PD KKKHG,KKP--,KKP--,KKP--,KKP--,KKP-D LHGKF-,LHITD-,LH-PDP NL-THIN-,NLHTHIN-,NL-QFSSL THINNLH--,THINNLQFS	n			DELD	96-100
F5-4_14500.t1	PF07632.10	Protein of unknown function (DUF1593)	7.5E-86				n			y	1.0	1
F5-4_09013.t1							n			y	1.0	1
F5-4_09021.t1	PF01565.22	FAD binding domain	1.6E-25				n			n
F5-4_09059.t1	PF06101.10	Vacuolar protein sorting-associated protein 62	4.1E-11				n			y	0.930051	2									RGLR	519-523
F5-4_09062.t1							y	57-148 80-152 57-151 80-136 68-145 90-129 68-147 90-131	GA-FPGFPQKPTGEWPAKPT,GA-FPDFPHGPTGEWPAKPT,GA-FPDFPQKPPGEWPAKPT,GA-FPDFPQRPSGEWPPKPP,GAQWYD-PSKAP-QGP--PQ -DF-PH-GPTGEWP-AKP-TGAFP-,-DF-PQ-KPPGEWP-AKP-TGAFP-,-DF-PQ-RPSGEWP-PKP-PG----,AQWYDPSKAP-Q-GP---PQGP-PQ GA-FPGFPQKPTG-EWPAKPT,GA-FPDFPHGPTG-EWPAKPT,GA-FPDFPQKPPG-EWPAKPT,GA-FPDFPQRPSG-EWPPKPP,GAQWYD-PSKAPQGP-PQGPP DFPHGPTGEWPAKPTGAFP,DFPQKPPGEWPAKPTGAFP,DFPQRPSGEWPPKPPGAQW GEWPAKPTGA-FPDFPHGPT…	n
F5-4_09063.t1	PF00840.19	Glycosyl hydrolase family 7	5.2E-198				n			n
F5-4_09066.t1	PF09286.10 PF00082.21	Pro-kumamolisin, activation domain Subtilase family	1.6E-40 7.8E-6				n			n							IQAR,LGAR	2-6,368-372
F5-4_09074.t1	PF00394.21 PF07732.14 PF07731.13	Multicopper oxidase Multicopper oxidase Multicopper oxidase	2.2E-30 4.9E-29 4.0E-27				n			n
F5-4_09080.t1							y	48-112	TP-----T-A-DELVVRGRTDPITGAPSPVTVPQPV,TPLEDRATPTEDELVVRAVTDPITGAPSPVTVPQPK								LSAR,LVAR	37-41,250-254
F5-4_09095.t1	PF01915.21 PF00933.20 PF14310.5	Glycosyl hydrolase family 3 C-terminal domain Glycosyl hydrolase family 3 N terminal domain Fibronectin type III-like domain	2.1E-44 2.5E-40 5.2E-18				n			n
F5-4_09108.t1							y	99-122 125-140 102-128 113-132 107-147	STQT-,STRT-,ST-T-,SK-P-,TT-SS,TT-S-,IT-S- TTPS-,TT-S-,TS-SA,PT---,PT-T- TS--TR,TS--T-,TSKPT-,TS-ST-,TS--I-,TS--KP,TT-PS- TTSS,TTSI,TSKP,TTPS,TTST STTS---KPTTS,STTSITSKPTTP,STTSTSSAPT--,PTTTGALCPT--	n
F5-4_09116.t1				C	RKREHDGDFRGGRERKKRKK KKRKK RRKRHKRKRD	132 147 327	y	369-394 369-382	-HR-HS-,-HRRHS-,-HR-ED-,-ER-RH-,RHK-SR-,--R-HSH HR-HS,HRRHS,HREDE	n
F5-4_09123.t1	PF07470.12	Glycosyl Hydrolase Family 88	6.6E-41				n			n
F5-4_09128.t1	PF00150.17	Cellulase (glycosyl hydrolase family 5)	1.4E-45				y	332-346 328-371 321-339 432-446	PV-A,PVVA,PVPA,PNTA --APIV-P-V-,--AP-V-V---,--AP-V-P---,--APNT-A---,--AP-LGP---,TLAP---P-A-,--IA-T-P---,--IA-S-PG--,-NPP-A-S--- APAVTTP-,APIV--PV,APVVA-P- SSPPTSNA,SSPTPGN-	n													FGC	13-16
F5-4_09129.t1	PF13449.5	Esterase-like activity of phytase	1.3E-35		LKKSNRR	263	n			n													YDC	356-359
F5-4_09130.t1							y	4-20 1-36 1-19 11-28	EPTKAP,EPTKVP,EPTKV- A-PTE-P-TK-,A-P-E-P-TKV,PEPTK-VPT--,--PTG-T-TPV,--PTAFP-ED- APTEPTK,AP-EPTK,VP-EPTK PT-KVPE,PT-KVPT,PTGTTP-	y	0.59981	3											FTC,YCC	38-41,85-88
F5-4_09134.t1	PF01328.16	Peroxidase, family 2	1.1E-15				n			n
F5-4_09152.t1							n			n
F5-4_09167.t1							n			y	0.204908	4											FCC	23-26
F5-4_09183.t1							n			n													YSC	7-10
F5-4_09191.t1	PF00067.21	Cytochrome P450	9.2E-60	M			n			n							IEAR	449-453
F5-4_09202.t1				S			n			y	0.204921	4
F5-4_09209.t1	PF01165.19	Ribosomal protein S21	2.3E-7				y	10-160 29-163 49-108 67-156 85-159 103-162 125-154	ASEIEARAEDIDNAWK-,ASYIK-RSEDIDNAWK-,ASYIK-RSEDIDNAWK-,ASYIK-RNEDIDNAWK-,ASYIK-RNEDIDNAWK-,ASYIK-RGENIDNAWK-,ASYIK-RGEDIDNAWK-,ASYIK-RNENIDNAWK-,ASYIK-RSESIDNAWK-,ASYIK-R-EPASGGENV IKRSEDIDNAWKA-SY,IKRSEDIDNAWKA-SY,IKRNEDIDNAWKA-SY,IKRNEDIDNAWKA-SY,IKRGENIDNAWKA-SY,IKRGEDIDNAWKA-SY,IKRNENIDNAWKA-SY,IKRSESIDNAWKA-SY,IKR-EPASGGENVDAA DIDNAWKASYIKRNE,DIDNAWKASYIKRNE,DIDNAWKASYIKRGE,NIDNAWKASYIKRGE NA…								IEAR	12-16
F5-4_09228.t1							n			y	0.53872	3					IAAR	228-232					FPC	184-187
F5-4_09229.t1	PF12708.6	Pectate lyase superfamily protein	1.0E-48				n			n
F5-4_09234.t1							y	190-220 202-220 294-314 39-52 235-253 306-340 138-152 218-248 307-320 76-89 235-249 307-345 100-161	A-GVGT,A-GVA-,APGA--,A-GA--,A-GAG-,A--EG-,A--AGT,A-AKT- AA-G-,AA-GA,GAEG-,AA-GT,AA-KT --GAA--,--GAA-A,--AAGPP,PPGFA--,--PPP-P IGAGR,IGLG-,IGKNV AKEGDDI,AKEGDE-,LAEGAE- -PPG-FA,-PPPPGF,APPPPPP,-PPM-YA,-PPPPAA,-FPPPAA PAAAVPKA,PAPAVP-G -AKT-VDGL-,PAPATPPGAL,-AKE-GDDI-,-AKE-GDEL- PGFAPPP,PGFAPPP KP---PPIA,KPGSIPP-G AKEGDDI-,AKEGDELA PG---FAPPP-,PG---FAPPPP,PPPPMYAPPP-,PA----AFPP-,PA--ALAAGI- AVAPKAP…
F5-4_09246.t1	PF04389.16 PF01546.27	Peptidase family M28 Peptidase family M20/M25/M40	8.6E-31 5.9E-6				n			n													YAC	306-309
F5-4_09252.t1							y	4-87 37-88 4-88	APVDALNNEDFAVSDFDSSVEINL-ARS--,APADALNDEDFAVSDFDSSVETNLNRRVPV,APVDALNDEDFAVSDFDSSVEINL-ARS-- NDEDFAVSDFDSSVETNLNRRVPVAPVDAL,NDEDFAVSDFDSSVEINL-AR---S-V--- APVDALNNEDFAVSDFDSSVEINL-ARS--,APADALNDEDFAVSDFDSSVETNLNRRVPV,APVDALNDEDFAVSDFDSSVEINL-ARS-V
F5-4_09273.t1				C			n
F5-4_09276.t1							n			n
F5-4_09283.t1	PF01915.21 PF00933.20 PF14310.5	Glycosyl hydrolase family 3 C-terminal domain Glycosyl hydrolase family 3 N terminal domain Fibronectin type III-like domain	5.1E-51 1.3E-42 1.6E-17				y	227-245 227-246	SYNQINN,SY-AAQN,SY-LVNY SYNQINN-,SY-AAQN-,SY-LVNYI	n
F5-4_09284.t1	PF01828.16	Peptidase A4 family	6.7E-40	C			n			n
F5-4_09287.t1	PF00450.21	Serine carboxypeptidase	1.3E-94				n			n
F5-4_09303.t1	PF16499.4 PF02065.17	Alpha galactosidase A Melibiase	8.9E-65 8.8E-8				n			n													FAC,YTC,WNC,FHC	18-21,99-102,209-212,216-219
F5-4_09311.t1	PF00135.27 PF07859.12	Carboxylesterase family alpha/beta hydrolase fold	1.9E-71 2.0E-6				n			y	0.617278	3
F5-4_09313.t1	PF01822.18	WSC domain	5.0E-34	M			n			n													FGC	86-89
F5-4_09320.t1							n			y	0.481079	2											WWC,WGC,YVC	47-50,56-59,70-73
F5-4_09322.t1	PF03330.17	Lytic transglycolase	3.5E-8				n			n
F5-4_09331.t1	PF09362.9	Domain of unknown function (DUF1996)	1.7E-72	M			n			y	0.499149	5											FPC,YQC	3-6,144-147
F5-4_09358.t1				C			n			y	1.0	1
F5-4_09362.t1							n			y	0.745859	2
F5-4_09381.t1							n			y	0.559661	3											YCC	32-35
F5-4_09403.t1	PF01156.18	Inosine-uridine preferring nucleoside hydrolase	1.4E-41				n			n
F5-4_09409.t1	PF00295.16	Glycosyl hydrolases family 28	1.7E-85	C			n			y	0.706873	4
F5-4_09415.t1							y	167-180	NG,NG,NG,NG,NG,NG,NG	n
F5-4_09419.t1							n			y	0.686	2
F5-4_09432.t1	PF00332.17	Glycosyl hydrolases family 17	7.9E-18				n			n
F5-4_09434.t1							n			y	1.0	1					IGAR	209-213					WWC	374-377
F5-4_09454.t1							n			y	1.0	1
F5-4_09455.t1							n			y	0.799535	2					IEAR	62-66
F5-4_09476.t1							n			y	0.728686	2
F5-4_09477.t1							n			y	0.588816	3											WSC,FKC	54-57,151-154
F5-4_09493.t1	PF01828.16	Peptidase A4 family	2.7E-43				n			n
F5-4_09496.t1	PF00025.20 PF00071.21 PF08477.12 PF09439.9 PF04670.11 PF01926.22	ADP-ribosylation factor family Ras family Ras of Complex, Roc, domain of DAPkinase Signal recognition particle receptor beta subunit Gtr1/RagA G protein conserved region 50S ribosome-binding GTPase	6.2E-44 5.6E-19 8.0E-16 1.6E-7 1.0E-6 4.7E-6				n			n							LVAR	158-162

## Sheet: H. occultus
#id	pfam accesssion	pfam names	pfam evalues	target	NLS motif	NLS position	has repeats	repeat positions	repeat motifs	contains disulfidebonds	confidence	bondcount	DELD	position	G[IFY][ALST]R	position2	[LI].AR	position3	[RK]C..C.{12}H	position4	R.LR	position5	[YFW].C	position6	Y.SL[RK]	position7
F532_09008.t1	PF02333.14 PF07974.12	Phytase EGF-like domain	5.6E-60 1.9E-6				y	110-128 110-129	41 sequences have been detected as tandem repeats containing. ,SAL-GDW-,SAL-CTWK,SAASGN-- SAL-GDW-,SAL-CTWK,SAASGNQ-	n													FTC,FHC	334-337,361-364
F532_09011.t1							n			y	0.562902	3
F532_09047.t1							n			y	0.630358	3					LFAR	9-13
F532_09055.t1							y	123-142 165-180 489-502 118-145 127-148 125-149 237-259 421-458	STS-S-,S-T-L-,S-APG-,S-S-TL,S-S---,S-S-S- SS--,SSI-,IG--,SS--,SSTA,SST- PVET,PVVS,PV-S,ST-S STPSS,ST-SS,ST-LS,AP-G-,SS-TL,SS-SS,SY-PS STLSAPGS,STLSS-SS,SYPSS-SP SSSTLSAPG,SS-TLSSSS,SY-PSSSPA VSSTPIQSIPASS,VSSAPIRSIP--- ST---FQVPSPP-AQ-,STTVVISIPSPP-PQ-,ST---TAVLSSTITYT	n													FNC	49-52
F532_09062.t1							n			n							LAAR	205-209					FCC,YDC	130-133,358-361
F532_09069.t1							n			y	0.818613	2
F532_09073.t1	PF17168.3 PF16335.4 PF08760.10 PF16334.4	Domain of unknown function (DUF5127) Domain of unknown function (DUF4965) Domain of unknown function (DUF1793) Domain of unknown function (DUF4964)	1.5E-76 1.7E-73 8.1E-66 1.1E-8				n			n
F532_09076.t1	PF01822.18 PF09118.10 PF07250.10	WSC domain Domain of unknown function (DUF1929) Glyoxal oxidase N-terminus	3.9E-60 4.1E-24 1.6E-17				n			n													FNC	460-463
F532_09080.t1	PF03443.13	Glycosyl hydrolase family 61	9.2E-44				y	92-105	-PCFG,-PCT-,SPLF-,-NAS-	y	0.373629	2
F532_09085.t1	PF01764.24	Lipase (class 3)	3.9E-31				n			n
F532_09087.t1							y	8-22	-EP-,-EP-,-EPP,-TF-,LEC-,LES-	n
F532_09092.t1				C			n								GFTR	63-67
F532_09103.t1							n			y	0.714535	2
F532_09115.t1							n			y	0.799611	2
F532_09123.t1							n			y	0.557264	3
F532_09127.t1					GGGGKGGGG KGGGGGGGK	42 38	y	49-75 49-67 160-184 49-65 63-87	GGSSS,GGSS-,GGK--,GGSG-,SSSS-,G-SR-,GSSP- GGSSS,GGSS-,GGKGG,SGSSS NRT-GR-R,NRT-AT--,S-TSAS--,P-T-AT--,P-T-LNP- -GGSSS-,-GGSSGG,KGGSGS- SGS--S-S,SGSR-G-S,SPSS-NVG,GASRSG-S	y	1.0	1
F532_09137.t1	PF00085.19 PF04756.12 PF13098.5	Thioredoxin OST3 / OST6 family, transporter family Thioredoxin-like domain	4.8E-33 1.5E-8 1.2E-7				y	426-440	EEPSKAES,EEP-KAEE	y	0.929568	2
F532_09139.t1	PF01328.16	Peroxidase, family 2	7.8E-13				n			n
F532_09149.t1							n
F532_09158.t1							n			y	0.200678	4
F532_09162.t1							n
F532_09169.t1							y	57-105 79-151 79-151	HGGVSPPPPPGTKLKRASGPS-RG-GA-G,HG--KPHPP----MKRESGPSNRGAGEHN GG--AGHGK-PH-PPMKRESGPSNRGAGEHN,GGPPTSPGPGPGLTKLKRESGPSNRGAGEHN,GGPRTSPGPGP----------P--R---KR- GG--AGHGK-PH-PPMKRESGPSNRGAGEHN,GGPPTSPGPGPGLTKLKRESGPSNRGAGEHN,GGPRTSPGPGP----------P--R---KR-
F532_09178.t1							n			y	0.700408	2
F532_09179.t1							n			y	0.379431	3											FCC,WNC	31-34,73-76
F532_09180.t1							n			y	0.820006	2					LSAR	38-42					YEC,WPC	2-5,59-62
F532_09198.t1							n			y	0.592273	3											FTC	55-58
F532_09199.t1							n			y	0.691887	2											YIC	97-100
F532_09201.t1							y	73-88	PGGS,PGSA,PGPA,PKPA	n
F532_09210.t1				S			n			y	0.684163	2
F532_09217.t1	PF01915.21 PF00933.20 PF14310.5	Glycosyl hydrolase family 3 C-terminal domain Glycosyl hydrolase family 3 N terminal domain Fibronectin type III-like domain	6.5E-46 1.1E-34 9.6E-25				n			n							IHAR	108-112
F532_09225.t1				C			y	73-155 97-156 73-156 97-156 80-156 104-150	KR-EITTVEKPHGPSSRGPGH-,KRREITTSEKYSGPSHRGAGHK,KR-EITTSEKYSGPSHRGAGHK,KR-EVTTVEKPHGPSHRGPGH- -ITTSEKYSGPSHRGAGHKKRE,-ITTSEKYSGPSHRGAGHKKR-,EVTTVEKPHGPSHRGPGHK--- KR-EITTVEKPHGPSSRGPGH-,KRREITTSEKYSGPSHRGAGHK,KR-EITTSEKYSGPSHRGAGHK,KR-EVTTVEKPHGPSHRGPGHK ITTSEKYSGPSHRGAGHKKRE,ITTSEKYSGPSHRGAGHKKRE,VTTVEKPHGPSHRGPGHK--- EKPHGPSSRGPGHKRREITTS,EKYSGPSHRGAGHKKREITTS,EKYSGPSHRGAGHKKREVTTV,EKPHGPSHRGPGHK…
F532_09229.t1							n								GITR	13-17
F532_09244.t1							y	192-210	RGLGGEGEDI,RGLR-DGEGR	y	0.62198	3									RGLR	201-205	WQC	31-34
F532_09245.t1							n			y	0.553662	3
F532_09250.t1							n			y	1.0	1											FSC	119-122
F532_09256.t1							n			y	0.693767	3
F532_09262.t1				C			y	172-188 156-169 42-63	STSE-,STSSS,STWT-,SPET- TTV-F,TTVSI,TSESF SSSA-PTI,SSTAIPPI,SSLDCQP-	y	0.224983	4
F532_09273.t1							y	136-163 136-151 136-152 136-153	STTSGNGT,STTTGNG-,TVTTGK--,PTATSGQ- STTSGNGT,STTTGNGT STTSGNGT-,STTTGNGTV STTSGNGT--,STTTGNGTVT	n													FYC	88-91
F532_09279.t1	PF09949.8	Uncharacterized conserved protein (DUF2183)	4.4E-22				n			n
F532_09280.t1							n			y	0.87232	2											FMC	322-325
F532_09313.t1				C			n
F532_09319.t1	PF04616.13	Glycosyl hydrolases family 43	2.6E-32				n			n
F532_09323.t1							n			y	1.0	1
F532_09364.t1				M	RRRREK	51	n
F532_09370.t1	PF03198.13	Glucanosyltransferase	2.9E-100				y	358-378 395-409	-PV-T-,-PVNT-,-PLATP,KPN-SN,KPK-T- VNGTAKGA,VNGTLP-L	y	0.479191	3
F532_09379.t1							n			y	0.735561	2
F532_09419.t1							n			y	0.581248	2
F532_09423.t1							n			y	0.560006	3
F532_09424.t1							n			y	0.654413	2											FTC	55-58
F532_09442.t1	PF00067.21	Cytochrome P450	1.5E-41				n			n													FSC	413-416
F532_09454.t1	PF03403.12 PF12740.6	Platelet-activating factor acetylhydrolase, isoform II Chlorophyllase enzyme	5.6E-11 1.5E-10				n			n
F532_09456.t1							n			y	1.0	1											YGC	99-102
F532_09459.t1							n			y	1.0	1
F532_09460.t1							n			y	0.197705	4
F532_09466.t1							n			y	1.0	1
F532_09468.t1							n			y	0.576496	3
F532_09473.t1							y	18-139 38-144 57-102 80-139 98-142 18-141 38-145 57-104 80-141 98-143 29-80	EDIDNAWKASY-GKRS,EDIDDAWKASYDGKRN,EDIDNAWKASYDGKRS,EDIDNAWKASY-GKRN,EDIDNAWKKSY-SKRG,EDIDNAWKKSY-AKRS,EDIDNAWKASY-GKRS,ENIDNAWKKSY-SKRE AWKASYDGKRNEDIDN-,AWKASYDGKRSEDIDN-,AWKASY-GKRNEDIDN-,AWKKSYS-KRGEDIDN-,AWKKSY-AKRSEDIDN-,AWKASY-GKRSENIDN-,AWKKSYS-KR-EPVEGG ASYDGKRSEDIDNAWK,ASY-GKRNEDIDNAWK,KSY-SKRGEDIDNAWK EDIDNAWKKSYSKRG,EDIDNAWKKSYAKRS,EDIDNAWKASYGKRS,ENIDNAWKKSYSKRE DNAWKKSYAKRSEDI-,DNAWK…								IEAR	12-16
F532_09490.t1	PF03443.13	Glycosyl hydrolase family 61	1.9E-62				n			y	0.112738	2
F532_09495.t1	PF00840.19	Glycosyl hydrolase family 7	6.9E-196				n			n
F532_09497.t1	PF09286.10 PF00082.21	Pro-kumamolisin, activation domain Subtilase family	1.0E-40 7.4E-6				n			n							IQAR,LGAR	2-6,368-372
F532_11004.t1							n			y	0.648771	3											YDC,YKC	20-23,29-32
F532_11005.t1	PF07519.10	Tannase and feruloyl esterase	5.5E-97				n			y	0.408738	5											YVC,FEC	55-58,515-518
F532_11009.t1							n
F532_11020.t1				C			n			n
F532_11033.t1	PF00190.21	Cupin	6.3E-14	C			n			n
F532_11045.t1							n			y	0.600609	2
F532_11048.t1							n
F532_11053.t1							y	382-405	--K-PTA-,--K-PTAT,--T-AAM-,STQ-PPS-,--STPCP-	n							LSAR	365-369					YFC	430-433
F532_11069.t1	PF00067.21	Cytochrome P450	1.7E-73				n			n													YDC	95-98
F532_11072.t1							n			y	1.0	1											YAC	43-46
F532_11073.t1							n
F532_11074.t1							n			n							IFAR	81-85					YNC	538-541
F532_11094.t1	PF10273.8	Pre-rRNA-processing protein TSR2	1.0E-20				n			n
F532_11096.t1							n			y	0.581643	2											WQC	60-63
F532_11109.t1							n			y	1.0	1											WKC	26-29
F532_11110.t1	PF07731.13 PF07732.14 PF00394.21	Multicopper oxidase Multicopper oxidase Multicopper oxidase	2.0E-24 4.6E-20 3.3E-8				n			n													FHC	452-455
F532_11114.t1							n			y	0.131976	2
F532_11117.t1							n			y	0.654103	3
F532_11118.t1							n			y	0.748842	2
F532_11126.t1	PF01161.19	Phosphatidylethanolamine-binding protein	5.3E-15				y	208-230 219-233 216-239	GSGVPVPS,GSGNPGRA,GSGNPGR- NPGRAGSG,NPGRAGA- GSGNPGRA,GSGNPGRA,GATAAGPG
F532_11129.t1							n			y	0.605894	2
F532_11133.t1	PF08881.9	CVNH domain	8.0E-6				n			y	0.508835	2
F532_11135.t1							n			y	0.708374	2					LEAR	17-21					FFC	122-125
F532_11142.t1							n			n							LDAR,IIAR	38-42,199-203
F532_11145.t1	PF01522.20	Polysaccharide deacetylase	1.9E-27				n			n													YNC	68-71
F532_11148.t1	PF14686.5 PF14683.5	Polysaccharide lyase family 4, domain II Polysaccharide lyase family 4, domain III	5.0E-28 7.0E-23				y	259-272	IV-DG,IVYNY,IVSNH	y	0.0854827	2
F532_11149.t1	PF07519.10	Tannase and feruloyl esterase	4.6E-116				n			n							LQAR	378-382					WSC	514-517
F532_11157.t1				C			y	2-19 2-20	PAPQAT,PAPQDI,PAFGIM PA-PQAT,PA-PQDI,PAFGIMS	y	0.932346	2
F532_11159.t1							n			y	1.0	1
F532_11188.t1	PF01915.21 PF00933.20 PF14310.5	Glycosyl hydrolase family 3 C-terminal domain Glycosyl hydrolase family 3 N terminal domain Fibronectin type III-like domain	5.6E-44 2.8E-34 2.7E-23				n			n											RQLR	686-690	YAC	241-244
F532_11206.t1	PF11937.7	Protein of unknown function (DUF3455)	1.1E-39				y	54-69 45-117 56-81 72-85 48-83 48-85	APASKG,APAP-A,-PASKG -GAPA-----SK---,-GAPA-PA--SK---,-GAPA-PAPASK---,-GAPA-PA--GK---,-GAPA-PA--PA---,-GAPS-AK--GG---,PGCDT-SK--AK--L,-PSSSLPA-------,---PS-GT--LKFI- ASKGAPAPAP,ASKGAPAP--,AGKGAPAP-- APA-GK-G,APAPAPAG ASKGAPAP--,ASKGAPAPAP,ASKGAPAPA-,G-KGAPAPAP ASKGAPAP----,ASKGAPAPAP--,ASKGAPAPAG--,--KGAPAPAPAG	y	0.833959	2					LGAR	175-179					YTC	125-128
F532_11209.t1	PF01522.20	Polysaccharide deacetylase	2.7E-17				n			n													FEC,FYC,FAC	59-62,351-354,551-554
F532_11218.t1	PF04646.11 PF02434.15	Protein of unknown function, DUF604 Fringe-like	8.6E-12 1.0E-7				n			n
F532_11226.t1	PF13668.5	Ferritin-like domain	1.4E-40				n			y	0.901523	2
F532_11258.t1							n			n
F532_11259.t1							n			y	0.344722	3
F532_11274.t1	PF03171.19 PF14226.5	2OG-Fe(II) oxygenase superfamily non-haem dioxygenase in morphine synthesis N-terminal	3.2E-18 3.1E-6				n			n
F532_11292.t1							n			y	0.694296	2
F532_11296.t1							n			n
F532_11323.t1				C			n										LSAR	14-18
F532_11324.t1	PF13041.5 PF13812.5 PF12854.6 PF01535.19 PF17177.3	PPR repeat family Pentatricopeptide repeat domain PPR repeat PPR repeat Pentacotripeptide-repeat region of PRORP	2.1E-29 5.3E-18 7.3E-13 1.1E-11 3.7E-6				n			n					GYAR	1058-1062
F532_11326.t1							n
F532_11347.t1							y	207-220 519-621 560-624	AG-AV,AGGTV,AGVAV TPRIIIPTNNLDRPDHPLEIEAYRQSMESARSRTNSN,TPS----NHNLQRPFHPLEIEAYRQSMESLRPRTNSN,TPS----HNNLQRPFNPLDIEAYRQSMESGRSRSDSN HN-LQRPFHPLEIEAYRQSMESLRPRTNSNTPS,HNNLQRPFNPLDIEAYRQSMESGRSRSDSNDTM	n													YQC,FCC	126-129,228-231
F532_11350.t1	PF03452.13	Anp1	1.1E-107	C			n			n
F532_11419.t1	PF02836.16 PF02837.17 PF00703.20	Glycosyl hydrolases family 2, TIM barrel domain Glycosyl hydrolases family 2, sugar binding domain Glycosyl hydrolases family 2	4.8E-14 1.0E-12 4.5E-12				n			n											RVLR	597-601	FAC	571-574
F532_11432.t1							n			y	1.0	1					LAAR	8-12
F532_11440.t1	PF01764.24	Lipase (class 3)	2.0E-26	C			n			n							IPAR	374-378					FLC	54-57
F532_11456.t1							n			y	1.0	1											WCC	40-43
F532_11462.t1							n			y	0.563076	3
F532_11464.t1	PF05630.10	Necrosis inducing protein (NPP1)	5.1E-58				n			y	0.814874	2					IYAR	78-82					WNC	141-144
F532_11469.t1							n			n
F532_11474.t1				C			y	47-98 75-98 283-314 87-106 283-307 8-86	--PA-KEGT-----,--PA-KAGT-----,--PA-KAETTP---,-TPKGKAP-G----,-----KAGTPA---,--KAGSTPT--PIG,KAPG-KAGT----- KA-G-TPA---,KA-GSTPTPIG,KAPG-KAGT-- PTKT-GEND,PTKT-GKNE,PTKTAGAK-,PKKT-GTKR TPIGKAPGKAG-,TP-AK--GETGK PTKT-GEND,PTKT-GKNE,PTKTAGAKP -PASK-STPTPIGKAPSKAGT---,-PAKEASTPTPIGKAPSKAGN---,-PAKE-GTPAKAG-TPAKAETTP-,TPKGK-A-PGKAG-TPAKAGS-TP	y	1.0	1
F532_11477.t1							y	21-230 35-230 54-230 69-230 84-230 99-230 114-230 129-230 144-230 159-230 174-230 189-230 204-230	DLAKYG-RSTDE,DLAKYGKRSTDE,DLAKYGKRATDE,DLAKYGRRSTDE,DLAKYGKRATDE,DLAKYGKRATDE,DLAKYGKRATDE,DLAKYGKRATDE,DLAKYGKRATDE,DLAKYGKRATDE,DLAKYGKRATDE,DLAKYGKRSTDE,DLAKYGKRSTDE,DLAKYGKRSTDE,DLAKYGKRSTDE,DLAKYGKRSTDE,DLAKYGKRATDE,DLAKYGK----- KYGKRSTDEDLA,KYGKRATDEDLA,KYGRRSTDEDLA,KYGKRATDEDLA,KYGKRATDEDLA,KYGKRATDEDLA,KYGKRATDEDLA,KYGKRATDEDLA,KYGKRATDEDLA,KYGKRATDEDLA,KYGKRSTDEDLA,KYGKRSTDEDLA,KYGKRSTDE…
F532_11480.t1				C			n			y	0.220646	4											FIC	28-31
F532_11488.t1	PF03403.12	Platelet-activating factor acetylhydrolase, isoform II	7.8E-15				y	93-107 86-108	AKD-DV,AKE-EL,AKGGE- AKTS-DVV,AK-D-DV-,AK-E-EL-,AK-GGEK-	n
F532_11494.t1							y	17-31	NPPFVSYS,NPFYLSY-	y	1.0	1
F532_08523.t1	PF03211.12	Pectate lyase	8.2E-87				n			n
F532_08539.t1							n			y	0.583337	2
F532_08545.t1	PF05730.10	CFEM domain	1.1E-10	C			n			y	0.264814	4
F532_08553.t1							n			n													YSC	190-193
F532_08555.t1	PF10503.8 PF00326.20	Esterase PHB depolymerase Prolyl oligopeptidase family	1.6E-20 3.7E-16				n			y	0.93727	2
F532_08559.t1	PF07250.10 PF00187.18 PF09118.10	Glyoxal oxidase N-terminus Chitin recognition protein Domain of unknown function (DUF1929)	1.3E-43 5.1E-31 8.1E-25				y	330-345 330-346 265-286 331-344	APSV-P,APGPSP,APAA-P APSV-P-,APGPSP-,APAA-PN AP--ATS--T,APPHVVA--T,AA--ATTDGS PSVPAPG-,PS-PAPAA	n							IAAR	122-126
F532_08566.t1							n			y	0.522796	2											YKC	26-29
F532_08573.t1				C			y	7-57 71-134 95-136 7-58 54-136 94-136	EARGKPVAGGGSHGNSKR,EAN-RPVAGGGSHGNSKR,EAE-SEIEARGKPV-AGG VAGGGSHGSKREAAPE-,IE-ERGKPVAGGGSHGN,SKREANRPVAGGGSHG-,SKREANKPVAGGGSHG- AGGGSHGNSKREANRPV,AGGGSHG-SKREANKPV,AGGGSHG-G----N--- EARGKPVAGGGSHGNSKR,EAN-RPVAGGGSHGNSKR,EAESEIEARGKPVAGGC- VAGGCSHCNSKREA-NR------P,------VAGGGSHG-SKREAAPEI,EERGKPVAGGGSHGNSK-------,REANRPVAGGGSHG-SK-------,REANKPVAGGGSHG-GN------- VAGGGSHGNSKREANRP,VAGGGSHG-SKREANK…	y	1.0	1					IEAR,IEAR	5-9,46-50
F532_08579.t1							n			y	0.60332	2
F532_08582.t1	PF00135.27	Carboxylesterase family	1.7E-91				n			n													FTC	382-385
F532_08591.t1							y	47-62	PTTKA-,PTTKGP,PTTKK-	y	1.0	1											WLC	30-33
F532_08597.t1							n			y	0.557206	3
F532_08609.t1				C			n			n													FGC	610-613
F532_08626.t1					RGGGGGGGGGR GGGGRGGGGGG	83 89	y	84-92 94-102 106-120 41-54	G,G,G,G,G,G,G,G,G G,G,G,G,G,G,G,G,G GG-R-S,GGGRVA,GGGG-G KPKS--QP,KPQSNAQP
F532_08640.t1							y	300-314 260-282 217-256 235-277 181-212 220-279	NQRLAN-,NQN--N-,NQN--SG QGNG-NQN,QGNNCNQN,QGNGFYTS --GN-SQNGGTGTTQPE,--GNGNQNGGSGT--PR,PEGNGNQNGGTGT---- QNGGSGTPRPEGNGN,QNGGTGTSQPQGNGN,QNQGNNCNQNQGN-- NQNGGTGAASPKENGNG,NQNGGT-VIPKPE-GNE QNGGTGTTQPEGNGN,QNGGSGTPRPEGNGN,QNGGTGTSQPQGNGN,QNQGNNCNQNQGNGF	y	1.0	1
F532_08662.t1							n			y	0.203154	4											FYC	25-28
F532_08664.t1							n			y	0.607766	5											FFC	63-66
F532_08668.t1							n			y	0.583341	3											FGC	20-23
F532_08669.t1	PF08240.11 PF00107.25	Alcohol dehydrogenase GroES-like domain Zinc-binding dehydrogenase	5.6E-18 1.2E-9				n			n
F532_08677.t1							n			y	0.368223	2					LEAR	8-12					YTC	45-48
F532_08711.t1					QRKRKS	318	y	241-258 241-259 241-260	PPPLGSAAH,PPPLGSAAA PPPLGSAA-H,PPPLGSAAAH PPPLGSAA-H-,PPPLGSAAAHL	n
F532_08713.t1	PF07156.13 PF13450.5 PF01593.23 PF01266.23	Prenylcysteine lyase NAD(P)-binding Rossmann-like domain Flavin containing amine oxidoreductase FAD dependent oxidoreductase	3.0E-92 4.6E-13 2.7E-12 5.0E-7				n			n
F532_08715.t1	PF01532.19	Glycosyl hydrolase family 47	1.2E-190				n			n													FAC	578-581
F532_08733.t1	PF00332.17	Glycosyl hydrolases family 17	7.1E-8				y	52-65 75-92 71-86 71-88 137-150	PT,PT,PT,PS,PP,PP,PP AP,VV,AP,AP,AP,AP,AP,AP,AY APYV,APVV,APAP,APAP -APY-V,-APV-V,-APAPA,PAPA-P PAPSE,PA-SA,PAGKG	n
F532_08743.t1	PF01822.18	WSC domain	2.3E-34	M			n			n													FGC	85-88
F532_08772.t1	PF07944.11	Beta-L-arabinofuranosidase, GH127	8.4E-20				n			y	0.517881	3			GITR	171-175							YPC	383-386
F532_08777.t1							n			y	0.556822	3
F532_08797.t1	PF01674.17 PF00561.19	Lipase (class 2) alpha/beta hydrolase fold	5.9E-9 1.5E-8				n			y	1.0	1											FTC	25-28
F532_08850.t1				S			n			y	0.441178	2
F532_08874.t1	PF02221.14	ML domain	2.7E-28				n			y	0.960129	2
F532_08894.t1				C			n			y	0.634016	3											WLC,WCC	25-28,59-62
F532_08906.t1							n			n													FDC	2-5
F532_08922.t1							y	132-150 122-139 122-141 179-196	-A-AG-,-A-AGA,LG-AA-,-APTG-,-A-PNV PKKSAM,PKKSAA,GAAGAL PKKSAM--,PKKSAAG-,AA-GALGA PPQAPEAAA,PPPPAEAAA								LEAR	12-16
F532_08939.t1							y	527-542 536-562 527-544 551-568 637-657 236-339 259-315 283-372 309-430 331-366 371-456 458-493 189-399 339-474	TQTG,TQTG,TQTG,NQTD QTGN,QTDN,QTTT,-TST,QTGN,QTDN,QTTT TQTG--,TQTG--,TQTGN-,-QTDNQ QTGN-,QTDN-,QTTTT,STTTT ST-TATEV,STLTADT-,STQTATQ- --V-Y--E-AKS-PGEYHP-EL--,VYEPKSQGEY-H-PEPGY----DQ,--QKQ-GE-YEHIPEPYHPADQ--,--YKP-GE-YEHVPEPYHPADQ--,--YKG-AE-YEHHPEPGYDQQK--,--Q---GE-YEHIPEPYHPEDQYK YHPEPGYDQQKQGEYEHIPEP,YHP--ADQ-YKPGEYEHVPEP,YHP--ADQ-YKGAEYEHHPEP ADQYKPGEYEHVPEPYHP--,ADQYKGAEYEHHPEPGY--D,--QQKQG…
F532_08955.t1							n			y	0.562239	3											FFC	58-61
F532_08962.t1				C			n			y	0.20265	4											FYC,FFC	77-80,128-131
F532_08963.t1							y	410-429 410-426	SPSS,SPSS,SPSS,SPSP,SPTH SPS-S,SPS-S,SPS-S,SPSPS	n
F532_08966.t1	PF12678.6	RING-H2 zinc finger domain	3.4E-6				n			n													FRC	278-281
F532_08968.t1							y	45-60 47-63 46-63	GDI-,HSFR,-DIH,-DIR,-DIH IHSFRD,IHDIRD,IH-FQQ DIHSFR-,DIHDIR-,DIH-FQQ	y	0.581355	2
F532_08978.t1							n			y	1.0	1
F532_08979.t1							n			y	0.702948	2
F532_09000.t1				M			n			n													FEC,WNC,YLC	175-178,193-196,402-405
F532_10504.t1	PF03572.17	Peptidase family S41	3.9E-7				y	33-49 48-61 220-235 33-50 220-236	NPNDAP,NPNDAP,NPT-TP TPQT-,TPTPQ,NPTPV ASLNGS,AS-NFK,AS-AVT NPNDAP-,NPNDAP-,NPT-TPQ ASLNG-S,AS-NF-K,AS-AVTK	n					GYTR	463-467							WDC	94-97
F532_10522.t1							n										LQAR,LKAR	2-6,24-28
F532_10541.t1							n			y	0.289759	4											FRC	68-71
F532_10578.t1					KPKKKGNTRRDPYAVKKR	208	y	101-119 156-171 109-127 52-80 62-84 97-110 242-263 52-82 62-85 102-139 242-270 52-75 62-95 239-266	AGAP--,AGSP--,AGAPAP,AGAP-G GGGAAP,GG-LNL,GG-LGV AGAP-AP,AGAPGAP,AGTP-ST PS--KAGTP,PS-TKAGTP,PS-TKAGA-,PGLTKAG-- KAGTPPST,KAGAPGLT,KAGEP-ST PAGA-AGA,PAGSPAG- TS-GAAPK,TSTGAAPK,TSTGSTA- PS-KAGTP,PSTKAGTP,PSTKAGAP,GLTKAGEP KAGTPPST,KAGAPGLT,KAGEPSTT GAPAGS-PA-,GAPA---PA-,GAP-GA-PAG,-TPSTTKPP-,-KPQGSGPA- TS-GAA-P-K,TSTGAA-P-K,TSTGSTA-P-,KN-GTS-G-- PS-KAGTP-,PSTKAGTP-,PSTKAGAPG -KAGTPPST-,-KAGAPGLT-,…	n
F532_10592.t1							n			y	0.633084	3
F532_10599.t1							y	97-110 97-111 244-257 58-71 236-250 236-251 236-252	NPAPD,NPVPA,NPS-N NPAPD,NPVPA,NPSNN PTDA-,PTDAP,PTRFT PVGAPLL,PVAPPSR PTDAPIDT,PTDAPTD- PTDAPIDT,PTDAPTDA PTDAPIDT-,PTDAPTDAP
F532_10600.t1							n			y	0.760563	2											FAC	77-80
F532_10601.t1							n			y	0.805754	2											YVC	143-146
F532_10606.t1	PF07960.10	CBP4	2.6E-21				n
F532_10618.t1							n			y	0.21342	4											FQC	142-145
F532_10619.t1	PF10250.8	GDP-fucose protein O-fucosyltransferase	3.2E-11				n			n
F532_10629.t1	PF01565.22	FAD binding domain	3.5E-27				n			n
F532_10695.t1							n			y	0.555565	3
F532_10696.t1							n			y	0.557398	3
F532_10700.t1							n			n
F532_10726.t1							n			y	0.595328	2											YDC	61-64
F532_10728.t1	PF05729.11	NACHT domain	4.1E-6				n			n											RILR,RILR,RVLR	205-209,611-615,644-648	FKC,FEC,FLC,FFC	103-106,445-448,666-669,911-914
F532_10739.t1	PF00144.23 PF11954.7	Beta-lactamase Domain of unknown function (DUF3471)	8.9E-43 6.3E-7				y	4-17 4-18 4-19	RLKEG,RLKDE,RLN-G RLKEG,RLKDE,RLNGG RLKEG-,RLKDE-,RLNGGR	n
F532_10746.t1							y	100-124 108-124	-T-A--,-T-AA-,-T-TG-,GT-T--,GT-T--,-GGS-A,-T-S--,-T-S--,-T-SK- GT-T--,GT-T--,-GGS-A,-T-S--,-T-S--,-T-SK-
F532_10750.t1				S			n			y	0.524068	2											FYC	13-16
F532_10757.t1	PF00856.27	SET domain	6.0E-11				n			y	0.513328	4									RPLR	406-410	FKC	277-280
F532_10773.t1				C			y	34-57	APPC-TTCA,APPCPAAC-,TPFIPAAQ-	y	0.297824	4
F532_10777.t1	PF07732.14 PF07731.13 PF00394.21	Multicopper oxidase Multicopper oxidase Multicopper oxidase	1.8E-41 7.0E-41 1.2E-29	M			n			n
F532_10787.t1	PF01697.26 PF13704.5	Glycosyltransferase family 92 Glycosyl transferase family 2	2.7E-6 9.4E-6				n			y	0.874787	2
F532_10806.t1							n			n													YFC,WRC	33-36,233-236
F532_10818.t1	PF00561.19 PF12697.6	alpha/beta hydrolase fold Alpha/beta hydrolase family	2.4E-6 9.4E-6	C			n			y	1.0	1
F532_10826.t1	PF13450.5 PF01593.23 PF12831.6 PF00890.23 PF03486.13 PF07992.13 PF13738.5 PF01266.23	NAD(P)-binding Rossmann-like domain Flavin containing amine oxidoreductase FAD dependent oxidoreductase FAD binding domain HI0933-like protein Pyridine nucleotide-disulphide oxidoreductase Pyridine nucleotide-disulphide oxidoreductase FAD dependent oxidoreductase	2.6E-12 7.1E-10 1.6E-9 2.4E-9 5.4E-8 1.7E-7 7.3E-7 3.0E-6				n			n
F532_10862.t1				C			y	61-149 72-143 102-149 113-144 108-155	GGEED-NKK,GGEED-NRK,GGEED-NKK,GGEED-NKK,GGVKILPHE,GGEED-NKK,GGEED-NKN,GGEED-NKK,GGEED-NKK,GGEGG-EKK,GGQEE-EKK E-DNRKGGE,E-DNKKGGE,E-DNKKGGV,KILPHEGG-,EEDNKKGG-,EEDNKNGG-,EEDNKKGG-,EEDNKKGG-,EGGEKKGG- GGEEDNKK,GGEEDNKN,GGEEDNKK,GGEEDNKK,GGEGGEKK,GGQEEEKK EDNKNGGE,EDNKKGGE,EDNKKGGE,GGEKKGGQ KKGGEEDN,KNGGEEDN,KKGGEEDN,KKGGEGGE,KKGGQEEE,KKKCECES	y	1.0	1
F532_10880.t1				M			y	134-147	RGAGV,RG-LT,RGALY	y	1.0	1
F532_10890.t1							y	129-150 199-215 108-136 199-227 296-310 206-242	SSE-,SSSL,SSSS,SESS,SSA-,SSSS SSTPV,SSSE-,SSSG-,SSTS- S-SS-T-,S-SSET-,STSPS-S,S-SL-T-,S-SS-SE,S-SSLS- SSTP-V,SSSE--,SSSG--,SSTSIT,SSES-S,SSSS-T STSAPTVT,STGTTTV- SESSSGSSTSITS,SESSSSSSTSSSS,SELSTSTSTPF--	n							LQAR	4-8					YSC	389-392
F532_10897.t1	PF07745.12	Glycosyl hydrolase family 53	2.1E-96				n			n
F532_10909.t1	PF12708.6 PF12218.7	Pectate lyase superfamily protein N terminal extension of bacteriophage endosialidase	3.3E-96 1.8E-6				n			n
F532_10916.t1	PF01828.16	Peptidase A4 family	1.2E-38				y	19-33	ST-T,ST-P,ANFT,SA--,SA-T	n
F532_10917.t1	PF00450.21	Serine carboxypeptidase	5.1E-95				n			n
F532_10946.t1							n			y	0.55229	3
F532_10951.t1							y	97-137 104-119 118-150 31-48 31-58 50-88 31-80 50-80 44-75	-P-QGP-,-P-QGP-,-P-QGP-,-P-LGP-,-P-QGPS,-P-QGW-,-P-WGT-,-P-PQA-,-PPQG--,AP-QG-- P-PQG,P-PLG,P-PQG,PSPQ- -PQGW-,-PWGTP,-PQAP-,-PQGA-,-PQGW-,-PWGQ-,APK-E-,APK-A- PPKMGLP-GAF,PP--A-PTGAF --PPKMGLP-GAF-,--PP--APT-GAFP,GFPD--KPT-GT-- GFPDK-PTGTFT,GFP-K-PTGAFP,GFP-QGPPSG--,QWPPK-QPGA-- P-P-KMGLP-GAF--,P-P-A---PTGAFPG,-FPDK---PTGTFT-,GFP-K---PTGAFP-,GFP-Q--GPPSG-Q- GFPD-KPTGTFT,GFP--KPTGAFP,GFPQGPPSGQ--…	n
F532_10959.t1	PF14521.5 PF02102.14	Lysine-specific metallo-endopeptidase Deuterolysin metalloprotease (M35) family	9.1E-34 3.1E-28				y	178-193	QT-SLL,QT-SVS,HTISMA	y	0.553879	4
F532_10982.t1							n			y	1.0	1
F532_10984.t1							n			y	0.796299	2											FAC	46-49
F532_04007.t1	PF14099.5	Polysaccharide lyase	6.3E-51				n			y	1.0	1
F532_04018.t1							n			y	0.544437	3											YYC	99-102
F532_04053.t1							n			n													FGC,FAC	195-198,444-447
F532_04054.t1	PF00172.17	Fungal Zn(2)-Cys(6) binuclear cluster domain	6.1E-6	C			n			n											RTLR	318-322	FTC	383-386
F532_04062.t1				S			n			n
F532_04063.t1							n			y	0.447857	2											YTC	38-41
F532_04067.t1							n			y	0.564028	3
F532_04078.t1	PF08787.10	Alginate lyase	2.9E-45				n			n
F532_04079.t1					KKNRNKN	268	y	120-137 57-70 214-244 214-236 190-217 55-129	35 sequences have been detected as tandem repeats containing. ,NSG,NSG,NSG,NSG,NSG,NSG KKALEEA,KKKKEEA E-Q-KKKAIE,E-Q-KKKK-E,E-AIEKAK-E,GLT-DEQK-K EQKKKAIE,EQKKKKEE,AIEK-AKE DAKKN-MTDEQKKALE,DARKNGLTDEQKK--- EQKKALEEAKKKKEEAIEEMKKNMTE,EQKKAFDETRRKKEEAIEEAKKNMTD,EQKKALE-ATRNKANS-GN-SGNSGN
F532_04083.t1							n			y	0.878468	2					LGAR	136-140					FIC	25-28
F532_04084.t1				C			y	157-173 81-95 175-189 175-190	-WPTT-,-WPTA-,-APYAN,RGPD-- GPFQGGS-P,GP--GGSWS GPF-G-GSW,GPFVSTGS- GPF-G-GSW,GPFVSTGSW	y	0.252571	4
F532_04098.t1	PF01565.22 PF04030.13	FAD binding domain D-arabinono-1,4-lactone oxidase	3.1E-19 3.5E-9				y	80-93	EAGSVTI-,EAG-VTFF	n													FPC	428-431
F532_04099.t1	PF10282.8	Lactonase, 7-bladed beta-propeller	1.7E-65				n			n													WKC	211-214
F532_04108.t1	PF00135.27	Carboxylesterase family	1.7E-81				n			y	1.0	1											FQC,FAC	286-289,435-438
F532_04128.t1	PF02469.21	Fasciclin domain	2.1E-43				n
F532_04144.t1							n
F532_04145.t1							n			n
F532_04146.t1							y	123-137 85-112	AGSL,AGG-,AGGA,MLGA GGSMGRIS-S,GGGRSSSSLS,GG-RSSSSVG	n
F532_04147.t1	PF04389.16 PF01546.27	Peptidase family M28 Peptidase family M20/M25/M40	3.3E-27 2.0E-8				n
F532_04163.t1	PF00264.19	Common central domain of tyrosinase	1.7E-34				n			n
F532_04172.t1							y	101-109 276-285 227-248 235-248 251-267 227-240 252-283 262-280 252-285 143-162	P,P,P,P,P,P,P,P,P P,P,P,P,P,P,P,P,P,P AAAP,AAG-,AAG-,AAG-,ALP-,PGS-,PGG- -AGA,-AGA,LP--,-PGS,-PGG PPGY,PP--,PPP-,GYA-,PP--,PPG- AAAP,AAG-,AAG-,AAGA PGYPPPP,PGYAPPP,PGYAPP-,PGYAPP-,PP-PPPP APPPPGY,APPP-GY,APPPPP- PGYPPPP,PGYAPPP,PGYAPP-,PGYAPPP,PPPPPPP AGGAAK-ADGV,AG-AAKTADGL								LMAR	13-17
F532_04173.t1	PF00814.24	Glycoprotease family	3.4E-48				y	472-485 823-883	KS-PY-,KS-PRP,KSFGR- N--FVFGSANNDAGSLTQNRPSK,N--FVVESADNDAGSLTQTRPSK,KPRMTHGTSNN--GDII-GRYA-	n
F532_04178.t1	PF11703.7	UPF0506	1.8E-6				n			y	0.538914	3									RYLR	52-56
F532_04179.t1	PF00331.19	Glycosyl hydrolase family 10	7.5E-99				n			n
F532_04180.t1	PF00264.19	Common central domain of tyrosinase	4.7E-34				y	114-128	PI-H-A-,PILT-AP,PI-GLG-	n													YTC	175-178
F532_04186.t1	PF00082.21	Subtilase family	3.0E-35				n			n							IAAR	271-275			RALR	848-852	FNC	762-765
F532_04189.t1							y	266-285 280-299 392-410 266-300 392-411 243-259 33-61 243-260	TSKP,TSKP,TSKS,TSTS,KATS TS-KA,TS--A,TSSKS,TS-VL,TS-NP PPIEV,PPLDL,PPVDV,PPVE- TS-KP-,TS-KP-,TS-KS-,TSTSK-,AT-SA-,TSSKS-,TS-VL-,TS-NPT PPIEV,PPLDL,PPVDV,PPVET PTSKPSHTK,PTSK-STVK PP-ALPTWSWPL,PP-PHPHPTW--,PPKP-PNPSS-- PTSKPSHTK-,PTSK-STVKP	y	1.0	1					LHAR,IEAR,ITAR	4-8,10-14,188-192
F532_04190.t1							y	58-79 128-156 142-172 58-79 128-182 142-174 3-21	KAKTGYTAGKD,KAKTGYAAAMD K--AKTRYTAGKD,K--AKTGYAAG--,KDRAKTGYA---- TGYAAGKDRAK,TGYAAVKEKAK,TGYAAGMD--K KAKTGYTAGKD,KAKTGYAAAMD KAKTRYTAGKD,KAKTGYAAGKD,RAKTGYAAVKE,KAKTGYAAGMD,KAEEKIVIWFN TGYAAGKDRAK,TGYAAVKEKAK,TGYAAGMDKAE VVVPQNH,VVLP-SH,VVSK-PH
F532_04193.t1	PF13668.5	Ferritin-like domain	1.4E-13	C			n			y	1.0	1					LDAR	230-234					FSC	348-351
F532_04196.t1	PF00561.19 PF12146.7 PF12697.6	alpha/beta hydrolase fold Serine aminopeptidase, S33 Alpha/beta hydrolase family	7.4E-12 1.6E-10 8.1E-10				n			y	0.876957	2			GYTR	270-274
F532_04206.t1				C			y	59-67	S,S,S,S,S,S,S,S,S	n
F532_04222.t1							n			y	0.598739	3
F532_04234.t1							y	285-300 367-380	APSA,APTP,APST,ASSS AP-NQR-P,APTNGTGP	y	0.871324	2
F532_04242.t1							n			y	1.0	1
F532_04246.t1					KRKKKWWKFGGNKDKKKEAEK KRKKKWWKFGGNKDKKKEAEKKKKEEEERKKKEEEERKKKYKK KRKTQTVDSTVSPGTIEKRKKK ERKKKYKKP RKKKWWKFGGNKDKKKEAEKKKKEEEERKKK RKKKEEEERKKKYKKP	255 255 238 290 256 283	y	271-292 277-299 136-268 156-282 179-240 199-263 219-266 136-271 156-257 179-246 199-266 220-273	KEAE-KKK,KEEEERKK,KEEEERK- KK-EEEER,KKKEEEER,KKKYKKPD KRAAHTVDSKVTPGTIE,KRKAHNVDSNVTPGTIE,KRKAHTIDSNVNPGTIE,KRNPHIADSNVTPGTIE,KREAHTADSNVTPGTIE,KREAHTVDSTITPGTIE,KRKTQTVDSTVSPGTIE,KRKK-KW-WKFG-GNKD ------AHN--VDS-NVTPGTIEKRK---,------AHT--IDS-NVNPGTIE------,------KRNPHIADSNVTPG---------,TIEKREAHT--ADS-NVTPG---------,------T----IEK-REAH-TVDS-----,-------------T--ITPGTIEKRKTQT,-----------VDS-TVSPGT…	n													FPC	42-45
F532_04257.t1							n			y	1.0	1					LRAR	127-131
F532_04261.t1							y	267-420 242-401 317-426 342-451 367-429	SLPS-NNPPVEQPGSKSENIPSP-,SLQSVNNPQ-GQPGSKSENIPSP-,SLQSVNNPQ-GQPGSKSENIPSP-,SLQSVNNPQ-GQPGSKSENTPWT-,SLPSVNKPQ-GQPGSKLENIPLT-,SLQSVNNPQ-GQPGSKLENIPLT-,SLQYVNNPQ-GQPVPQTQNV-SPE ---SVATP--I-YPPS-TTTQAPQSTTPS,HEGSLPSNNPPVEQPGSK-SENIPSPSLQ,---SVNNP--QGQPGS-KSENIP-SPSLQ,---SVNNP--QGQPGS-KSENIP-SPSLQ,---SVNNP--QGQPGS-KSENTP-WTSLP,---SVNKP--QGQPGS-KLENIP-LTSLQ,---SVNNP--QGQPGS-KLENIP-LTSLQ NPQGQPGSKSENI-…	y	0.636283	3											FNC	118-121
F532_04263.t1							n			y	1.0	1
F532_04264.t1	PF00156.26	Phosphoribosyl transferase domain	1.3E-8				n			n
F532_04283.t1							n			y	1.0	1
F532_04284.t1	PF03572.17	Peptidase family S41	3.8E-7	C			n			n					GFSR	389-393					RLLR	644-648	YAC	35-38
F532_04285.t1	PF01764.24	Lipase (class 3)	2.1E-29				n			y	0.839449	4
F532_04290.t1							n			y	0.554874	3
F532_04293.t1	PF00856.27	SET domain	2.5E-15				n			n													FTC	210-213
F532_04303.t1	PF01328.16	Peroxidase, family 2	1.0E-16	C			n			n							LKAR	162-166
F532_04308.t1							n			y	0.632838	3											YNC	35-38
F532_04310.t1	PF12999.6 PF13015.5 PF07915.12	Glucosidase II beta subunit-like Glucosidase II beta subunit-like protein Glucosidase II beta subunit-like protein	5.1E-45 1.4E-29 4.2E-10				n			n													FSC,FYC	22-25,83-86
F532_04311.t1							n			y	0.689397	2											FSC	30-33
F532_04333.t1							n
F532_04348.t1	PF03443.13	Glycosyl hydrolase family 61	4.4E-46				n			y	1.0	1
F532_04351.t1	PF00295.16	Glycosyl hydrolases family 28	2.8E-52				n			y	0.622523	3					LAAR	415-419
F532_04356.t1	PF11558.7	Het-s 218-289	9.6E-8				y	7-86 27-89 7-40 67-97	ADEAIGNTWSESISN--R--E,ADENIGNTWSESISNSARSSE,ADENIGNTWSESVSNAQRSVE,ADENIGNTWSESVSNAADENI NIGNTWSESISNS-ARSSEADE,NIGNTWSESVSNA-QRSVEADE,NIGNTWSESVSNAADENI-GNT ADEAIGNTWSESISNRE,ADENIGNTWSESISNSA DENIGNTWSESVSNAA,DENIGNTWSESIANN-
F532_04363.t1	PF09362.9	Domain of unknown function (DUF1996)	4.9E-85				y	362-371 426-443	P,P,P,P,P,P,P,P,P,P PAPPPPP,PA-PTV-,PAKPIY-	y	0.650932	5											FNC	142-145
F532_04370.t1	PF01083.21	Cutinase	1.7E-50				n			y	0.712249	5											FKC,FCC	169-172,187-190
F532_04386.t1	PF01565.22 PF08031.11	FAD binding domain Berberine and berberine like	4.9E-20 2.3E-11				n			y	1.0	1
F532_04393.t1	PF00150.17 PF13177.5 PF00004.28	Cellulase (glycosyl hydrolase family 5) DNA polymerase III, delta subunit ATPase family associated with various cellular activities (AAA)	2.3E-12 2.1E-10 7.6E-6		RKVEKKLKVPKKR	235	n			n							LSAR	434-438			RILR,RNLR	372-376,633-637	FDC	69-72
F532_04406.t1				S			n			y	0.574291	3
F532_04412.t1							n			y	0.588184	3
F532_04426.t1							n			y	0.596033	3			GIAR	230-234							FFC	58-61
F532_04428.t1							n			y	0.876716	2
F532_04431.t1							n			y	0.745632	2
F532_04470.t1							n			y	0.602182	3											YCC	52-55
F532_04489.t1							n			y	1.0	1
F532_04493.t1							n			y	0.208783	4
F532_04495.t1							n			y	0.5611	3
F532_04500.t1				S			n			y	0.743334	2											FEC	233-236
F532_14505.t1							n			y	0.373532	3											YPC,FCC	26-29,87-90
F532_14506.t1							n			y	0.652527	3											YCC	76-79
F532_14518.t1	PF07883.10	Cupin domain	5.1E-11				n			n
F532_14523.t1							n			n													FGC	341-344
F532_14530.t1	PF04185.13	Phosphoesterase family	1.3E-73				n			n													FNC	184-187
F532_14537.t1	PF00561.19 PF12697.6 PF12146.7	alpha/beta hydrolase fold Alpha/beta hydrolase family Serine aminopeptidase, S33	4.1E-16 3.3E-12 8.8E-6				n			n					GFLR	205-209							WIC	274-277
F532_14540.t1	PF14413.5 PF04446.11	Thg1 C terminal domain tRNAHis guanylyltransferase	2.7E-50 4.2E-48				n			n
F532_14545.t1							n
F532_14553.t1	PF01095.18	Pectinesterase	2.2E-45				n			n							ILAR	235-239					YGC	139-142
F532_14555.t1	PF00295.16	Glycosyl hydrolases family 28	7.3E-53				n			n
F532_14556.t1	PF01095.18	Pectinesterase	2.9E-27				n			n							LNAR	326-330
F532_14562.t1				M			n			n											RELR	188-192
F532_14564.t1	PF08450.11 PF01731.19	SMP-30/Gluconolaconase/LRE-like region Arylesterase	6.9E-29 2.8E-6				n			n
F532_14571.t1	PF14273.5	Domain of unknown function (DUF4360)	6.7E-66				y	240-269 238-251	IPGGS-TV-I,IPGGN-SG--,L-GGS-TG-S,--GSSWTIGP ST-I-PGG,STVIIPGG	n					GYAR	95-99
F532_14574.t1							n			y	0.613592	3									RELR	133-137	FRC	54-57
F532_14576.t1	PF00544.18	Pectate lyase	7.5E-42				y	257-274 295-320 292-306 318-332 318-335 14-48 96-143 113-162 263-308 96-133 113-163 96-134 113-192 24-97 281-324 24-209	KPAG,KPA-,ATGD,KPAG,KPA- PAKTG-S-,PAKNG-EK,PAATGKS-,PAPAK-T- SPAPAKTG-,SPA--KNGE AKTGTPAA,AKTGTPP- AKTGTP-A-A,AKTGTPPAGA --PAATNTRKQNGER,--PAATGTPRQF--R,ERPGPTGMLMQ---- -GT-GKPKQNGEKPT,-GT-SKPKKNGEKPT,-GT-SKPKQNGEK--,PDVTSTPK---EY-R PKKNGEKPTGTSK,PKQNGEKPDVTST,PKEYRPRPDTTGT,PKQYGEKP-A-AT AAT-GDKPA--GK-P-,AATVTPKKN--GEK-P,AAT-GKSPA--PA-K-,--T-GS-PAKNGE-KP GTGKPKQNGEKPT,GTSKPKKNGEKPT,GTSKPKQNGEKP- …	n
F532_14581.t1							n
F532_14585.t1							y	222-241 231-247	AAAP,AAAP,AATP,AATP,AATP ATPA-,ATPA-,ATPKN,ATKI-	y	0.84532	2											WTC	137-140
F532_14604.t1				S			n			n
F532_14613.t1							n			y	0.392004	3					LSAR	11-15					YSC	33-36
F532_14620.t1	PF07719.16 PF00515.27 PF16546.4 PF13414.5 PF13181.5 PF13432.5	Tetratricopeptide repeat Tetratricopeptide repeat Homodimerisation domain of SGTA TPR repeat Tetratricopeptide repeat Tetratricopeptide repeat	3.4E-14 9.0E-13 3.3E-11 1.3E-7 2.7E-7 7.3E-7				y	321-336	GAP-,GAP-,GAGR,GAGR,GA--	n
F532_14633.t1				M			n			y	1.0	1
F532_14644.t1	PF07470.12	Glycosyl Hydrolase Family 88	1.0E-76				n			n													YAC	286-289
F532_14658.t1							n			y	0.307355	4											YQC	50-53
F532_14678.t1							n			y	0.597577	3
F532_14695.t1	PF16010.4 PF00732.18 PF05199.12 PF00890.23	Cytochrome domain of cellobiose dehydrogenase GMC oxidoreductase GMC oxidoreductase FAD binding domain	7.0E-53 4.2E-26 8.8E-21 3.2E-6				n			n													YKC,FVC	140-143,814-817
F532_14728.t1	PF13423.5	Ubiquitin carboxyl-terminal hydrolase	9.2E-72				n			n
F532_14730.t1							y	55-69	APY,APY,APH,APH,ACH	n
F532_14738.t1	PF00135.27 PF07859.12	Carboxylesterase family alpha/beta hydrolase fold	6.0E-81 1.0E-12				n			n							LEAR	616-620					FRC,FKC	503-506,563-566
F532_14740.t1							n			y	0.595903	3					LEAR	67-71
F532_04521.t1							n			y	0.803561	2
F532_04532.t1							n			y	0.550302	3
F532_04537.t1							n
F532_04567.t1							y	134-148 166-193 165-201 176-193 165-189 174-207 165-190 174-187	AP-P-L,APKKDA,APGS-L LSQAPR,LSQPPR,LSQPPR,LSQS-N,PGPKP- R-LSQAP,R-LSQPP,R-LSQPP,R-LSQSN,P-GPKPV,PGLPLTV -PRLSQP,-PRLSQS,NPG-PKP RLSQA-P,RLSQP-P,RLSQP-P,RLSQSNP Q-P--P-RLS-,Q-P--P-RLSQ,SNP--GPK--P,V-PGLP--LT-,V-P-GS-RGR- RLSQA-P-,RLSQP-P-,RLSQP-P-,RLSQSNPG QPPRLS--,QPPRLSQS								LEAR,IFAR	79-83,238-242
F532_04593.t1							n			y	0.555174	3
F532_04596.t1							n			y	1.0	1
F532_04605.t1	PF09431.9 PF00226.30 PF00515.27 PF07719.16 PF13371.5 PF13181.5 PF14559.5 PF13428.5 PF13176.5 PF13414.5 PF13431.5	Protein of unknown function (DUF2013) DnaJ domain Tetratricopeptide repeat Tetratricopeptide repeat Tetratricopeptide repeat Tetratricopeptide repeat Tetratricopeptide repeat Tetratricopeptide repeat Tetratricopeptide repeat TPR repeat Tetratricopeptide repeat	9.1E-51 8.7E-19 2.5E-15 9.8E-13 4.7E-12 2.1E-10 1.3E-8 1.4E-7 2.7E-6 4.5E-6 9.8E-6				y	462-477 462-478	PFQG-S,PFGGGS,PFGH-S PFQG-S-,PFGGGS-,PF-GHSH	n							LVAR,LKAR	290-294,441-445			RSLR	805-809
F532_04612.t1	PF00190.21 PF07883.10 PF05899.11 PF06052.11 PF01050.17	Cupin Cupin domain Protein of unknown function (DUF861) 3-hydroxyanthranilic acid dioxygenase Mannose-6-phosphate isomerase	8.7E-37 3.2E-24 2.6E-10 5.6E-6 8.0E-6				n			n
F532_04615.t1	PF16541.4	Alternaria alternata allergen 1	1.9E-7	C			n			y	0.671276	2											FVC,FTC	70-73,106-109
F532_04616.t1							n			y	0.664364	3
F532_04622.t1				C			y	17-37 17-33	GVA-PS,GVASPT,GVA-AT,PVV-PK GVA-PS,GVASPT,GVAATP	n													YAC	6-9
F532_04627.t1							n			n
F532_04628.t1	PF16862.4	Glycosyl hydrolase family 79 C-terminal beta domain	1.3E-15		GRRKTERL	481	n			n
F532_04631.t1	PF00026.22	Eukaryotic aspartyl protease	8.6E-6	M			y	180-196	SL-SQLNTT,SLLSQLIEK	n							IEAR	33-37					YPC	342-345
F532_04632.t1	PF12296.7	Hydrophobic surface binding protein A	1.2E-15				n			y	1.0	1									RGLR	60-64
F532_04647.t1	PF03659.13	Glycosyl hydrolase family 71	1.5E-122				n			n
F532_04650.t1	PF04616.13	Glycosyl hydrolases family 43	8.8E-30				n			n
F532_04659.t1							y	174-189 174-211 165-186 179-198 182-208	GSATAQST,GSATIPQS G--S--ATA-QST-,G--S--ATIPQST-,GAPS--GSA-SAS-,T--SPQSTG-TPSP TARRTGSSSGSA,TAQSTGSAT--I QSTG--SATIP,QSTGAPSGSAS GSA---TIPQSTGAPS,GSASASTSPQSTG--T	y	0.82985	2
F532_04674.t1							n			y	1.0	1
F532_04678.t1				C			n			y	0.302327	5											FLC	91-94
F532_04681.t1	PF00026.22 PF14543.5	Eukaryotic aspartyl protease Xylanase inhibitor N-terminal	3.2E-67 2.7E-10				n			n													FPC	321-324
F532_04682.t1							n			y	0.566811	3
F532_04689.t1				C			n			y	0.227989	4
F532_04693.t1	PF07732.14 PF07731.13 PF00394.21	Multicopper oxidase Multicopper oxidase Multicopper oxidase	7.9E-44 7.2E-37 1.2E-35				n			n													FDC	219-222
F532_04706.t1	PF11327.7	Protein of unknown function (DUF3129)	3.9E-55				n			y	0.562349	3											YAC	97-100
F532_04709.t1							n			y	1.0	1					LAAR	167-171
F532_04726.t1							n			y	0.704931	2
F532_04728.t1							n			n					GILR	306-310	IAAR	257-261
F532_04734.t1	PF00141.22	Peroxidase	2.4E-24				n			n
F532_04735.t1							n			y	0.762345	2
F532_04739.t1	PF01263.19	Aldose 1-epimerase	1.3E-45				n			n													FNC,YTC,YGC	257-260,307-310,337-340
F532_04764.t1	PF09284.9 PF14683.5 PF14686.5	Rhamnogalacturonan lyase B, N-terminal Polysaccharide lyase family 4, domain III Polysaccharide lyase family 4, domain II	4.1E-102 1.7E-39 1.4E-20				n			n													YAC	228-231
F532_04769.t1							n
F532_04773.t1							n			y	0.559232	3
F532_04776.t1	PF08238.11	Sel1 repeat	1.5E-14	S			y	892-907 896-910 795-830	PSIT,PSVA,PSVA,SSTS P-SVA-,P-SVAS,STSSKK KQR--PPPP-,GQ-GYSPDPR,GQQGFSPDPR,GQQNFPARPG	n					GFAR	379-383	LAAR	527-531					FLC	544-547
F532_04779.t1	PF16499.4 PF00652.21	Alpha galactosidase A Ricin-type beta-trefoil lectin domain	7.9E-60 6.0E-10				n			y	0.806876	4											FMC	16-19
F532_04784.t1					KKKKKKHGKNPKK	481	y	481-496 645-665 32-45 638-664	-KK,-KK,KKH,GKN,PKK,PKK -DQD,LDAE,-KKG,-KKH,-KKH,-KK-,-KKH LHGKF,LHITD,LH-PD Q-EPD-D,Q-EDQ--,DLD-AE-,K-K-G--,K-K-H--,K-K-H--,K-K-KK-	n			DELD	96-100
F532_04785.t1	PF04185.13	Phosphoesterase family	8.7E-34				n			n
F532_04787.t1	PF07632.10	Protein of unknown function (DUF1593)	1.7E-83				n			n
F532_04789.t1							n			y	0.201262	4
F532_04791.t1							n			n
F532_04802.t1							y	168-192 96-124 168-187 96-126	G-VTVVAPQG,G-VTV-APTA,ANLGV-A-SA ATTV-PSS-NT,ATTTSPNSPNT,ATITA--APSV GVTVVAPQG---,GVTV-APTAANL AT-TV-P-SSN-T,AT-TTSP-NSPNT,ATITA-APSV-VP	n
F532_04824.t1				C	GGRGGGG	60	y	47-66	GGGRE,GG-RE,GG-RE,GG-R-,GG-GG
F532_04826.t1	PF01565.22 PF08031.11	FAD binding domain Berberine and berberine like	4.1E-23 5.7E-12				n			y	0.60134	4
F532_04833.t1				M			n			y	0.614128	3
F532_04835.t1				C			y	183-196 218-240 188-237 207-231 226-239 8-52	PGQN-,PGAAA,PGGGA GGS-N-,GGG--A,GGATPA,GGA-N-,GGS-PA -GAA-APGG,-GAA-G-GT,-GSSPS-GG,-AGG-N-GT,AGGA---GG,-SNG-G-GA,-GGA-T-PA,-GGA-N-GG GAGG-NGTAG,GAGGSNG--G,GAGG--ATPA GGATP-A-,GGANGGSP PGAAKPSGSP-PK-----,PGAAQASGAPVPKASGTK,PGAAKGTGAP--SV-GSQ	n													FYC	140-143
F532_04853.t1				M			n
F532_04863.t1	PF00328.21	Histidine phosphatase superfamily (branch 2)	6.3E-30				n			y	0.550644	4					ITAR	225-229					YLC	249-252
F532_04877.t1	PF06441.11 PF00561.19	Epoxide hydrolase N terminus alpha/beta hydrolase fold	2.8E-30 7.3E-11	C			n			n
F532_04893.t1							n			y	0.612425	3											YTC	34-37
F532_04894.t1							n			y	1.0	1
F532_04910.t1	PF01105.23	emp24/gp25L/p24 family/GOLD	1.3E-51				n			n
F532_04914.t1							n			y	1.0	1											YPC,WLC	57-60,72-75
F532_04924.t1	PF00775.20	Dioxygenase	2.4E-9				n			y	0.8544	2											WHC	121-124
F532_04925.t1							y	116-259 133-302 155-245 177-231 233-302 121-291 145-293 167-262 189-264 240-274 69-135 69-136 69-137	K--K-----KRAQAYGQHTD-D,K--KPPTISERSQAYGQFTD-D,K--KPPTISERSQAYGRFTD-D,K--KSPTISERSQAYGRFTD-D,K--KSPTISERSQANGRFTD-D,K--KSPTISERSQAYGQYT---,DDAKSPT-KPPPPVTAR-A---,Q--AYGQHTDDHEISPPINERS PTISER-SQAYGQFTDD--KK-----P,PTISER-SQAYGRFTDD--KK-----S,PTISER-SQAYGRFTDD--KK-----S,PTISER-SQANGRFTDD--KK-----S,PTISER-SQAYGQYTDD--AK-----S,PT-KPP-PPVTAR-AQA--YG-----Q,HT-DDH--EISPPINER--SQ-----A,----------YGQFTDD--…	y	1.0	1
F532_04928.t1				M			n			y	0.298595	4											YDC	61-64
F532_04929.t1							n			y	0.621596	3
F532_04930.t1							n			y	0.631365	3
F532_04939.t1	PF03443.13 PF00734.17	Glycosyl hydrolase family 61 Fungal cellulose binding domain	1.2E-50 4.2E-12				y	222-235	GAGGGSG,GAAGSTA	y	0.781946	3											FTC	42-45
F532_04945.t1	PF11790.7	Glycosyl hydrolase catalytic core	2.9E-55				n			y	0.350445	3
F532_04951.t1							n			y	1.0	1					IFAR	38-42					WGC,YPC	112-115,159-162
F532_04963.t1							y	586-603 87-101 586-604 875-899 771-785 587-629 461-568	TSKS-,TSESG,TSKSS,TSEP- IVP-EF,IVD-GT,IVKVG- TSKS-,TSESG,TSKSS,TSEPS --KSA-A-,--KSA-AE,--ASVEG-,ATKLA-A-,--ATL-KY KKKAD-QE,KKDNELKE SKS-TSES-G--T----,SKSSTSEPS--E--AT-,SKA--SET-GSKT---S,TDS--SET-G--TKTA- TGTSKSEEI--TSK--TRTVK-E-,TGTTKVPSV--TSK--SNTVK-E-,TGSSKTGTS--KSE--KNTSK-T-,-GTVK-ETG--TTKVPSETSK-S-,N-TVKETD---SSK--TGTSKSEE,N-TSKTDTVKETGT--TKT-P-N-	n													FIC	1049-1052
F532_04968.t1							y	57-76 112-126 177-193 53-77 111-124 181-197 209-224 53-78 62-78 140-153 142-156 74-90 144-159 74-91 144-160 233-261	MGGG-,MGGG-,MGG--,-SK--,-GGTP,-GGP- GGP,GGP,GGA,GGA,GGG -AP,APG,GAG,GAG,GAG,GAS GGGCM,GGG-M,GGG-M,GGS-K,GGT-P,GGP-A PG-G-,PG-G-,PG-GA,GGAG- GG-A-,GG-A-,GG-A-,GG-AS,GGDK- G-G-V--,G-GGA-A,G-G-VK-,GRG-V-- GG-GCM,GG-G-M,GG-G-M,GG-S-K,GG-T-P,GGPA-P GG-GM,GG-SK,GG-TP,GGPAP GGSK--,GGSP-A,P-SKGG SKGGSPAP,SKGG-PSP GGPAPAPSK,GGPSPAPS- GG-SPAPSK,GGPSPAPG- GGPAPAPSK,GGPSPAPSK GG-SPAPSK,GGPSPAPGK PPGQGGSPIPK,…	n
F532_04981.t1	PF00722.20	Glycosyl hydrolases family 16	4.8E-8				y	280-293 236-250 265-279 282-331 291-305 303-356 325-356 340-356 353-442 363-431 372-424 381-431 390-424 401-423 410-425 235-251 265-286 289-305 315-335 346-435 359-430 368-441 377-430 386-441 395-430 406-435 415-438 321-434 358-431 367-434 376-431 385-434 394-431 403-434 412-431	IPD,IPL,-PD,IPV,IPL NPPPN,NPPPK,EPPKT FPNIP,FPNVT,FPNIT DI-PLP,DI-PVI,PL-PVI,PL-PDI,PL-PHT,PLAPL-,NI-TLP,DI-PLP,DI-PLP,NI-PLP IPLPV,IPLPD,IPLPH L-P-H-TP,LAP-LNIT,L-P-D-IP,L-P-D-IP,L-P-N-IP,L-P-D-LP,L-P-N-IP,L-PVH-VT,L-PPD-VA,L-PPN-V- LP-NIP,LP-DLP,LP-NIP,LPVHVT,LPPDVA,LPPNV- LPVHVT,LPPDVA,LPPNV- PP-NVA,PPLDIT,PPLDVT,PPLDVT,PPLDVT,PPLDVT,PPLDVT,PPLDVT,PPLDVA,PPLDVT,PPLDVT,PPLDVA,PPADV-,P-LP-E,PVTP…								IKAR	159-163
F532_04984.t1							y	192-215 144-216	VSEIEGRSVNSSM,VSEVEARSVNT-- SEIKARTINKTEKSVVKERSFNTTVI,SE--ARTINETEKSGVK-RSLNETVV,SEIEGRSVNSSMVSEVEARSVNTT--								IEAR,IEAR,IKAR	4-8,81-85,145-149			RTLR	129-133
F532_04992.t1							n			n													FYC	79-82
F532_04993.t1							n			y	0.328916	2
F532_05516.t1							n			n													FRC	268-271
F532_05527.t1				M			n										LAAR	4-8
F532_05528.t1							y	355-368	SQPTSG-A,SQPT-GIV	y	0.206122	4					IVAR,LVAR	366-370,594-598
F532_05532.t1							y	33-171 83-172	RRRDVEHTLKAREPPPIVNKVIAGVKKPIVVPTKWIAKGIKKVTGKG,RR-DIEHTIKAREPPPIVNKVIAGVKKPIVVPTKWIAKGIKKVTGKG,RR-DIEHTIKAREPPPIVNKVIAGVKKPIVVPTKWIVKAAKKVTGKR IEHTIKAREPPPIVNKVIAGVKKPIVVPTKWIAKGIKKVTGKGRRD,IEHTIKAREPPPIVNKVIAGVKKPIVVPTKWIVKAAKKVTGK-RY-								LQAR,LKAR,IKAR,IKAR	9-13,40-44,86-90,132-136
F532_05533.t1							n
F532_05534.t1	PF05199.12 PF00732.18	GMC oxidoreductase GMC oxidoreductase	6.5E-29 4.7E-28				n			n							LAAR	24-28
F532_05536.t1	PF14269.5 PF05935.10	Arylsulfotransferase (ASST) Arylsulfotransferase (ASST)	2.0E-49 1.6E-13				n			y	1.0	1											FQC	73-76
F532_05560.t1							n			n
F532_05563.t1							n			y	1.0	1
F532_05574.t1	PF06964.11	Alpha-L-arabinofuranosidase C-terminal domain	2.7E-21				n			n
F532_05597.t1				M			n			y	1.0	1
F532_05602.t1	PF13673.6 PF00583.24 PF13508.6 PF13527.6 PF14542.5	Acetyltransferase (GNAT) domain Acetyltransferase (GNAT) family Acetyltransferase (GNAT) domain Acetyltransferase (GNAT) domain GCN5-related N-acetyl-transferase	2.6E-13 3.1E-13 2.3E-12 1.2E-7 3.6E-6				y	41-56	TLADRP,TL-DIH,TLAVM-	n
F532_05611.t1				C	RRRRRRKCEGEKTEDTKGNLIEGSQENNNGCEDERAQIRIKKSK RRRRRR RRRRRRK	23 23 23	n			y	0.667214	2
F532_05617.t1							n			y	0.227557	4
F532_05625.t1	PF00295.16	Glycosyl hydrolases family 28	1.9E-44				n			y	0.691998	4
F532_05629.t1							n			n													YPC	167-170
F532_05631.t1	PF01532.19	Glycosyl hydrolase family 47	4.7E-135				n			n
F532_05638.t1							n			y	0.557816	3											WAC	25-28
F532_05685.t1							n			y	0.549795	3											FKC,YRC	60-63,99-102
F532_05702.t1	PF00722.20	Glycosyl hydrolases family 16	3.9E-9				n			n
F532_05705.t1	PF05572.12 PF13688.5	Pregnancy-associated plasma protein-A Metallo-peptidase family M12	5.3E-19 5.4E-7				n			n
F532_05715.t1	PF01565.22 PF08031.11	FAD binding domain Berberine and berberine like	1.1E-25 1.9E-13	C			y	278-295	STPF-I--,STLLSI-S,STPG-TP-	n													FWC	551-554
F532_05716.t1							n
F532_05730.t1	PF05390.10	Yeast cell wall synthesis protein KRE9/KNH1	4.8E-15				n
F532_05731.t1							n			y	0.555007	3
F532_05737.t1	PF00246.23	Zinc carboxypeptidase	4.3E-76	C			y	527-544 527-554	EDGVEV,EDEMEV,EDEMVV EDGVE--V--,EDEME--V--,EDEMV--VGD,EDEEEGNE--	n							LKAR	175-179					YSC	397-400
F532_05741.t1	PF00295.16	Glycosyl hydrolases family 28	1.6E-22				n			y	0.720266	4											YTC,YSC,FVC	6-9,318-321,329-332
F532_05775.t1							n			y	0.658802	3											FCC,YTC	26-29,55-58
F532_05797.t1							n			y	0.535318	3
F532_05801.t1							n
F532_05803.t1							n			y	0.594535	3											YKC,WTC,YFC	3-6,22-25,50-53
F532_05810.t1	PF01095.18	Pectinesterase	2.5E-46	M			n			n													YGC	145-148
F532_05815.t1	PF00930.20 PF00326.20 PF02129.17	Dipeptidyl peptidase IV (DPP IV) N-terminal region Prolyl oligopeptidase family X-Pro dipeptidyl-peptidase (S15 family)	2.0E-105 1.1E-41 1.4E-6				n			n
F532_05817.t1	PF04389.16 PF02225.21	Peptidase family M28 PA domain	4.1E-38 5.6E-11				n			n					GITR,GYAR	186-190,438-442
F532_05818.t1	PF03443.13	Glycosyl hydrolase family 61	5.1E-56	M			n			y	1.0	1
F532_05820.t1	PF09286.10	Pro-kumamolisin, activation domain	1.1E-49				n			n
F532_05830.t1							n			y	0.559707	3											FKC,FEC	2-5,25-28
F532_05849.t1							n			y	0.490948	2											WTC,WSC	31-34,55-58
F532_05868.t1	PF12296.7	Hydrophobic surface binding protein A	1.7E-16				n			y	0.764095	2
F532_05871.t1	PF03198.13	Glucanosyltransferase	1.6E-112				n			y	0.505298	3											YGC	247-250
F532_05873.t1							n			y	1.0	1											WPC	30-33
F532_05877.t1							n			y	1.0	1
F532_05878.t1	PF07519.10	Tannase and feruloyl esterase	5.4E-115				n			y	0.964475	2	DELD	250-254									WKC	518-521
F532_05892.t1							n			y	0.866741	2
F532_05905.t1							n			y	0.752007	2											FVC	116-119
F532_05915.t1							n			n
F532_05919.t1							n			y	0.196647	4
F532_05920.t1							n			y	0.581318	3
F532_05939.t1							n			y	0.199555	4											FFC	62-65
F532_05943.t1	PF00082.21 PF06280.11	Subtilase family Fn3-like domain	4.7E-27 2.5E-8				y	99-127 97-126	P-SSL--,P-SGLPI,P-SSL--,P-SGLP-,I-RRR--,TRSKIK- PIPSSLPSGL,PIPSSLPSGL,PIRRRTRSKI	n													FAC	787-790
F532_05952.t1							n			n
F532_05970.t1							n
F532_05973.t1	PF00187.18 PF01522.20	Chitin recognition protein Polysaccharide deacetylase	3.2E-32 3.2E-28				y	139-160	SSSAPVT-P-,SSTA--T-P-,SSVP--TNDN	n							LLAR	674-678					YIC,FLC,YSC,YDC	39-42,89-92,214-217,284-287
F532_05986.t1	PF00295.16	Glycosyl hydrolases family 28	6.8E-29				n			y	0.896802	5									RILR	127-131
F532_05990.t1							n			y	0.527596	3											YVC	135-138
F532_05992.t1	PF00012.19	Hsp70 protein	8.0E-59				y	601-619 607-620 914-929	SSA-,KAS-,KDAK,KDK-,KDK-,KDS- KDAK,KD-K,KD-K,KDSK KPKKAP,KPKKS-,KSAKS-	n											RRLR	673-677	FGC	520-523
F532_05993.t1							n			y	0.593358	3											WTC	37-40
F532_03507.t1	PF04616.13	Glycosyl hydrolases family 43	1.0E-57	C			n			n													YFC,FDC	28-31,111-114
F532_03537.t1	PF03443.13 PF00187.18	Glycosyl hydrolase family 61 Chitin recognition protein	6.3E-51 1.7E-6				y	461-479 440-467 351-372 461-481 351-374	PPP-IP-G,PPP-IPTA,PPSSIL-- SPLPT-GWS-,SP-PP-PS--,SPAPP-PP--,-P-PPIPG-P VPANPSVAGNQP,VPANPPVA--ED PPP-IP-G,PPP-IPTA,PPSSILTP VPANPSVAGNQP,VPANPPVAEDQP	n
F532_03558.t1	PF05730.10	CFEM domain	7.4E-8				y	75-97 75-98 85-98 80-95 115-131 112-130	PALSH,PATSA,PASSA,PAS-A,PASS- PALSH,PATSA,PASSA,PAS-A,PASSS PASSA,PAS-A,PASSS PATS-A,PASS-A,PASAPA AP-STS,APASTS,ASQSSS TSGAP--S,TS-AP-AS,TS-ASQSS	y	0.273794	4
F532_03563.t1							n			y	0.576943	3											FCC	72-75
F532_03579.t1							n			y	0.536685	3
F532_03593.t1							y	25-59 11-59	AEADPAATYKRVAV,AEADPAATYRR-E-,AAADPEATY----- ADPAATYRREAIANAE,ADPAATYKRVAVAE--,ADPAATYRREA-A---,ADPEATY---------
F532_03599.t1				S			y	314-336	KS---TPG-K-,KSGGRTPQ-K-,KS---KPVYQA	n							IIAR,LNAR	632-636,713-717			RGLR,RLLR,RDLR	608-612,635-639,695-699
F532_03608.t1				C			y	74-87 502-516 557-572 227-241 312-346 322-335 221-246 312-355 337-361 416-501	REAQ--,REAQ-R,K-ADFE KA-IK-,KAEAER,KA-AKR AEEKAL,AEKRA-,AEQKA- AEKVAAKT,AERVAAE- WPFKKPI,WPFKKPI,WPFKKPI,WPFKTAE,QKAAQKE KKPIWPF,KKPIWPF AAETNIAEKV,AAKT--AERV,AAEE--ASRP WPFKK-PI-,WPFKK-PI-,WPFKK-PI-,WPFKT-AEQ,KAAQK-EAA,RR-KDLAA- TAEQKAAQKE,AARRKD--L-,AARRKA--KE VDMSPAAVHQRWEAEVGRRDAARERGFQIAAAEKKAYEKEQAK,VDRSPAAVHQRWETKIDRIDAARERDFQIAADRKRAYEKKEAK								LAAR	352-356
F532_03625.t1							n
F532_03633.t1	PF12796.6 PF13857.5 PF13637.5 PF05729.11 PF13606.5 PF00023.29 PF00400.31	Ankyrin repeats (3 copies) Ankyrin repeats (many copies) Ankyrin repeats (many copies) NACHT domain Ankyrin repeat Ankyrin repeat WD domain, G-beta repeat	3.3E-15 4.2E-12 9.0E-11 5.9E-9 5.4E-8 2.2E-7 3.1E-7				n			n							LKAR,IHAR,LNAR	28-32,328-332,834-838					YAC	1065-1068
F532_03635.t1	PF01161.19	Phosphatidylethanolamine-binding protein	4.4E-17				n
F532_03641.t1	PF05630.10	Necrosis inducing protein (NPP1)	2.3E-64				y	197-210	FKDANVP,FKDANFN	y	0.813803	2											FEC	138-141
F532_03668.t1							y	130-149	GSEDGENDVED,GS-DNPH-VEN	n
F532_03671.t1							y	69-90 303-316 303-317 221-239 158-185	SS-TIT,SS-EF-,TS-PT-,SSVEI-,SS-SF- SS-SPT,SSVAP-,SS-TA- SS-SPT,SSVAP-,SSTAA- STSSA-E,STSETIS,STSQS-A SETIASTST-,SETISSTSQL,SESAAETTS-	y	1.0	1											WIC	415-418
F532_03698.t1							n			n													YSC	7-10
F532_03708.t1							n			y	0.205032	4
F532_03711.t1	PF00732.18 PF05199.12	GMC oxidoreductase GMC oxidoreductase	5.3E-52 1.5E-37				n			n
F532_03716.t1							n			y	0.567097	3
F532_03722.t1							n			y	0.580645	5											WPC	27-30
F532_03744.t1				M			n			y	1.0	1					IFAR	99-103
F532_03763.t1							n			y	0.683693	2
F532_03771.t1				M			n
F532_03790.t1	PF04185.13	Phosphoesterase family	1.8E-35				n
F532_03792.t1							n			y	1.0	1									RALR	254-258	YGC	381-384
F532_03793.t1	PF00012.19 PF06723.12	Hsp70 protein MreB/Mbl protein	1.9E-259 8.0E-19				n			n							IEAR	540-544					YSC	22-25
F532_03822.t1							n
F532_03844.t1				C			n			n
F532_03867.t1	PF00732.18 PF05199.12 PF13738.5	GMC oxidoreductase GMC oxidoreductase Pyridine nucleotide-disulphide oxidoreductase	3.1E-51 4.6E-33 1.6E-7				n			n					GISR	197-201					RGLR	546-550
F532_03869.t1	PF00135.27 PF07859.12	Carboxylesterase family alpha/beta hydrolase fold	1.4E-71 5.9E-9	S			n			y	0.851459	2											FIC	426-429
F532_03921.t1	PF07217.10	Heterokaryon incompatibility protein Het-C	3.6E-273				y	669-694 341-354 678-698 717-776	GGG-YD-,ANPPY--,GGQ-QQY,GGG-YQ-,GG--YGG GPPGSST,GPPGPGV YGG-QQ-Q,YGGGYQGG,YGG-QQYS --QGP-P-AG-QYGA,--QGP-PYPG-AYG-,--QGP-P-PG-QYGG,-SQPQPPYP-GA---,YGQGP-PQQP-P---,--YGG--YPG-SGGY	y	0.251753	4
F532_03940.t1				C			y	200-235 148-202 159-213 170-208 181-195 195-209 148-235 159-222 170-217 181-204 195-218 148-237 159-215 170-210 181-197 195-220 202-237	PNGS,PFGN,PNGL,PNGS,PFGN,PNGL,PNGS,PNGS,PIGS PYGSPNGS,PYGNPSGS,PYGNPNGS,PYGNPNGS,PYGNPSGS,PYGNPSGS,PYENPNG- NPSGSPYG,NPNGSPYG,NPNGSPYG,NPSGSPYG,NPSGSPYE,NPNGSPFG,NPNGLP-N GSPYGNPN,GSPYGNPS,GSPYGNPS,GSPYENPN,GSPFGNP- YGNPSGSP,YGNPSGS- SPYENPNG,SPFGNPN- PYGSPNGS,PYGNPSGS,PYGNPNGS,PYGNPNGS,PYGNPSGS,PYGNPSGS,PYENPNGS,PFGNPNGL,PNGSPFGN,PNGLPNGS,PNGSPIGS NPSGSPYG,NPNGSPYG,NPNGSPYG,NPSGSPYG,NPSGSPYE,NPN…	y	0.365047	4											YLC	84-87
F532_03947.t1							n			n
F532_03963.t1	PF00188.25	Cysteine-rich secretory protein family	2.2E-16				y	65-95 81-95 90-105 79-124 89-124 94-107 130-164 142-167 96-122 138-165 96-123 138-157 107-138	QPPNQQ-,QPP-KQ-,EPS--PA,-PN-QPA,-PN-QPA,-PV-QPA PNQPA,PNQPA,PVQPA APVQ-P-,APVQEP-,APA--PV PAPNQ---,PAPNQ---,PAPVQ---,PAPVQ-E-,PAPAP-V-,Q-PTQ-EP,EAPVVIA-,EAPKP-T- PAPVQ---,PAPVQ-E-,PAPAP-V-,Q-PTQ-EP,EAPVVIA-,EAPKP-T- PAP--VQE,PAPAPVQP PVVIA-EAPK,PVEQPKEEPK,PVEQPK--PE,PTTAP-E-PV QPKEEPKPVE,QPK--PEPTT,APE--PVPTV PVQ-EPA--PA-,PVQ--PTQEPEA,PVVIAEA--PK- KPVEQPKEEP,KPVEQPKPE-,-PTTAPEPVP PV--QEPA--PA-,PV…	y	0.778584	2											YHC	305-308
F532_03966.t1	PF03663.13	Glycosyl hydrolase family 76	5.8E-102				n			y	0.693643	3
F532_03967.t1					KGKAKKG	25	n			y	0.553507	3
F532_03969.t1							y	425-442 426-458 425-438	PAQNQG,PAQNQQ,QGQNQN A-QNQGP---,A-QNQQQ--G,QNQNQIS---,S-QNTSP---,S-Q--GPILN PAQNQ--G,PAQNQQQG	n
F532_03970.t1							n			n
F532_03971.t1				S			y	78-92	GAGSD-,GA-ADV,GAYAG-
F532_03976.t1	PF12138.7	Spherulation-specific family 4	6.9E-56				n			n
F532_06012.t1							n			y	0.606776	3											YMC	18-21
F532_06020.t1	PF01565.22	FAD binding domain	7.5E-22				n			n
F532_06021.t1				C			y	123-137 125-138	-SPP,-SPP,-SN-,PSSP,-PSK PSP-,PSN-,PSSP,PSKG	n
F532_06039.t1	PF14877.5 PF00707.21	Mitochondrial translation initiation factor Translation initiation factor IF-3, C-terminal domain	5.6E-7 4.6E-6				n			n
F532_06042.t1	PF00135.27 PF07859.12	Carboxylesterase family alpha/beta hydrolase fold	5.9E-88 7.3E-10				n			y	1.0	1											FSC,FTC	72-75,369-372
F532_06048.t1							n			y	0.606711	3
F532_06049.t1				M			n			y	0.630384	3
F532_06056.t1							n			y	0.489044	2
F532_06104.t1	PF03330.17	Lytic transglycolase	3.0E-8				y	285-302 214-267	TSNVPTLPT-,TSSSNT-PTT PVKEALPASSSVAAVPSPIVPSAPSAA,PVSEALPASSSVAVDPSPVISSSPSAT	n
F532_06119.t1	PF01915.21 PF00933.20 PF14310.5	Glycosyl hydrolase family 3 C-terminal domain Glycosyl hydrolase family 3 N terminal domain Fibronectin type III-like domain	2.4E-45 9.8E-40 1.4E-17				n			n
F532_06130.t1							n			y	0.519787	2											FDC,YTC	6-9,19-22
F532_06143.t1	PF13450.5	NAD(P)-binding Rossmann-like domain	4.2E-12				n			n
F532_06150.t1	PF16213.4 PF12783.6 PF16206.4	Dimerisation and cyclophilin-binding domain of Mon2 Guanine nucleotide exchange factor in Golgi transport N-terminal C-terminal region of Mon2 protein	2.5E-45 2.6E-44 6.8E-27				n			n							LSAR	42-46					YIC	1543-1546
F532_06156.t1							n			y	0.683237	3											YQC	2-5
F532_06165.t1							n			y	0.589125	3
F532_06167.t1							n			y	1.0	1
F532_06171.t1							n										LEAR,LEAR,LQAR,LEAR	8-12,38-42,82-86,88-92
F532_06195.t1							n			y	0.708776	2											FLC	151-154
F532_06204.t1							y	8-76 39-76	AKRAENTDADDQVVYTWSLPIEK,AKRSENADADDQVVYTWSLPDEK,MKREETADADDQVVYTWSLPDEK AD-D-QVVYTWSLPDEKMKREET,ADADDQVVYTWSLPDEK------
F532_06216.t1	PF01156.18	Inosine-uridine preferring nucleoside hydrolase	9.5E-43				n			n
F532_06226.t1	PF00135.27	Carboxylesterase family	1.2E-64				n			y	0.366221	3
F532_06233.t1							y	1281-1343 1663-1766 1692-1769	GSRIAGAAG-LGGTASLEGNNDNQ,GSDL-GAAGVIGGAASLEGNSNDR,GSQI-GAGGVLGGAASV-----D- GIDANTGVGLDTNLGGRPNTPPES-NT-,GIDANAGVGLRGRPGGVLNTPSIS-NT-,GIDANAGVGLDTNLEGLPTTPSDS-NT-,GIDANAGIGIGVGLGS--NIPAVNLPTG ANAGVGLRGRPG-GVLNTPSISN-TGID-,ANAGVGLDTNLE-GLPTTPSDSN-TGID-,ANAGIGI-G-VGLGS-NIPAVNLPTGLSG	n															YPSLK	612-617
F532_06244.t1							n			y	0.557546	3
F532_06255.t1							n			y	0.819021	5			GISR	296-300	LSAR	646-650					FNC,WFC	105-108,569-572
F532_06257.t1							n			y	0.596701	3
F532_06258.t1							n			n
F532_06317.t1							n			n													WHC	236-239
F532_06334.t1	PF00457.16	Glycosyl hydrolases family 11	4.9E-73				n			n													FVC	35-38
F532_06338.t1	PF01915.21 PF00933.20 PF14310.5	Glycosyl hydrolase family 3 C-terminal domain Glycosyl hydrolase family 3 N terminal domain Fibronectin type III-like domain	2.0E-51 1.1E-43 8.0E-18				y	227-245 227-246	SYNQINN,SY-AAQN,SY-LVNY SYNQINN-,SY-AAQN-,SY-LVNYI	n
F532_06353.t1	PF09362.9	Domain of unknown function (DUF1996)	2.5E-47				n			y	0.202019	4											WFC	123-126
F532_06356.t1				S			n			y	0.804794	2
F532_06361.t1	PF10503.8 PF00326.20	Esterase PHB depolymerase Prolyl oligopeptidase family	3.5E-22 1.7E-9	C			n			n													FGC	151-154
F532_06364.t1							n			y	1.0	1
F532_06368.t1	PF00728.21 PF02838.14	Glycosyl hydrolase family 20, catalytic domain Glycosyl hydrolase family 20, domain 2	6.5E-26 6.8E-9				n			n
F532_06371.t1							n			y	0.584813	2											FPC	109-112
F532_06373.t1				C			y	160-174 118-133 125-139	LAGL,LA--,LAA-,L--V,-A-L,-A-L GGNT,GGNS,GGNS,GSNS SGGN--,SGSNS-,SATLSL	y	0.249668	4					LPAR	15-19
F532_06378.t1				M			n			y	0.479501	2
F532_06379.t1							n			y	0.815132	2											FAC	149-152
F532_06385.t1							n			y	0.669292	2
F532_06399.t1							n			y	1.0	1
F532_06425.t1							n			y	0.597437	2											FLC	51-54
F532_06426.t1	PF05577.11	Serine carboxypeptidase S28	8.1E-50				n			n
F532_06444.t1	PF00246.23	Zinc carboxypeptidase	5.2E-37	M			n			n					GIAR	8-12	IHAR	107-111
F532_06447.t1	PF00150.17	Cellulase (glycosyl hydrolase family 5)	1.1E-17				n			n
F532_06454.t1	PF01083.21	Cutinase	2.3E-48				n			y	0.826214	2					IYAR	34-38
F532_06464.t1							n			y	0.759274	2
F532_06465.t1	PF00264.19	Common central domain of tyrosinase	3.2E-44				n			n							LKAR	23-27
F532_06470.t1							y	522-537 290-306 289-302 554-572	DA,DA,DA,DS,DA,DA,DA,DL -VSDA-,-VSDG-,PLSKT-,--STGD AVSD-,AVSDG,PLSKT KPKIGAS,KPNT-AS,KPDA-HK								IVAR,IVAR,ILAR	143-147,201-205,317-321
F532_06480.t1							y	146-159	ASTSPAPA,ASSSPA--	n													YYC	85-88
F532_06483.t1							n			y	0.827464	3
F532_12001.t1							n			y	0.962126	2
F532_12004.t1							y	345-364 348-362	EE-D-,EEMHG,EE-D-,EEGEG,EETE- EEMHG,EEDEE,GEGEE	y	0.574175	3											FTC	31-34
F532_12023.t1							y	66-84 67-96 59-84	KAEA,KAEA,DTAT,K-EA,KEAA -AEA-KAEA-,DTA-TKE-AK,EAAATKA-A-,EAAANKN--- A--EAK-DTKK,A--EAKAEADT,ATKEAK-EA-A
F532_12033.t1							n			n
F532_12042.t1							n			y	0.615924	2
F532_12043.t1							n			y	0.292667	4											FKC	2-5
F532_12045.t1							n			y	1.0	1					LEAR	11-15					WEC	26-29
F532_12053.t1							n			y	0.782195	2
F532_12072.t1	PF09362.9	Domain of unknown function (DUF1996)	2.1E-83				n			n													FGC,FRC	18-21,158-161
F532_12086.t1	PF00150.17	Cellulase (glycosyl hydrolase family 5)	3.3E-48				n			n													FDC	136-139
F532_12088.t1							n			y	1.0	1
F532_12089.t1							n			y	0.635427	3											FCC	42-45
F532_12091.t1							y	101-120 110-129 101-122 110-126	EKTT,EKPT,EKPA,EKPA,GKPV KPAE,KPAG,KPVE,KPTK,TPDK EKTT--,EKPT--,EKPA--,EKPA-G,-KPVEK KPAE-,KPAG-,KPVE-,KPTKT	n
F532_12099.t1							y	19-60 39-66	EGTEESAYFKIRDE,EGTEESAYFKDRDE,EGAEESAYFKGRDE AYFKDRDEEGAEES,AYFKGRDEDDTEEL
F532_12107.t1	PF04488.14	Glycosyltransferase sugar-binding region containing DXD motif	1.4E-15				n			n							LLAR	159-163
F532_12109.t1							n			y	0.640654	3											FCC	45-48
F532_12124.t1	PF03330.17	Lytic transglycolase	5.5E-6				n			y	0.533394	2
F532_12126.t1							n			y	0.48905	2											WWC,YVC	61-64,84-87
F532_12149.t1							y	76-100 203-224 79-102 79-103	--SPAQ-,--SPSRV,-QSSSL-,VQSPSR-,VQS-GE- GE-R-EIC,GEMR-K--,GEEK-E--,EEWAFG-- QSPSRV-,QSSSLV-,QSPSRV-,QS-GEVW QSPSRV--,QSSSLV--,QSPSRV--,QS-GEVWP	y	0.548775	3											WNC	164-167
F532_12155.t1							n
F532_12177.t1							n			y	0.185164	4					LKAR,IEAR	10-14,19-23					FTC	233-236
F532_12205.t1	PF04389.16 PF01546.27	Peptidase family M28 Peptidase family M20/M25/M40	8.2E-31 5.3E-6				n			n													YAC	306-309
F532_12208.t1	PF03659.13	Glycosyl hydrolase family 71	4.0E-71				n			n
F532_12248.t1	PF01764.24	Lipase (class 3)	8.2E-7				y	467-483 435-448 467-480 506-525 468-485	TT-SA,TTTSS,TTTT-,TSTS- TTTS-,TTTSS,TRTQT TT-SA,TTTSS,TTTTT -TSLPTA-,-TS--TE-,-TS--TST,STT--TC- TSATT--,TSSTTTT,TS-TSTC	n													FSC,YTC,YDC,WGC,FGC,WGC,WGC	218-221,241-244,419-422,458-461,490-493,530-533,557-560
F532_12251.t1	PF14498.5	Glycosyl hydrolase family 65, N-terminal domain	1.9E-46				n			n													FAC	515-518
F532_12255.t1							n			n													YKC	34-37
F532_12257.t1							n			y	0.560262	3											YCC	30-33
F532_12273.t1							n			n
F532_12275.t1							y	53-72 53-73 53-74	HTKSEPH,HTKTSHH,HTN-GHN HTKSEPH-,HTKTSHH-,HTN-GHNS HTKSEPH--,HTKTSHH--,HTN-GHNSS	n
F532_12283.t1							n
F532_12296.t1				M			n			n
F532_12318.t1							n			y	0.556559	3
F532_12319.t1							n			y	0.56222	2
F532_12320.t1							y	120-133 222-236 487-501 317-332 333-349 48-62 48-64 219-247	KA-,KAK,QDR,KAE,KAR AKK,AKK,AEA,RKK,RKA AAR,ASR,KLR,KLR,KLR KASFA-,KAKSAL,KARKA- EAKRLR-,EAKAA--,EAK-FRN QTAKKYTS,QTAKEI-S QTAKKYT-S,QTAKEISQA ARNAKKAKKAE,AR--KKRKAAE,AR--FKEHIET								LEAR,LKAR	17-21,326-330			RKLR,RKLR	491-495,497-501
F532_12330.t1							n			n													WSC	191-194
F532_12332.t1	PF01095.18	Pectinesterase	6.5E-31				n			n													YTC	124-127
F532_12338.t1							n			y	0.60571	2											YNC,FEC	57-60,95-98
F532_12345.t1	PF00732.18 PF05199.12	GMC oxidoreductase GMC oxidoreductase	3.1E-50 2.8E-38				n			n
F532_12347.t1	PF16561.4	Glycogen recognition site of AMP-activated protein kinase	3.3E-6				y	49-156 86-151 34-156 78-156	PAVAARSPEVSDDLPVMTDADGNIVNFDPTAVFK,PAVDRRD-EINDDLPVMTDADGNIVNFDPTAVFK,PAVDRRD-EINDDLPVMTDANGNVVNFDPTAVFL,PA---------------T-ANG-----D-----K DRRDEINDDLPVMTDADGNIVNFDPTAVFKPAV,DRRDEINDDLPVMTDANGNVVNFDPTAVFLPAT FDSTSVFKPAVDDDTPAVAARSPEVSDDLPVMTDADGNIVN,FDPTAVFKPAVD--RRD-----EINDDLP-VMTDADGNIVN,FDPTAVFKPAVD--RRD-----EINDDLP-VMTDANGNVVN,FDPTAVF--------------------LP-A-T-ANGD--K TAVFKPAVDRRDEINDDLPVMTD…								IAAR	9-13
F532_12355.t1							y	187-205 125-147 133-156 180-196 180-197	TK-TIITS,TK-TA-QC,TKPTLI-- TVTPTEYD,TVTTTTTA,TVTVTA-A -TVTTTTTA,-TVTVTAAP,ATTTVPGA- TITKMAYTK,TIITSTKT- TITKMAYTK,TIITSTKTA	y	0.615661	3
F532_12371.t1							n			y	0.887676	4					IAAR	49-53					WVC	164-167
F532_12375.t1	PF04389.16	Peptidase family M28	9.1E-33				n			n
F532_12377.t1							y	17-62 43-67 17-66 43-67 17-38 43-67	GGYGKYPE-PA-,GGYGKYPD----,----DKPAVPTG,G-YGDYPT-PAG,G-YGDYPP-PTG GYGDYPTPAG,GYGDYPPPTG,GYEIY----- -GG--YGKY-PEPA-,-GG--YGKYPDD--K,-PAVPTGGY-GD---,YPT-PAGGY-GD---,YPP-PTGGY-EI--- GYGDYPTPAG,GYGDYPPPTG,GYEIY----- GGYGKYPE--PA,GGYGKYPDDKPA GYGDYPTPAG,GYGDYPPPTG,GYEIY-----
F532_12385.t1							y	143-174	PKG-S--,PKG-K--,-VEYN--,LKE-H--,-LK-KL-,-GLWP-F,-KE-K--,-KE-KE-	n
F532_12387.t1	PF07992.13 PF00070.26	Pyridine nucleotide-disulphide oxidoreductase Pyridine nucleotide-disulphide oxidoreductase	1.2E-29 1.1E-7	M			n
F532_12389.t1	PF01425.20	Amidase	6.3E-100				n			n													YFC	509-512
F532_12402.t1							n										LLAR	56-60
F532_12412.t1							n			y	0.878163	2
F532_12435.t1	PF00704.27	Glycosyl hydrolases family 18	5.7E-65				y	85-100	NGK-,NGT-,TVK-,NVYG,NVK-	n													FDC	198-201
F532_12439.t1	PF00561.19 PF12697.6 PF12146.7	alpha/beta hydrolase fold Alpha/beta hydrolase family Serine aminopeptidase, S33	5.4E-19 1.2E-14 1.6E-12				n			n							LSAR	127-131
F532_12464.t1	PF00082.21	Subtilase family	1.4E-27				y	399-414 414-433 414-434	NTQ-,VTSE,PTPK,PT--,PTP- PYKTTSA,PYKATAT,PYKP-KG PYKTTSA,PYKATAT,PYKPKGK	n
F532_12472.t1	PF01328.16	Peroxidase, family 2	3.6E-16				n			n							IKAR	140-144
F532_12477.t1				C			n			y	0.533934	3											FNC	170-173
F532_12481.t1				C			n								GFTR	94-98
F532_12485.t1	PF16862.4	Glycosyl hydrolase family 79 C-terminal beta domain	9.7E-19				n			n													YYC,YDC	313-316,358-361
F532_12486.t1	PF04616.13	Glycosyl hydrolases family 43	1.3E-16				n			n
F532_12493.t1	PF00254.27	FKBP-type peptidyl-prolyl cis-trans isomerase	2.2E-31				y	119-143 127-147	EKPAE,EKKAE,EKKAE,EKPAE,AKPAA AEEKK-,AEEKP-,AEAKPA,AETES-	n
F532_12495.t1	PF00149.27 PF16656.4 PF14008.5	Calcineurin-like phosphoesterase Purple acid Phosphatase, N-terminal domain Iron/zinc purple acid phosphatase-like protein C	6.4E-16 1.6E-13 1.8E-10				n			n
F532_12498.t1	PF01822.18	WSC domain	7.6E-19				y	177-215 177-202 179-196	TS-T-TLI-,TS-TISST-,TS-S-SPT-,ISIP-SPT-,TA-A-SATS,TA-TASP-- TST-T-LI,TSTISST-,TSS-SPTI,SIP-SPT- TTLITSTISS,TTSSSPTI--	n													YAC,WIC	106-109,132-135
F532_12500.t1				C			y	83-97 30-49 30-50 7-53 41-87 88-117	PAENT-,PAENN-,GG-NAG AAP-AKGS,AAPKATG-,AA--AKGT AAP-AKGS,AAPKATG-,AAAKGTG- PKPNAVVVRQAKGSTA,PKPNAAGAAPAKGSAA,PKATGA-AAKGTGGGT ATGAAAKGTGGGTNGAG--,AT----KGTGSGTNGAAPK,AT----AEPKSPAAPAENT PAENNGGNAGGMPSA,PAENNGGNAGGMPSA	n
F532_05007.t1							n
F532_05008.t1	PF13640.5	2OG-Fe(II) oxygenase superfamily	4.2E-10				n			n
F532_05022.t1							n			n
F532_05028.t1							n			y	1.0	1
F532_05030.t1							y	98-124 97-114	AT-P-QPD,AT-P-Q-N,TT-DGT-N,VTVP-A--,VT-A-A-A DATPQP,DATPQN,TTDGTN	y	0.642431	3
F532_05037.t1	PF02015.15 PF00734.17	Glycosyl hydrolase family 45 Fungal cellulose binding domain	1.1E-78 2.9E-10				y	260-275 233-252 228-260	APTH,APTL,APTN,TPTP SSS--APH,SSSSSAP-,HSSSSSA- PHPSTSSSA,PH-SSSSSA,PH-SSSSSA,SH-SSSSSA	n													WDC,YMC,WCC,YVC	9-12,56-59,87-90,302-305
F532_05047.t1	PF00106.24 PF13561.5 PF08659.9	short chain dehydrogenase Enoyl-(Acyl carrier protein) reductase KR domain	1.9E-17 1.3E-7 5.3E-7				n			n
F532_05048.t1	PF00544.18	Pectate lyase	3.4E-14				y	134-147 134-148	NIIIQ,NIEIS,NIN-P NIIIQ,NIEIS,NINPK	n
F532_05053.t1	PF00082.21 PF05922.15	Subtilase family Peptidase inhibitor I9	8.6E-35 6.6E-11				y	365-380	SVQG--,S-VN--,L-IG-Y,N--G--,N--GA-	n
F532_05069.t1				C			n			y	1.0	1
F532_05079.t1							n			y	0.454643	3
F532_05081.t1							n			y	0.27798	4											FIC,YSC	28-31,33-36
F532_05097.t1							n			y	0.440957	4
F532_05108.t1							n			y	0.848322	2											FDC	231-234
F532_05121.t1							n			n
F532_05122.t1	PF01522.20 PF00187.18	Polysaccharide deacetylase Chitin recognition protein	1.4E-29 1.8E-16				n			n													YDC	126-129
F532_05137.t1	PF03443.13	Glycosyl hydrolase family 61	4.4E-61	C			n			n
F532_05140.t1							n			y	0.5545	3
F532_05154.t1							n			n													FLC	212-215
F532_05160.t1	PF03663.13	Glycosyl hydrolase family 76	4.2E-149				y	394-410 401-416	-P-V-,-PVP-,TV---,TP-PE,TP-E-,TP-P- TPPE-,TP-E-,TPPL-,AKKGL	y	0.846738	3					LSAR	172-176
F532_05164.t1	PF01565.22 PF08031.11	FAD binding domain Berberine and berberine like	2.7E-17 4.2E-11				y	308-324	VHP-GIN,-SPNGGS,-SP-GRT	n
F532_05168.t1							n
F532_05176.t1							n			y	0.194888	4					LQAR	9-13
F532_05177.t1	PF01565.22 PF08031.11	FAD binding domain Berberine and berberine like	4.6E-16 1.6E-11				n			y	1.0	1
F532_05181.t1							n			y	0.204346	4											FWC	24-27
F532_05182.t1	PF10503.8	Esterase PHB depolymerase	1.1E-17				n			n													YKC,YGC,YSC	71-74,145-148,255-258
F532_05191.t1	PF00305.18	Lipoxygenase	6.9E-23				n			n							LFAR	506-510
F532_05201.t1	PF00652.21 PF14200.5	Ricin-type beta-trefoil lectin domain Ricin-type beta-trefoil lectin domain-like	7.1E-18 1.8E-8	M	GGRADGGG	116	n			n													FSC,FSC	112-115,338-341
F532_05202.t1							n			y	0.622753	2											YTC	35-38
F532_05203.t1							n
F532_05205.t1	PF00840.19	Glycosyl hydrolase family 7	3.4E-200				n			n							IGAR	266-270
F532_05207.t1	PF09362.9	Domain of unknown function (DUF1996)	1.1E-78	M			n			y	0.511155	5					IYAR	129-133					FQC,YTC	3-6,145-148
F532_05211.t1	PF03443.13	Glycosyl hydrolase family 61	5.9E-60				n			y	1.0	1
F532_05215.t1	PF03443.13	Glycosyl hydrolase family 61	2.4E-43				n			y	1.0	1
F532_05226.t1	PF00790.18	VHS domain	3.3E-22				n			n											RQLR	71-75
F532_05236.t1				M			y	276-299 285-299 317-334 39-52 276-301 283-301 292-328 316-336 30-55 42-56 276-289 274-300 318-331 29-48 297-310 29-49 296-310 296-311	58 sequences have been detected as tandem repeats containing. ,GGAA,G-GN,--AG,N-A-,N-AG,N-A-,N-AG,N-A-,N-AG NA-,NAG,NA-,NAG,NA-,NAG -DD-KK,-DD-K-,-KDAK-,AGD-A-,-AG-G- NNNGG,NNNGG,NNNG- GGAA-,GGNA-,-GNAN,AGNAN,AGNAN,AGGA- AGNAN,AGNAN,AGNAN,AGGA- -N-A-G-,-N-ANA-,-GGAKA-,-N-AGGN,-N-AKA-,GD-AK--,-D-DKK-,-D-DKK-,-D-AKA- KD-DK,KD-DK,KD-AK,AG-DA,AGGNK -GNNKAG,GNNNN--,NGGNN--,NGGNN--,NGGAQ-- GGNNN,GGNNN,…	y	0.199952	4					LTAR	19-23
F532_05237.t1	PF00026.22	Eukaryotic aspartyl protease	4.8E-23				n			n
F532_05250.t1	PF13933.5	Putative peptidase family	2.8E-95				y	242-255 271-286	PAA-T,PAAAT,PAPAT APAAEA,APAG-G,APGQE-	y	0.717382	4											FRC	99-102
F532_05265.t1	PF00264.19	Common central domain of tyrosinase	7.5E-54				n			n											RCLR	202-206
F532_05291.t1	PF01565.22	FAD binding domain	5.6E-20				n			n													YCC,FGC	6-9,165-168
F532_05293.t1	PF00067.21	Cytochrome P450	2.6E-31				n			n
F532_05303.t1							y	8-21	IDPWKG-V,IDPW-GQF	n
F532_05306.t1	PF14470.5	Bacterial PH domain	4.2E-6				y	269-331 6-224 59-168	ASHGLPNPKPKAEAPTE--KYP-Y,ASHRT-TPKHKAPP-TQPPQYPY-,ASHRT-TPKH-VTR-RSPPWIESG SN-D-VL----I-Q-PHG-IATE-AAPLDKRLSFK-VGDKKITIKAKKRKGLKKIGRSE------,SNEDTVFNKRSLGNTP-G-VATE-ATPLDKRLSFK-VGDKKITIKAKKRKGLKKIGRSE------,SNEDSVFNKRSLGNTP-G-VATE-AAPLDKRLSFK-VGDKKITIKAKKRKGLKKIGRSENLGRSE,SNEDAVLNKRVLGQMP-GGVSSMKLPPWFPRLTKHHTNTKR-DIEDDSLNGLAH--E------DL VFNKRSLGNTPGVATEATPLDKRLSFKVGDKKITIKAKKRKGLKKIGRSESNEDS,VFNK…
F532_05327.t1							n			y	1.0	1											FPC	125-128
F532_05332.t1	PF03663.13 PF07470.12	Glycosyl hydrolase family 76 Glycosyl Hydrolase Family 88	1.4E-39 9.4E-6				n			y	0.806836	2
F532_05334.t1							n			y	0.697429	3
F532_05353.t1							n			y	0.683592	2											FKC	61-64
F532_05358.t1				C			y	269-286 164-211 178-221 241-269 178-223 181-220 181-212 181-213	PPPA-,PPAA-,PPTTT,PLTIT PP--SHETPT-,IP--AEHA---,PP--TE-TPVV,PP-PSEETPVV,PP-PSEET-L-,PPHPPTET--- PP--TE-TPVV,PP-PSEETPVV,PP-PSEET-L-,PPHPPTETS--,PP--SEPHTYP ETPTPTPEVPA,ETPTPTPE--A,PPPTTQYE-P- PP--TE--TP-VV,PP-PSE-ETP-VV,PP-PSE-ET--L-,PPHPPT-ETSP--,P---SEPHTYPPP ET-PVVP-PPSE,ET-PVVP-PPSE,ET--LPPHPPT-,ETSPPSE-PHTY ETPVVP-PPSE--,ETPVVP-PPSE--,ET-LPPHPPTETS ET-PVVPPPS--E,ET-PVVPPPS--E,ETLPPHPPTETSP	y	0.268369	4											YHC	22-25
F532_05368.t1							y	139-149	S,S,S,S,S,S,S,S,S,S,S								LEAR	93-97
F532_05372.t1							n			y	0.555941	3											FDC,YSC	33-36,77-80
F532_05375.t1	PF14269.5	Arylsulfotransferase (ASST)	7.9E-32				n			y	0.477752	3					ISAR	208-212					YPC	132-135
F532_05378.t1	PF00264.19	Common central domain of tyrosinase	2.6E-50				y	266-280	GGHLTV,GGDP--,GGDL-F	n											RALR,RCLR	107-111,211-215
F532_05386.t1							n			y	0.388554	3
F532_05401.t1	PF00150.17	Cellulase (glycosyl hydrolase family 5)	1.7E-49				y	54-67 54-68 54-69	APQSTNT,APQQSGN APQ-STNT,APQQSGNT APQ-STNT-,APQQSGNTI	n													FDC	222-225
F532_05412.t1							y	250-267 44-58 10-24	TTT-S-,TTS-S-,TSS-DI,TPGPA- TEYLTF-,TE--TS-,TE--TVI TKTVYQTI,TKTVTE-V	n
F532_05421.t1	PF07335.10	Fungal chitosanase of glycosyl hydrolase group 75	2.1E-64				y	244-322 244-322 238-326	LVTSSTPTA---TASPPAATCEWTGHCAGATCQSADDCDGA,LVCKSGKCASDSTTTPPPPPCEWTGHCAGAACQSGDDCDGA LVTSSTPTA---TASPPAATCEWTGHCAGATCQSADDCDGA,LVCKSGKCASDSTTTPPPPPCEWTGHCAGAACQSGDDCDGA SGTPTTLVTSSTPTATASPPAATCEWTGHCAGATCQSADDCDGALVCK,SGK-CA--SDST-T-TPPPPP--CEWTGHCAGAACQSGDDCDGALVCK	n
F532_05432.t1	PF11790.7	Glycosyl hydrolase catalytic core	8.8E-74	M			n			n
F532_05435.t1	PF11999.7	Protein of unknown function (DUF3494)	2.4E-41				n			y	0.59648	3
F532_05437.t1	PF00135.27	Carboxylesterase family	3.1E-86				n			y	0.649574	3											FVC	391-394
F532_05447.t1							y	567-585 574-588 281-308 292-315 306-319 568-586 280-294 292-316 296-320 569-582 284-311	-S-P-,-SPPS,-SPP-,-STP-,PSTP-,PST-- PPST,PPST,PPST,PP-W GSSSP,GSSSS,GSSSP,GSSG-,-HESS,SPGSS SSSPG,SSGHE,SSSPG,SSSPG,SSSD- GSSSP,GSSSD,GSPR- PS-P,PSSP,PSTP,PSTP,PSTP PGSSS,PGSSS,SGSSS SSSPG,SSGHE,SSSPG,SSSPG,SSSDG GSSGH,ESSSP,GSSSP,GSSSD,GSPRY SPPS--,SPPST-,-PPSTP SPGSSSSGSS,SPGSSGHESS,SPGSSSPG--
F532_05456.t1							n			y	0.291103	4
F532_05488.t1	PF03443.13	Glycosyl hydrolase family 61	4.7E-45				n			n
F532_05494.t1	PF06101.10	Vacuolar protein sorting-associated protein 62	7.9E-12				n			y	1.0	1
F532_05500.t1							y	15-44	PKPINYAEFEEDAIV,PKPINYAEFEEDAIV
F532_11510.t1							n			y	0.704371	2
F532_11513.t1	PF01565.22	FAD binding domain	1.7E-25		DKLKKL	483	n			n							ISAR	174-178
F532_11514.t1							n			y	0.692676	2					LVAR	6-10					YGC	36-39
F532_11523.t1	PF03067.14	Lytic polysaccharide mono-oxygenase, cellulose-degrading	4.4E-12				y	189-204 220-233 189-202 191-218	PAPETT,PAP-AP,-APETT ATVKKAE,ATPAPAH PAPETT--,PAPAPAPE PETTPAPAPA,PETTPAPE-A,LAEKPAPT-T	y	0.520803	3											YLC	56-59
F532_11529.t1	PF03659.13	Glycosyl hydrolase family 71	2.1E-124				y	475-492	PPPTTTA,PP-TTT-,PPPNP-G	y	1.0	1											FCC,YAC	521-524,568-571
F532_11542.t1	PF13229.5	Right handed beta helix region	3.8E-8				n			n							IGAR	342-346					FAC	173-176
F532_11547.t1	PF01083.21	Cutinase	2.2E-42				n			y	0.276962	2
F532_11562.t1	PF02089.14	Palmitoyl protein thioesterase	1.5E-51				n			n													FLC	148-151
F532_11569.t1	PF03443.13	Glycosyl hydrolase family 61	1.4E-69				y	314-328 233-257 346-370 233-258 346-363	ASS--,ASK--,ASA-T,NTKAP ASSSAPTVVA,ASVKAP---A,ASSSAPTV-- PSSGGSTKV,PSSGDSTS-,TSPKPATS- ASSSAPTVVA,ASVKAP---A,ASSSAPTVT- PSSGGSTKV,PSSGDSTST	y	0.3782	2
F532_11578.t1	PF00722.20 PF03935.14	Glycosyl hydrolases family 16 Beta-glucan synthesis-associated protein (SKN1)	3.8E-14 1.2E-11				n			n													FTC	79-82	YGSLK	53-58
F532_11595.t1				C			n			y	0.613076	2
F532_11597.t1	PF17389.1	Bacterial alpha-L-rhamnosidase 6 hairpin glycosidase domain	2.6E-8				n			n							LPAR	34-38
F532_11605.t1	PF01055.25 PF13802.5 PF17137.3	Glycosyl hydrolases family 31 Galactose mutarotase-like Domain of unknown function (DUF5110)	9.7E-145 3.8E-25 9.9E-8				n			n
F532_11610.t1							n
F532_11616.t1							n			y	1.0	1											WPC	50-53
F532_11617.t1	PF03443.13	Glycosyl hydrolase family 61	1.7E-60				n			y	0.404776	2											FKC	229-232
F532_11620.t1	PF12708.6	Pectate lyase superfamily protein	1.6E-48				n			n
F532_11622.t1	PF05050.11	Methyltransferase FkbM domain	4.7E-7				n			n
F532_11624.t1				M			n
F532_11625.t1	PF01476.19	LysM domain	3.2E-28				n			n													YIC,YPC	200-203,463-466
F532_11627.t1	PF00704.27	Glycosyl hydrolases family 18	7.4E-67	C			n			n													YTC,YDC	43-46,656-659
F532_11643.t1							n			n					GFTR	147-151	LFAR	141-145
F532_11644.t1				C	KKKKDFEDSVKKDGEASNMWRTSTDKQK KKKKDFEDSVKKDGEASNMWRTSTDKQKPAKFKKMMK	183 183	y	628-641 129-143 368-382 129-144 368-391 119-155 372-388 381-397	KKAN,KKAA,KKS-,AKS- EAAKKRAD,EAAKKKA- RAQKAAKE,RADKAAK- EAAKKRAD,EAAKKKAK RAQKAAKE,RADKAAKK,KAERVAKK AAQKSFQKAQE,AAKKRADE---,AAKKKAKKS--,ANKSKGKES-- AAKERADK-,AAKKKAERV AKKKAERV-,AKKAANKPK						GFLR	286-290	ITAR	18-22
F532_11657.t1	PF13883.5	Pyridoxamine 5'-phosphate oxidase	4.5E-45	C			n			y	1.0	1
F532_11665.t1							n
F532_11673.t1				C			n			y	0.388284	5											FPC,FEC	11-14,88-91
F532_11679.t1							y	6-21	EAGAL-,EARASS,EA-IDS								LEAR	9-13
F532_11681.t1	PF09286.10	Pro-kumamolisin, activation domain	2.0E-45	C			n			n
F532_11715.t1							y	82-109 94-113 85-110	PKSKPV,PKRDPL,PKPLPR,PKKKP-,PAPKP- PKPL--P-R,PKKK--PPA,PKPTYTP-- KPVPKRDPL-P,KPLP-RP-KK-,KP-P-AP-KPT	n
F532_11718.t1	PF00732.18 PF05199.12	GMC oxidoreductase GMC oxidoreductase	4.2E-67 4.0E-25				n			n							LGAR	2-6
F532_11727.t1							n
F532_11729.t1							n			y	0.594652	3											WDC,FFC	22-25,51-54
F532_11731.t1	PF00561.19 PF08386.9	alpha/beta hydrolase fold TAP-like protein	7.5E-20 7.4E-18				n			y	0.848992	5											FFC	25-28
F532_11733.t1					KKRKK RKRRLAETCGRPAIKSSAIAPGTTKKRK	355 331	n			y	0.880073	2			GFAR	228-232
F532_11768.t1							n			y	1.0	1											FRC	16-19
F532_11786.t1	PF00734.17	Fungal cellulose binding domain	4.9E-9				n			y	0.66784	3											FAC	22-25
F532_11790.t1	PF14273.5	Domain of unknown function (DUF4360)	2.7E-67	C			n			y	0.0598453	2
F532_11793.t1	PF00264.19	Common central domain of tyrosinase	3.3E-47	C			n			n
F532_11808.t1							n			y	0.642392	3
F532_11818.t1							y	356-376	GGTR-A,GGLAYL,GG-ATQ,GGLA-I	n					GIAR	449-453
F532_11824.t1							y	114-135 120-136 188-212 188-203 239-257	PPVANT,PPLVNS,PPLA-I,PP-PTT PPLVNS,PPLA-I,PPPTTS TPS-PDVT,TPS-P-IP,DPA-Q-LP,-PSNT-LS TPSP--DVT,TPSPIPDPA PAQNTPVRP-P,PAQATP--PGA	y	0.468563	3
F532_11832.t1	PF00491.20	Arginase family	5.3E-93				n			n					GFLR	251-255					RILR	314-318
F532_11849.t1							n			y	0.572286	3											YEC	21-24
F532_11871.t1							n			y	0.693472	2
F532_11873.t1							y	135-148	PT,PT,PT,PK,PK,PK,AK	y	0.61951	3
F532_11896.t1	PF00082.21 PF06280.11	Subtilase family Fn3-like domain	1.4E-24 9.9E-9		KRSKRKR	158	n			n													FIC	826-829
F532_11899.t1	PF16862.4	Glycosyl hydrolase family 79 C-terminal beta domain	6.4E-25	S			n			n							LLAR	400-404
F532_11903.t1	PF03443.13	Glycosyl hydrolase family 61	5.7E-53				n			y	1.0	1											FTC	222-225
F532_11904.t1							n			n
F532_11906.t1							n			y	0.212585	4
F532_11920.t1							n			y	1.0	1
F532_11934.t1	PF00067.21	Cytochrome P450	3.6E-62				n			n													YLC	315-318
F532_11951.t1				C			n
F532_11955.t1	PF00026.22 PF14543.5	Eukaryotic aspartyl protease Xylanase inhibitor N-terminal	2.1E-107 9.3E-16				n			y	0.931233	2
F532_11958.t1							n			y	0.589446	3
F532_11963.t1							n			y	0.605852	3											FEC	36-39
F532_11967.t1							n			y	0.213538	4											YGC,YGC	8-11,53-56
F532_11969.t1	PF00295.16	Glycosyl hydrolases family 28	5.9E-89				n			y	0.89709	5
F532_09505.t1	PF07732.14 PF00394.21 PF07731.13	Multicopper oxidase Multicopper oxidase Multicopper oxidase	2.0E-28 2.0E-28 1.9E-27				n			n
F532_09506.t1							n			y	0.647757	3
F532_09509.t1							n			y	0.569076	3											FCC	29-32
F532_09511.t1							y	94-108 142-155	PTSSTL,PTPA--,PTSLP- SP-ST,SPPTT,SPPTL	y	0.661897	3											FNC	0-3	YHSLK	184-189
F532_09516.t1							n			y	1.0	1											YQC	116-119
F532_09517.t1							n			y	0.425101	5
F532_09519.t1							n			y	1.0	1
F532_09524.t1	PF01083.21	Cutinase	1.6E-45				y	228-245 228-246	APSRVQ,APSRVA,APGIGR APS--RVQ,APS--RVA,APGIGR-G	y	0.68079	2
F532_09528.t1							n			n
F532_09543.t1	PF00331.19	Glycosyl hydrolase family 10	1.9E-91				y	280-293	--WD-F,--WD-P,VSW--V,--PGVF	n					GILR	31-35					RALR	316-320
F532_09562.t1	PF07971.11	Glycosyl hydrolase family 92	2.1E-147				n			y	1.0	1					ISAR	251-255					FYC	344-347
F532_09566.t1							n			y	1.0	1											YEC	29-32
F532_09584.t1							y	1-144 1-145	HTYSYPPEISPINPESPLSKECQYLRLNTESEHEGGWICKNGENDSTCTDFEWTTASQYYVCLAQTFATTTLA,HTY--PPEIRPINPKSPLAKQCEYLRLNTESEHEGGWICKNGENDSTCTDFEWTTASQYYVCLAQTEGGGRGM HTYSYPPEISPINPESPLSKECQYLRLNTESEHEGGWICKNGENDSTCTDFEWTTASQYYVCLAQTFATTT-LA,HTY--PPEIRPINPKSPLAKQCEYLRLNTESEHEGGWICKNGENDSTCTDFEWTTASQYYVCLAQTEGGGRGMW	y	0.207942	4											WIC,YVC,WIC,YVC	36-39,59-62,107-110,130-133
F532_09586.t1	PF16486.4 PF08699.9	N-terminal domain of argonaute Argonaute linker 1 domain	1.0E-8 2.0E-8				n			n
F532_09606.t1	PF05730.10	CFEM domain	4.3E-14				n			y	0.805568	5
F532_09619.t1							n			y	0.675238	2					IDAR,IQAR	4-8,19-23					YDC	157-160
F532_09625.t1							n			n
F532_09639.t1	PF00704.27	Glycosyl hydrolases family 18	7.6E-18				y	349-366 449-465 491-507 349-377 368-416 392-423 449-462 491-504 560-581 708-723 385-424 473-490 653-672 821-840 461-480 645-666 821-841 393-421 589-611 578-642	SSTA-,SSSLL,SSSAA,SS-VP SSSA-,SSEVV,SSSS-,LSST- LSSPI,LSPS-,LSQT-,-SQTS SSTA--,SSSL-L,SSSA-A,SSVPVT,SSIT--,SSSS-S TS-S-I,TSSS-S,SSEI-P,TS-S-S,TSAS-M,TSTS-A,ISTF-S,ASSSET,ASTS-I,TSTS-S ST-S-AI,STFS-A-,SS-SETA,ST-S-IT,ST-SSAS,ST-A-LP SSSA-,SSEVV,SSSSL LSSP-I,LS-P-S,LS-QTS SSLATP-,SS-FSGL,SS-SSS-,GS-SAS- YTTSTV,YT-SKI,YTI-TA ST-SASMT,ST-SAI--,STFSAS--,SSETA---,ST-SIT--,STSSAS--,STALPS-- ASVLPSS,SSSV…	n
F532_09682.t1							n			y	0.548528	3											FHC	33-36
F532_09683.t1							n			y	0.53619	3
F532_09688.t1	PF00840.19	Glycosyl hydrolase family 7	7.1E-194				n			n
F532_09689.t1							n			y	1.0	1
F532_09690.t1	PF01083.21 PF08237.10	Cutinase PE-PPE domain	1.7E-39 6.9E-7				n			y	0.764776	2									RELR	59-63	WVC	176-179
F532_09692.t1							n			y	0.567506	3
F532_09706.t1				M			y	75-229	SPKEEEDSMVDPQEEKRSLVDSGIKDASGKEIMVEDRAVHGDEGHTHTEEEKR,SPKEEEDSMVDPQEEKRSLVDSGIKDESGKEIMVEDRAVHEDEGHTHTEEEKR,SPKEVEDSMVDPEEEKRSLVDSGIKDASGKEIMVEDRAVK-DD--LFDPEDY-
F532_09713.t1							n			y	0.276463	5
F532_09718.t1	PF07969.10 PF01979.19	Amidohydrolase family Amidohydrolase family	3.3E-62 1.1E-8	C			n			n											RRLR	377-381
F532_09721.t1	PF07992.13	Pyridine nucleotide-disulphide oxidoreductase	3.6E-15				n			n													FWC	138-141
F532_09727.t1				C			y	149-165 136-154 169-187 34-48 116-145 138-151 168-187 29-62 61-85 116-147 138-162 166-190 29-90 54-90 73-90 117-189 137-152 166-191	FP-SG,FP-S-,FTGT-,LP-P-,LP-T- FPS-FTGT,FPS-FTG-,FPSGFP-- TG-FPSF,TGTLPSF,TGTFP-F SIPKPPTL,SIPKP-TG FPTGTFTG,FPAPPTGG,FPSG-FPS,F-TGTFPS SFTGTFP-,SFTG-FPS FTG-FPS,FTGTLPS,FTGTFPF PTGTFSIPK-P,PT--LSIPK--,PTGSFSFTR--,PTG---VPTFS FSVPRPS-S,FSIPRPTGS,FSFTRPTG- FPTGTFTG---,FPAP--PTGG-,FPSG-FPSF--,--TGTFPSF-T SFTG--TFP-,SFTGFPSGFP,SFTG--TLPP GTFTGFPSFT,GTL---PSFT,GTFP-FPP-R --PTGTFSIPKP,--PTLSIP-K--,--PT…
F532_09732.t1	PF01263.19	Aldose 1-epimerase	1.1E-35				n			n													YTC	297-300
F532_09733.t1	PF01565.22 PF08031.11	FAD binding domain Berberine and berberine like	1.5E-20 2.5E-14				n			y	0.956578	5											FAC	16-19
F532_09736.t1							n			y	0.564733	3					LRAR	46-50
F532_09746.t1							n			y	0.598957	3
F532_09760.t1	PF06824.10	Metal-independent alpha-mannosidase (GH125)	1.3E-179				n			n							LAAR	507-511					FEC	205-208
F532_09771.t1				C			n			y	0.617457	3											FKC	57-60
F532_09773.t1							n			y	1.0	1											YCC	76-79
F532_09799.t1							n			y	0.475198	2											WQC,YIC	31-34,54-57
F532_09801.t1							y	92-124 92-114 92-115 92-117 27-85 27-85	GQSP-PTTCRPVN,GQSP--TTCRP-R,PDFVVPSIVPP-- GQSPPTTCRPVN,GQSP-TTCRPRP GQSPPTTCRP-VN,GQSP-TTCRPRPD GQSPPTTCRP-VN--,GQSP-TTCRPRPDFV RAMASIIPRTPKKKHG-KNPGKRQEPAFIEE,RA--EIIARTPKKKHDHKQPGKRQQPMFVEE RAMASIIPRTPKKKHG-KNPGKRQEPAFIEE,RA--EIIARTPKKKHDHKQPGKRQQPMFVEE	y	1.0	1					IIAR	59-63
F532_09814.t1	PF12146.7 PF12697.6	Serine aminopeptidase, S33 Alpha/beta hydrolase family	4.5E-6 8.5E-6				y	25-39	IPLNITAE,IPVP-TAE	y	0.876573	2
F532_09840.t1							n			y	0.527261	3											WTC,WEC	36-39,51-54
F532_09841.t1	PF01301.18 PF10435.8 PF13364.5 PF13363.5	Glycosyl hydrolases family 35 Beta-galactosidase, domain 2 Beta-galactosidase jelly roll domain Beta-galactosidase, domain 3	1.8E-86 1.6E-60 3.6E-49 3.7E-20				n			n							LLAR	105-109					FNC,FDC	64-67,245-248
F532_09854.t1	PF00561.19 PF08386.9	alpha/beta hydrolase fold TAP-like protein	7.4E-19 8.8E-17				n			y	0.926424	5					LTAR	67-71			RTLR	348-352	FSC	104-107
F532_09874.t1							n			y	0.618651	3
F532_09882.t1							n			y	0.579619	3
F532_09884.t1							n			y	0.223277	4					LAAR	18-22
F532_09885.t1							n			y	0.547982	3					IYAR	7-11
F532_09886.t1							n			y	0.532258	3
F532_09894.t1	PF00652.21 PF14200.5	Ricin-type beta-trefoil lectin domain Ricin-type beta-trefoil lectin domain-like	2.4E-12 3.6E-9				n			y	0.670323	2											YSC	126-129
F532_09898.t1	PF07915.12	Glucosidase II beta subunit-like protein	1.6E-19				y	474-493 481-494	EK,EK,KK,EK,EK,EK,EK,EK,EK,EE KE,KE,KE,KE,KE,KE,EE	y	0.756074	4											YLC,FHC	88-91,244-247
F532_09907.t1	PF09362.9 PF01822.18	Domain of unknown function (DUF1996) WSC domain	5.8E-64 7.7E-19				y	438-451	PSA-,PSA-,PSTG,GNAV	n													WTC	147-150
F532_09915.t1				C			y	455-466	P,P,P,P,P,P,P,P,P,P,P,P	n							LLAR,LWAR,ICAR	122-126,147-151,251-255			RSLR	266-270
F532_09916.t1	PF14521.5	Lysine-specific metallo-endopeptidase	3.7E-6				n			y	0.852325	2
F532_09949.t1	PF06824.10	Metal-independent alpha-mannosidase (GH125)	2.8E-178				n			y	1.0	1											FDC	242-245
F532_09954.t1							y	144-166 152-198 179-198 152-166	-SS-,-SS-,-SSV,PATT,-TSA,-TSA,-TSA,-TTA A-T-T-,T-S---,A-T-S-,A-T-S-,A-T-T-,A-S-TL,S-S---,S-S---,S-S-S-,L-G---,T-S-S-,T-S-T-,TPA-V-,S-SFT-,S-S-T-,L-S-A- T-S-S,T-S-T,TPA-V,S-SFT,S-S-T,L-S-A ATTTS-,AT--S-,AT--S-,AT--TA	y	0.652964	3
F532_09965.t1							y	49-66 37-52 41-63 27-41 26-42	HG,HG,HV,HG,HG,HG,HG,HG,DG HDPDP,HD-P-,HDHD-,HGHG- PHD-,PHDH,DHGH,GHVH,GHGH,GHGH HGHNP,HGHNQ,HDPDP --PHGHN-,--PHGHNQ,HDPDPH--	y	1.0	1											FAC	157-160
F532_09970.t1	PF06766.10	Fungal hydrophobin	2.2E-24				n			y	0.891433	4
F532_09971.t1	PF10281.8 PF12949.6 PF02037.26 PF09124.9 PF09494.9	Putative stress-responsive nuclear envelope protein HeH/LEM domain SAP domain T4 recombination endonuclease VII, dimerisation Slx4 endonuclease	4.1E-98 3.1E-12 1.0E-11 7.1E-7 1.7E-6				n										LDAR	324-328
F532_09973.t1				C			n			n
F532_09996.t1	PF12735.6	TRAPP trafficking subunit Trs65	5.2E-115	M	KRRRTETRMTRPPSVGGRKDVK PKRRRTE	576 575	n			n							INAR	352-356			RALR	72-76
F532_13505.t1							n			n
F532_13508.t1							n			y	1.0	1
F532_13511.t1							n			y	0.711924	2
F532_13515.t1							n			y	0.564618	3
F532_13525.t1							n			y	0.547465	3					LQAR	88-92					YIC	120-123
F532_13535.t1							n			y	0.580107	3											FKC,FVC,YQC	57-60,63-66,76-79
F532_13536.t1	PF06427.10	UDP-glucose:Glycoprotein Glucosyltransferase	0.0	S			n			n
F532_13543.t1							y	158-172 73-99 84-103 73-100 84-104 68-105 80-120 91-105 68-106 80-167 91-106 211-232	PTTTRT,PTPA--,PTPT-P GRGGGSQ,GRGGGSQ,GRGGGSQ,GRGGGS- GSQGRGG,GSQGRGG,GSQSRG- GRGGGSQ,GRGGGSQ,GRGGGSQ,GRGGGSQ GSQGRGG,GSQGRGG,GSQSRGG GSQSGGRG-G,GSQ-GR-GG-,GSQ-GR-GG-,GSQ-GR-GG-,GSQ-SR-GGR GRGGGSQ---,GRGGGSQ---,GRGGGSQSRG,GRVAGTGT--,-REGERDWNT GSQGRGG-,GSQSRGGR GSQSGGRG--G,GSQ-GR-GG--,GSQ-GR-GG--,GSQ-GR-GG--,GSQ-SR-GGRV --G--R-G-GG-S-Q----,--G--R-G-GG-S-Q----,--G--R-G-GG-S-QSRG-,--G--RVA-GTG-T---R…	y	0.78441	2
F532_13544.t1	PF00734.17	Fungal cellulose binding domain	2.9E-11	C			y	274-299 274-287	S-ISKT-,S-IP-S-,S-IP-G-,TGVA-S-,--IP-TT,--IPVK- SISKT,SIP-S,SIPGT	y	0.903458	2											YQC,YQC	413-416,440-443
F532_13549.t1							n			y	0.725247	2											YRC	41-44
F532_13551.t1	PF09362.9 PF01822.18	Domain of unknown function (DUF1996) WSC domain	1.7E-83 6.8E-19	S			n			n													WAC	134-137
F532_13552.t1	PF00295.16	Glycosyl hydrolases family 28	4.5E-115	C			y	286-299 74-93 74-94	PT-GK,PTTGV,PITGL SGPLISV,SGSSITV,SGAAGS- SGPLISV,SGSSITV,SGAAGSL	y	0.771777	4
F532_13560.t1	PF07970.11 PF13850.5	Endoplasmic reticulum vesicle transporter Endoplasmic Reticulum-Golgi Intermediate Compartment (ERGIC)	9.9E-36 9.0E-24				y	43-57	ERR-GE,ERLVG-,ERG-NK	n					GFLR	384-388	ITAR	264-268
F532_13563.t1	PF07732.14 PF07731.13 PF00394.21	Multicopper oxidase Multicopper oxidase Multicopper oxidase	2.2E-43 2.6E-41 6.3E-35				n			n					GYSR	67-71							FDC	220-223
F532_13580.t1							n
F532_13585.t1				C			y	87-102 184-199 64-156 121-149 64-92 121-149 64-102 97-147	PASS,PA--,PAP-,-SP-,SA--,SAP- -PSP,-PSP,ATS-,APAT,APS- -PP-ASSP-A-,-PP-TSSS-A-,-PP-ATYS-Q-,-PPPASSP---,-AP-APSP-S-,-AS-APPP-P-,-AS-YSLP-P-,-SP-ESSPPA-,--P-APSA-ST,--P-APSE-SA,SAP-LPSS-Y-,-AS-PPAT-T-,-AS-NEGY-S- PAPSAST-,PAPSESA-,SAPLPSSY,ASPPATT- PP-ASSPA,PP-TSSSA,PP-ATYSQ,PPPASSPA -PAPSAS-T,-PAPSESAS,APLPS-S-Y,-ASPPAT-T -PP-AS-SPA-,-PP-TS-SSA-,-PP-AT-YSQ-,-PPPAS-SPAP,APSPSASAP-- PSASAPPPP--,-ASY…	y	1.0	1
F532_13587.t1							n			y	0.583117	3
F532_13600.t1	PF01055.25 PF16863.4 PF13802.5	Glycosyl hydrolases family 31 N-terminal barrel of NtMGAM and CtMGAM, maltase-glucoamylase Galactose mutarotase-like	2.3E-156 3.3E-37 7.7E-14				n			n							IQAR,LCAR	486-490,635-639					FPC,FPC,FTC	422-425,426-429,455-458
F532_13602.t1	PF17056.4	Killer toxin-resistance protein 1	3.8E-8	C			n			n
F532_13615.t1	PF05047.15	Mitochondrial ribosomal protein L51 / S25 / CI-B8 domain	2.4E-12				n
F532_13619.t1	PF00150.17	Cellulase (glycosyl hydrolase family 5)	1.8E-19				y	89-103 136-149	FG-T-G,TGRIRP,TGGI-P SISK-,SSSTA,SSTVA	n
F532_13647.t1				C			y	130-146 378-392 119-134 130-147 221-241	AAVPA,PAAV-,PAIP-,PPLP- SDP--,SDTLA,SDD--,SDM-F APLPPL,AP-PQL,AAVPA- AAVPAP-,AAVPAI-,PP-PLPS ATP-V-TT-,ATP-KPAFA,ATSRV-PP-	y	0.959035	5	DELD	601-605			LEAR	806-810
F532_13657.t1							n			y	0.694313	2
F532_13672.t1	PF01828.16	Peptidase A4 family	1.3E-39				n			n
F532_13678.t1							n			y	0.555589	3
F532_13686.t1							n			y	0.599477	3
F532_13691.t1	PF00135.27 PF07859.12	Carboxylesterase family alpha/beta hydrolase fold	1.3E-81 5.2E-12				n			y	0.479632	3											YTC	346-349
F532_13703.t1	PF01425.20	Amidase	2.8E-34				n			n
F532_13705.t1	PF00082.21 PF05922.15	Subtilase family Peptidase inhibitor I9	3.8E-27 4.0E-11				n			n													WEC	295-298
F532_13724.t1							n			y	0.56679	3
F532_13725.t1	PF00722.20	Glycosyl hydrolases family 16	3.2E-8	S			n			y	0.42894	4
F532_13731.t1							n			y	0.438389	2
F532_13735.t1	PF00450.21 PF05388.10	Serine carboxypeptidase Carboxypeptidase Y pro-peptide	1.6E-129 1.1E-16				n			n													WSC,FIC	340-343,448-451
F532_13737.t1	PF00450.21	Serine carboxypeptidase	4.7E-91				n			n													YNC	404-407
F532_13741.t1	PF01828.16	Peptidase A4 family	4.7E-16				n			y	1.0	1											FEC	154-157
F532_13747.t1							n			y	0.640618	2
F532_13756.t1	PF01822.18	WSC domain	1.2E-34				y	245-260 333-362 338-362 252-270 304-320	TSSK,TSLS,TSTS,SPTS SSSVS-,TTA-PI,TTSKP-,TTS-P-,P-S-L-,TTT-K-,TTA-S- TTA-PI,TTSKP-,TTS-P-,P-S-L-,TTT-K-,TTA-S- STSTSSP,-TSSSFS,-TSSSDP TSSCTT,TSSSS-,TSSSVY	n													FPC,YQC,YTC	84-87,377-380,473-476
F532_13758.t1	PF00775.20	Dioxygenase	2.6E-8				y	359-374 359-374	EEDLED-G,EE-LEGLG,EE------ EEDLED-G,EE-LEGLG,EE------	y	0.86599	2											WSC	169-172
F532_13768.t1	PF01565.22 PF08031.11	FAD binding domain Berberine and berberine like	2.8E-21 2.2E-8				y	296-309	VTAD-GHF,VTADFEH-	y	0.89964	2					LTAR	59-63
F532_13770.t1							n
F532_13781.t1	PF07519.10	Tannase and feruloyl esterase	1.5E-105				n			n													WVC	514-517
F532_13785.t1	PF05572.12	Pregnancy-associated plasma protein-A	1.2E-15	C			y	105-119	AGYAF-VN,AGTDYTIN	y	0.80109	4			GYTR	232-236	LNAR	59-63
F532_13797.t1	PF04185.13	Phosphoesterase family	3.7E-71				y	458-471	TP-AE,TP-L-,TW-S-,RPKV-	n
F532_13811.t1							n
F532_13818.t1							n			n													FSC	75-78
F532_13825.t1							n			y	1.0	1
F532_13826.t1	PF00067.21	Cytochrome P450	2.1E-61				n			n													FKC	468-471
F532_13843.t1							n			y	0.556418	3
F532_13860.t1	PF00332.17	Glycosyl hydrolases family 17	5.1E-17				n			n
F532_13866.t1							n										LAAR	243-247
F532_13871.t1							n			y	0.52531	2											FAC	40-43
F532_13873.t1							n			y	0.639913	2
F532_13897.t1	PF04130.12	Spc97 / Spc98 family	5.3E-73	C			n			n													WLC	154-157
F532_13902.t1	PF01266.23	FAD dependent oxidoreductase	2.1E-24				y	309-324	47 sequences have been detected as tandem repeats containing. ,YGH-GG,YGYQSS,YGY-SD	n
F532_13907.t1	PF00294.23	pfkB family carbohydrate kinase	1.9E-14				n			n							LGAR	32-36
F532_13924.t1							y	176-190	PA--FA-,PAGIWQ-,PA--WVV	n
F532_13930.t1							y	90-104 83-107 82-95 77-104 240-278	TTTQVD,TT--VY,TTT-TS TTTQTFS,TTTQV-D,TTVYT-T,TTS-TIT STTTQTF,STTTQVD TFTTTSTTTQ,TFSTT-TQVD,T-TVYTTTTS TTITITLANAK,TTITNT-ATAS,TTTTFT-TT-S,TT-TST-VTET	n							LEAR	176-180					YDC	322-325
F532_13949.t1	PF00439.24 PF00583.24 PF13673.6	Bromodomain Acetyltransferase (GNAT) family Acetyltransferase (GNAT) domain	2.2E-23 9.0E-8 4.1E-7				n			n
F532_13953.t1							n			y	0.878482	2											YDC	60-63
F532_13956.t1							n			y	0.559667	3											FFC,YNC,YKC	51-54,59-62,90-93
F532_13978.t1							y	44-75 51-78 52-75 169-193	HGKD,HGGD,HGGD,HAGD,HGGD,HGGD,HGGD,HNPT DHGG,DHAG,DHGG,DHGG,DHGG,DHNP,THNH HGGD,HAGD,HGGD,HGGD,HGGD,HNPT LAN--LE-AI,LAQEELH-AI,LAN-ALLEGQ	y	1.0	1
F532_13983.t1	PF06479.11 PF00069.24 PF07714.16	Ribonuclease 2-5A Protein kinase domain Protein tyrosine kinase	7.7E-45 5.3E-36 2.0E-17				y	640-654 639-656	QDGSPP,QDGS--,QDGNP- SQDGSPPQDG,SQDGNPPK--	n							IAAR,LHAR,IQAR	27-31,112-116,267-271			RALR	1063-1067	FDC,FLC	932-935,1000-1003
F532_13994.t1	PF00270.28 PF00271.30 PF16124.4 PF09382.9 PF04851.14	DEAD/DEAH box helicase Helicase conserved C-terminal domain RecQ zinc-binding RQC domain Type III restriction enzyme, res subunit	1.2E-21 5.5E-20 1.0E-17 1.2E-17 9.9E-7		KKRKSDDISRISPRKRK	212	n			n							LTAR,LLAR	940-944,1127-1131
F532_13996.t1	PF10342.8	Ser-Thr-rich glycosyl-phosphatidyl-inositol-anchored membrane family	2.1E-17				y	114-129 113-130 113-131	PTTSA-,A-PSTP,AAPSAP APTTSA,APSTPA,APSAPA APTTSA-,APSTPA-,APSAPAA
F532_13997.t1	PF03403.12	Platelet-activating factor acetylhydrolase, isoform II	2.3E-8				n			n													FDC	214-217
F532_01001.t1							n			y	0.530872	3
F532_01013.t1							n			y	0.560114	3
F532_01020.t1	PF01301.18 PF10435.8 PF13364.5 PF13363.5 PF02449.14	Glycosyl hydrolases family 35 Beta-galactosidase, domain 2 Beta-galactosidase jelly roll domain Beta-galactosidase, domain 3 Beta-galactosidase	1.8E-79 6.0E-53 6.2E-50 1.8E-22 5.0E-7				y	496-509	VV-ES,VVGEG,VVTTT	n
F532_01028.t1	PF03572.17	Peptidase family S41	4.2E-8				n			y	0.6588	4					LWAR	665-669
F532_01041.t1							y	222-232 151-166 214-227 252-268 281-302 296-340 314-341 323-339 337-351 249-273 259-299 283-300 312-341 321-343 331-348 25-39 249-268 260-299 283-301 312-342 321-339 331-349 25-40 246-349 258-271 281-349 290-343 312-343 321-340 25-41	N,N,N,N,N,N,N,N,N,N,N AGTP,AGGN,AGGN,SGNN NNQQ-,NNQQN,NNNNN GGNENN,GGNENN,GGNEN- NNGGNE,NNGGNE,NNGGN-,ENKGN- GNE-NK,GNG-EA,DKENSQ,NNGGNE,NNGGNE,NNGGNE,NNGGNE,NNG-NE GGNENN,GGNENN,GGNENN,GGNEN-,NGNEK- ENNGGN,ENNGGN,ENNG-N NGNEKE,NGG-G-,NGGAG- NNNGGNE,NN-GGNE,NN-GGNE,NK-GNGE GNENNG-,-G-NENK,GNGEAD-,KENNQN-,NGGNEN-,NGGNEN-,NGGNEN- GGNENN,GGNENN,GGNENK NNGGNE-,NNGGNE-,NNGGNE-,NNGGNE-,NNG-NEK GNENNG,G…	y	0.556888	3
F532_01044.t1	PF09284.9 PF14683.5 PF14686.5	Rhamnogalacturonan lyase B, N-terminal Polysaccharide lyase family 4, domain III Polysaccharide lyase family 4, domain II	2.1E-79 5.7E-36 8.2E-16				n										LFAR	242-246
F532_01069.t1	PF02469.21	Fasciclin domain	2.4E-48				y	354-365 99-118 98-111	S,S,S,S,S,S,S,S,S,S,S,S PHHK,PHHR,PHHP,PHRD,PHKR KPHH--,KPHHR-,-PHHPP	n													FEC	67-70
F532_01077.t1				C			n			y	0.668636	3											FTC	44-47
F532_01078.t1							n			y	0.453903	2
F532_01090.t1	PF03537.12	Glycoside-hydrolase family GH114	6.3E-63				y	227-245 227-244 306-345 322-339 275-310 317-334 349-366	ST-Q--,ST-Q--,ST-QSS,STIG--,ST-S-I ST-Q,ST-Q,ST-Q,SS--,STIG,ST-S S-TP-,S-TS-,AIGG-,S-SAQ,S-S--,S-SAQ,S-S--,S-SAQ,S-S--,S-SS-,Q-NP-,Q-ST-,Q-ST- SSAQ,SS--,SSAQ,SS--,SSS-,QNP- SSSTQG-,PQTAQ--,SSSTIG-,SSSTQT-,SSSTEN-,PQSTPST SAQSSS,SAQSSS,SAQSSS S-SPSTQ,S-SSSTQ,DPQP-TQ	y	0.531029	3					LEAR	7-11
F532_01099.t1							n			n													FTC	244-247
F532_01108.t1	PF03537.12	Glycoside-hydrolase family GH114	2.3E-74	S			y	267-280 253-266 267-282	STTTS,STSVS,STT-D PGGVI,PGKP-,PGHPT STT-TS,STS-VS,STTDTS	y	0.185532	4									RWLR	86-90	YLC	351-354
F532_01155.t1							n			n
F532_01162.t1							n			y	0.554672	3
F532_01163.t1	PF04185.13	Phosphoesterase family	1.8E-77				n			n
F532_01164.t1	PF00399.18	Yeast PIR protein repeat	8.5E-46	C			y	194-207 194-207 248-273 146-176 147-292 168-296 195-281 227-304	APTA,APP-,AP-A,APIS APTA-,APPAP,AAPIS APISQ--,IPDGQPQ,APTA---,APTPS--,APVSQ-- VS---QIPDGQPQATTA,VSPVSQIPDGQPQAPTA SQIPDGQPQA-T-TA--V-S-PV-,SQIPDGQPQAPT-ALP-TPSIPI-,SQIPDGQPQAPT-AAPPAPAAPI-,SQIGDGQIQAPT-VVP-QPAVPI-,SQIGDGQPQVPTGAAVPSPSAP-I,SQIPDGQPQAPT-AAP-TPSAPV-,SQIPDGQVQAGN-GS--SPASPTS DGQPQAPT-ALP-T-PS-IPISQIP,DGQPQAPT-AAPPA-PA-APISQIG,DGQIQAPT-VVPQ--PA-VPISQIG,DGQPQVPTGAAVPS-PS-APISQIP,DGQPQA…	y	0.617337	3											YQC,FPC	109-112,136-139
F532_01188.t1	PF00150.17	Cellulase (glycosyl hydrolase family 5)	6.8E-13				n			n													WIC	190-193
F532_01189.t1				C			y	56-70	PKAPSS,PK-PA-,PKVEA-
F532_01196.t1							n			y	0.845186	2									RILR	89-93	FFC	171-174
F532_01239.t1	PF00085.19 PF13848.5 PF13899.5 PF01216.16 PF04756.12 PF00578.20 PF13905.5 PF13098.5 PF08534.9	Thioredoxin Thioredoxin-like domain Thioredoxin-like Calsequestrin OST3 / OST6 family, transporter family AhpC/TSA family Thioredoxin-like Thioredoxin-like domain Redoxin	1.9E-63 5.5E-49 9.5E-11 2.6E-9 3.9E-8 4.1E-8 4.3E-8 2.8E-7 7.6E-6				y	468-494	AEAATEKVKSA,AEKATDAAK--,-EKVAEAT---	y	0.741118	3
F532_01240.t1				S			n			n
F532_01255.t1							n			y	0.579111	2											FNC,YGC	40-43,55-58
F532_01281.t1							n			y	0.585501	3											FLC	28-31
F532_01314.t1				M			n			n
F532_01349.t1				C			n
F532_01366.t1	PF00734.17	Fungal cellulose binding domain	1.9E-10				y	266-281	EPTP,EPIP,EPAP,EPVP	y	0.836392	2
F532_01372.t1	PF00732.18 PF05199.12 PF00890.23	GMC oxidoreductase GMC oxidoreductase FAD binding domain	8.3E-66 1.2E-40 5.4E-6				n			n													YFC	209-212
F532_01382.t1	PF05730.10	CFEM domain	3.0E-13				n			y	0.421663	4											YEC	31-34
F532_01385.t1							n			y	0.780946	3
F532_01407.t1	PF00856.27	SET domain	9.2E-11				n			y	0.583879	4											FTC	308-311
F532_01408.t1	PF14273.5	Domain of unknown function (DUF4360)	4.2E-24	C			n			y	0.0602795	2
F532_01413.t1	PF04389.16 PF02225.21	Peptidase family M28 PA domain	1.1E-32 5.1E-12				n			n
F532_01415.t1							n			y	0.516547	3									RHLR	103-107
F532_01423.t1	PF01565.22 PF08031.11	FAD binding domain Berberine and berberine like	3.1E-26 3.3E-13	C			n			n
F532_01424.t1	PF10282.8	Lactonase, 7-bladed beta-propeller	1.3E-84				y	16-33 16-34	TLTPTTNGGY,TLT-T-NSSA TLTPTTNGGY,TLT-TNSSAN	n
F532_01429.t1							y	283-318 292-334 301-318 283-319 292-335 301-319 71-142 93-146 76-151 97-161	QAPPAA,QAPPAA,QAPPAA,QAPPAA,QAPPAA,QAAPLS PAAQAP-,PAAQAP-,PAAQAP-,PAAQAA-,PLSPPPV,APLPAA-,APGPVY- QAPPAA,QAPPAA,QAAPLS QAPPAA-,QAPPAA-,QAPPAA-,QAPPAA-,QAPPAA-,QAAPLSP -PAAQA-P-,-PAAQA-P-,-PAAQA-P-,-PAAQAAP-,--LSPP-PV,-APLPA-A-,APGPVY-R- QAPPAA-,QAPPAA-,QAAPLSP HVKTKAQPYIQKAKPYY-D,HVKEKAQPYLQKVKPAY-D,HVKEKAQPYLQKVKPVY-D,HVKEKAQPMLQKVN-GYLS KAQPYLQKVKPAYDHVKE-,KAQPYLQKVKPVYDHVKE-,KAQPMLQKVN-GYLSPKP…
F532_01436.t1							n			y	0.747261	2
F532_01445.t1							n			y	0.95383	2
F532_01448.t1	PF00026.22 PF14543.5	Eukaryotic aspartyl protease Xylanase inhibitor N-terminal	8.8E-72 9.8E-15		DRLRRR	30	y	396-413	NPVPMAQTVP,NPVAASST--	y	0.892058	2
F532_01449.t1				M			n			y	0.467803	2
F532_01451.t1	PF00732.18 PF05199.12	GMC oxidoreductase GMC oxidoreductase	8.6E-33 7.7E-26				n			n											RGLR	239-243	FPC	526-529
F532_01473.t1							y	223-308 248-289 184-310 248-291	KRQVPDGNVYSSDPYPPVEAPE,KRQVPDGNVYSSDPYPPVEAPE,KRQVPDGNVYSSDPYPPVEAPE,KREAL-GAVEGGDSYTP-SVPT VPDGNVYSSDPYPPVEAPEKRQ,VPDGNVYSSDPYPPVEAPEK-- KREASTD-GNDDEKNEAADLLA--N-,FTP-P-QLGSV-NG-VV--VGS--Q-,KRQVP-D-GNVYSSDPYPPVEAP-E-,KRQVP-D-GNVYSSDPYPPVEAP-E-,KRQVP-D-GNVYSSDPYPPVEAP-E-,KREAL---GAVEGGDSYTP-SVPTEP VPDGNVYSSDPYPPVEAPEKRQ,VPDGNVYSSDPYPPVEAPEKRE
F532_01478.t1							n			y	0.554467	3
F532_01479.t1							n			y	0.777704	2
F532_01483.t1							n			y	0.637908	3											WVC	26-29
F532_01491.t1				C			y	141-184 161-181 206-223 141-185 161-185 145-186 136-170 162-207 136-171 162-187 207-226 207-227	-T-S-P,-T-SKP,-T-S-S,-T-S-K,-PLS-L,-T-S-P,-T-SKP,-T-S-S,-T-S-K,LV-S-S,-T-S-P,-T-SKP,-T-S-S TSKP,TSS-,TSK-,LVSS,TS-P,TSKP -SSPA,-SS-S,KPT-I,-PS--,-PS--,-PS-S TS-P,TSKP,TSS-,TSKP,LSL-,TS-P,TSKP,TSS-,TSKL,VSS-,TS-P,TSKP,TSST TSKP,TSS-,TSKL,VSS-,TS-P,TSKP,TSST SKPTSS-T-,SKPLSL-T-,S-PTSKPT-,SS-TSKLV-,SS-TSP-TS,-KPTSS-TI KP---SNSTSPTS,KP---T-SS-TS-,KPLSLT-SP-TS-,KP---T-SS-TSK --SK-PTS-S-T--,--SKLVSS-TS…	y	1.0	1
F532_07012.t1							y	125-150 125-151 125-152	TVHPTPGNH,TVHPTPGDI,TVHPTPGG- TVHPTPGNH,TVHPTPGDI,TVHPTPGGK TVHPTPGNH-,TVHPTPGDI-,TVHPTPGGKV	y	1.0	1											FYC	234-237
F532_07014.t1							n			y	1.0	1
F532_07021.t1	PF03443.13	Glycosyl hydrolase family 61	7.7E-37				n			n
F532_07022.t1	PF13472.5 PF00657.21	GDSL-like Lipase/Acylhydrolase family GDSL-like Lipase/Acylhydrolase	7.9E-15 3.6E-6				n			n
F532_07049.t1							n			y	0.619299	3					LEAR	4-8
F532_07063.t1	PF01565.22 PF08031.11	FAD binding domain Berberine and berberine like	1.2E-19 5.3E-8				n			n													WKC	516-519
F532_07078.t1							n			y	0.566092	2											YYC	84-87
F532_07084.t1							n			n
F532_07088.t1	PF06726.11	Bladder cancer-related protein BC10	2.0E-8	S			n			y	0.487655	3											FVC	8-11
F532_07100.t1	PF04991.12	LicD family	4.8E-23				n			n							IDAR	150-154					WSC	180-183
F532_07101.t1							y	59-76	CPP,CPA,SQA,CPV,CPT,CPP	n													YYC	44-47
F532_07115.t1							n			y	0.591612	3											FIC,YCC	23-26,48-51
F532_07119.t1							n			y	0.331597	5			GISR	95-99	LEAR	59-63					YLC,YLC	73-76,124-127
F532_07122.t1							n			y	0.599057	2
F532_07142.t1							n			n													WNC	29-32
F532_07151.t1							y	355-493	RPEYLPQSSIQVGKSAPEVEKEKSAGAEALNSRAVTPDSGRVAIALLKNGPVFRGNPLRL,RPA---NSKIGPYYGIKKVAKKKSAGAEALNTRAITPDSGRVAIAMLKNGPVFRGKPLRL,RPG---NSKIGPF------A-----G--------IT----KVA----K--P----KS-N-						GYTR	201-205
F532_07161.t1							n			y	0.753546	2
F532_07173.t1							n			y	0.444606	2
F532_07174.t1							n			y	0.607618	3
F532_07175.t1	PF03663.13	Glycosyl hydrolase family 76	7.4E-152				n			n							IGAR	177-181
F532_07180.t1	PF00295.16	Glycosyl hydrolases family 28	4.2E-77				y	56-69	GTTITFA-,GTT-TFGF	n													FFC	215-218
F532_07181.t1	PF00089.25	Trypsin	7.6E-64				n			y	0.462195	3					IIAR,INAR,LPAR	4-8,47-51,150-154
F532_07192.t1	PF00067.21	Cytochrome P450	4.2E-42				n			n							LLAR	313-317
F532_07196.t1							n			y	0.195973	4
F532_07203.t1	PF03372.22	Endonuclease/Exonuclease/phosphatase family	4.4E-8				n			n													WFC	245-248
F532_07222.t1	PF11790.7	Glycosyl hydrolase catalytic core	4.9E-62				y	101-155 114-154 126-151 136-155 98-154 109-150 121-155 133-153 50-157 91-157 106-155 116-152 128-156 50-77 91-158 106-167 116-145 128-157	KPTSEAP,KPTSQAP,KPTTEAP,KPTLEAP,KPTTEAP,KPTLEAP,KPATTAP,KPTTLV- PKPTTEA,PKPTLEA,PKPTTEA,PKPTLEA,PKPATTA,PKPTT-L E-APKPTT,E-APKPTL,E-APKPA-,TTAPKP-- KPTLEAP,KPATTAP,KP-TTLV APSKPTSE,AP-KPTSQ,AP-KPTTE,AP-KPTLE,AP-KPTTE,AP-KPTLE,AP-KPATT,AP-KPTTL PTSQAPK,PTTEAPK,PTLEAPK,PTTEAPK,PTLEAPK,PATTAPK PKPTLEA,PKPTTEA,PKPTLEA,PKPATTA,PKPTTLV EAPKPTL,EAPKPAT,TAPKPTT TP-VV-E-EP-KD--,TPKVV-E-PP---KE,TP-TS-KPVK-…	n
F532_07247.t1				M			n
F532_07249.t1	PF00187.18	Chitin recognition protein	3.4E-14				n			n													FTC,FTC	18-21,72-75
F532_07262.t1							n			y	0.737228	2
F532_07277.t1							n			y	0.712899	2
F532_07281.t1	PF00657.21 PF13472.5	GDSL-like Lipase/Acylhydrolase GDSL-like Lipase/Acylhydrolase family	1.1E-9 2.2E-9				n			n
F532_07292.t1							n			n													FGC	465-468
F532_07306.t1	PF00082.21 PF05922.15	Subtilase family Peptidase inhibitor I9	1.5E-37 6.7E-23				y	432-446	KAGSYTVK,KAEDAPV-	n
F532_07328.t1	PF16499.4 PF02065.17	Alpha galactosidase A Melibiase	8.8E-67 7.6E-9				n			n													FAC,YTC,WNC,FHC	18-21,99-102,209-212,216-219
F532_07335.t1				M			n			y	0.559252	3
F532_07338.t1							n
F532_07341.t1							n			y	0.482937	3											FKC	20-23
F532_07356.t1				C			y	95-122 95-116 38-109 111-163 45-98 108-196 45-101 108-199	PGPPAGPSPVD,PGPPAGPS---,PGRKI-KR-AD PGPPAGPSPVD,PGPPAGPSPGR EAREPQ-N--------NSPIGGGDPTPIL,EAREPQASGQPG--GGNSPIGGGDPTPII,EAREPQASGQPGPPAGPSPVDPG-P-P-- GPSPGR-K-I-KRADPTPIIEAREPQASGQP,GP-PGGPSPVEKRADATLMIEAREPQ----- NSPIGGGDPTPILEAREPQASGQPGGG,NSPIGGGDPTPIIEAREPQASGQPGPP PPAGPSPGRKIKRADPTPIIEAREPQASGQPG,PPGGPSPV-E-KRADATLMIEAREPQASGQPG,PPAGPSPGNPGKRS-PAPT-QA--PEALGLL- NSPIGGGDPTPILEAREPQASGQ-P-GG-G…								LEAR,IEAR,IEAR,IEAR	56-60,83-87,126-130,156-160
F532_07378.t1	PF00704.27	Glycosyl hydrolases family 18	1.5E-16				y	201-222 198-225	SLTNITTNTSS,SLPNNNITTNY LPLSLTNITTNTSSS,LP-N-NNITTNYKFN	y	0.549469	3
F532_07382.t1							n			y	1.0	1					LEAR	8-12
F532_07383.t1							n										LPAR	40-44
F532_07397.t1	PF01915.21 PF14310.5 PF00933.20	Glycosyl hydrolase family 3 C-terminal domain Fibronectin type III-like domain Glycosyl hydrolase family 3 N terminal domain	3.4E-44 5.0E-24 1.6E-17				n			n											RVLR,RDLR	669-673,722-726
F532_07399.t1							y	62-79	ISRFVGRCGS,ISHSVG-AN-	y	0.397327	3
F532_07412.t1	PF00840.19	Glycosyl hydrolase family 7	1.1E-144				n			n													WQC,YKC	15-18,218-221
F532_07425.t1	PF01083.21	Cutinase	1.5E-46				n			y	0.49822	3					IIAR	10-14
F532_07429.t1							n			n							IAAR	102-106
F532_07439.t1							n			y	0.296414	4											WQC,FAC	36-39,42-45
F532_07446.t1	PF04253.14 PF04389.16 PF02225.21	Transferrin receptor-like dimerisation domain Peptidase family M28 PA domain	3.7E-20 7.0E-20 5.7E-9				n			n
F532_07457.t1							n			y	0.712386	2											FHC	123-126
F532_07458.t1							n			y	0.577858	3
F532_07459.t1							n			y	0.64173	2
F532_07460.t1							n			n							LGAR	475-479					WKC	67-70
F532_07461.t1	PF00728.21 PF02838.14	Glycosyl hydrolase family 20, catalytic domain Glycosyl hydrolase family 20, domain 2	2.9E-23 4.7E-8	C			y	331-344	FVNEMSS,FVNETSG	n							IGAR	483-487							YMSLK	395-400
F532_07472.t1				C			n			n													YTC,FTC	65-68,139-142
F532_07474.t1							n
F532_07500.t1	PF03663.13	Glycosyl hydrolase family 76	5.2E-21				n			y	0.693221	3
F532_07522.t1	PF01565.22 PF08031.11	FAD binding domain Berberine and berberine like	4.1E-21 2.7E-11				n			y	0.387795	4
F532_07523.t1							n			y	0.514149	2
F532_07526.t1				C			y	385-401 411-429 411-430 420-456	SI-IN,SI-IG,GI-IP,SPPAP NPQ-PESS,NPQSGA--,NPQTPE-- NPQ-PESS,NPQ--SGA,NPQTPEN- QSGAN-PQTPENHS,QSGANDPR-PGTNP,QSEV-D-F-PQNNL	n													YTC	191-194
F532_07534.t1	PF03200.15 PF16923.4	Glycosyl hydrolase family 63 C-terminal domain Glycosyl hydrolase family 63 N-terminal domain	3.4E-171 7.5E-85				n			n
F532_07555.t1							n			y	0.276112	4
F532_07556.t1	PF00753.26 PF12706.6	Metallo-beta-lactamase superfamily Beta-lactamase superfamily domain	6.4E-16 5.2E-6	C			n			n
F532_07558.t1	PF01915.21 PF00933.20 PF14310.5	Glycosyl hydrolase family 3 C-terminal domain Glycosyl hydrolase family 3 N terminal domain Fibronectin type III-like domain	1.6E-43 3.4E-34 1.6E-20				n			n					GILR	442-446					RQLR	678-682	YAC	236-239
F532_07559.t1	PF00328.21	Histidine phosphatase superfamily (branch 2)	1.7E-17				n			y	0.834927	4
F532_07585.t1							n			y	0.600609	2											FGC	76-79
F532_07591.t1	PF00884.22 PF01663.21	Sulfatase Type I phosphodiesterase / nucleotide pyrophosphatase	2.9E-60 7.4E-6				n			n					GYLR	520-524	LSAR	498-502							YKSLR	397-402
F532_07592.t1							n			y	1.0	1
F532_07614.t1				C			n			y	0.521225	2
F532_07616.t1							n			y	1.0	1					LEAR	6-10					WKC	34-37
F532_07618.t1				M			n			y	0.354059	3											WKC	172-175
F532_07619.t1							n
F532_07621.t1	PF07732.14 PF07731.13 PF00394.21	Multicopper oxidase Multicopper oxidase Multicopper oxidase	3.6E-42 7.5E-34 6.5E-29				y	338-358 392-408 338-359 392-407	PQD,PQN,PQE,PQQ,PQA,PQA,PQA NSTA,NSTA,NSTA,NS--,NSS- PQD-,PQN-,PQE-,PQQ-,PQA-,PQA-,PQAT NSTA,NSTA,NSTA,NSNS	n													YSC,YDC	1-4,217-220
F532_07624.t1	PF05199.12 PF00732.18	GMC oxidoreductase GMC oxidoreductase	1.5E-28 1.1E-23				n			n													FFC,FLC	400-403,422-425
F532_07629.t1	PF00704.27 PF00187.18	Glycosyl hydrolases family 18 Chitin recognition protein	2.4E-67 1.8E-9				n			n							LKAR	160-164					YFC	4-7
F532_07630.t1							n			y	1.0	1
F532_07632.t1	PF13472.5	GDSL-like Lipase/Acylhydrolase family	6.6E-11				n			n													WAC,WAC,FRC	36-39,87-90,426-429
F532_07665.t1	PF00141.22	Peroxidase	7.1E-23				y	187-201	PDVVG,PDAVT,PDNTA	n
F532_07673.t1				C			y	261-278 84-97 119-134 241-254 119-135 233-255	PT,PT,PT,PT,PT,PS,PT,PT,PS PEQ-,PEQ-,PEQP,KETP PEKQ,PEPK,PETS,PEKT PALGL,PAIDI,PAL-L PEKQ-,PEPK-,PETS-,PEKTP PAL-AA,--L-AL,PAL-GL,PAI-DI,PALLG-	y	0.881293	2
F532_07717.t1							y	233-248	YS-LHY,YSTLSS,YS-VVA	y	0.884251	2
F532_07725.t1	PF01735.17	Lysophospholipase catalytic domain	2.4E-116				n			y	0.973136	2					IGAR	216-220					FGC	436-439
F532_07744.t1	PF00856.27	SET domain	8.1E-11	C			n			n							LGAR	450-454					FSC	327-330
F532_07749.t1	PF05730.10	CFEM domain	1.5E-6				y	114-145 134-147 114-148 133-146 132-146 132-147	--SAGYPLQ,--SAGFP-L,-ESSVFP--,TQSASYP--,TQSADF--- QSASYPT,QSADFPV SAGYPLQ,SAGFPLE,SSVFPTQ,SASYPTQ,SADFPVQ TQSASYP,TQSADFP PTQSASY-,PTQSADFP PTQSASY--,PTQSADFPV	y	0.482528	3											FQC	40-43
F532_07759.t1							n			y	0.36482	3											YCC	31-34
F532_07784.t1							n			y	0.556055	3											FVC	67-70
F532_07793.t1				C			y	6-30 6-32 300-317 325-342 25-44 294-321 324-352 19-51 300-319 314-345	PKGPAPA,PKGNAP-,PKANPP-,PPANNQ- PKGPAPA,PKGNAP-,PKANPPP,PANNQPK GTPAAGQPKS,GTPPAGQP-- PAGQPKSGTP,PAGNPKPN-- PPANNQPKAPA,PPANNQPKA-- PAPGA-K-GT-,PAAGQPKSGTP,PA-GQPKANS- PPAGQPKSGT,PPAGNPKPNS,PPKGNPAGG- PKANPPPPANNQ,PKA-PAPPANNQ,PKA-PAPQKAG- GTPAAGQPKS,GTPPAGQPKA AGQPKANSPPPP,AGQPKSGTPP--,AGNPKPNSPP--	y	0.870554	2
F532_07814.t1	PF12222.7	Peptide N-acetyl-beta-D-glucosaminyl asparaginase amidase A	6.1E-134				n			y	0.490546	2
F532_07817.t1							y	287-301 10-54 27-73 139-183 154-175 220-252 417-452 10-55 27-60 115-184 154-176 220-253 349-440 375-443 349-441 375-444 349-442 375-445 167-292 349-443 375-446	GTGAYRPR,GTGACR-H GYA-KPTGLGLP,GYAAKPTGVGLP,GYT-KPTGLGLP,GYT-KPPGLWLN -TGVGL-PGYTKP-,-TGLGL-PGYTKP-,-PGLWLNPTAAAT-,GTFRRN-GGFVMPS PTSTGTSRGRAN,PTGT-TARGRAN,PTGT-TARGRAN,PTGT-PPKYTGD TTARGRANPTG,TTARGRANPTG PTGTSARGRAN,PTGTTARGRAN,PTGTPPKYTGD KPTG-MLPNYGGL,KPTG-TIPKYGAA,KPSGHAYPS-DSA GYA-KPTGLGL-P,GYAAKPTGVGL-P,GYT-KPTGLGL-P,GYT-KPPGLWLNP TGVGL-PGYTKP-,TGLGL-PGYTKPP,-GLWLNPT-AAAT PT-GT-PKPKHTTD-,D…	y	0.875977	2
F532_07818.t1	PF03659.13	Glycosyl hydrolase family 71	4.4E-94				n			n
F532_07828.t1	PF07732.14 PF00394.21 PF07731.13	Multicopper oxidase Multicopper oxidase Multicopper oxidase	5.9E-43 4.3E-39 9.7E-37				n			n													FDC,FHC	230-233,518-521
F532_07839.t1							y	42-64 42-65 42-66 42-99 77-107	PSGHPK,PSGHLK,PSGLQR,PS-FIS PSGHPK,PSGHLK,PSGLQR,PSFISI PSGHP-K,PSGHL-K,PSGLQ-R,PSFISIN ---PSG--HPK--,---PSG--HLK--,---PSG--LQR--,---PSF-ISIN-V,EDTPMG--ALE--,--KPKA--S-G--,--KPSFVAHS-G-,--KPLP--TIS-F KP--KA-SG-,KPSFVAHSG-,KP-LPTISF-,K--LPTHSIK
F532_07840.t1	PF10282.8	Lactonase, 7-bladed beta-propeller	7.0E-70	C			n			n							LVAR	370-374
F532_07842.t1							y	107-127 118-134 101-118 114-131	--TQSAT,T-THSA-,SGTHSA-,SGTQS-- GTHSAS,GTQSSP,GTHSA- TQSAPG,TQSATT,THSASG HSASGT,HSASGT,QSSPGT	n
F532_07844.t1							y	47-63 47-62 60-76	STE,STH,STH,STS,ST-,STP STE-,STH-,STH-,STS-,STST TSTPPT--,TS-PSSW-,TS--S-WN
F532_07847.t1	PF00190.21 PF07883.10 PF05899.11 PF01050.17	Cupin Cupin domain Protein of unknown function (DUF861) Mannose-6-phosphate isomerase	1.5E-40 7.7E-24 3.5E-9 3.0E-8				n
F532_07852.t1	PF09362.9	Domain of unknown function (DUF1996)	5.3E-77	M			n			n													FGC,FRC	12-15,149-152
F532_07864.t1							n			y	1.0	1											YVC	13-16
F532_07865.t1							n			y	0.795926	5											WWC	442-445
F532_07871.t1					KKKKKKK KKKRDLNLVKVPETVARDLNAQIVDRQVKKKKKK KKKRDLNLVKVPETVARDLNAQIVDRQVKKKKKKAAK	95 35 35	y	50-207 91-181 134-207 50-207 91-183 134-207 50-207 91-187 134-207 50-207 91-189 134-207	ARDLNAQIVDRQVKKKKKK-AAKRNEIDQRNNIEE,ARDI--EISERQVKKKKKKKAAKRNEIDQRDNIEE,ARDV--EILERQNKKKKKKKAAKRNEIDERDNTEE,ARDV--EILERQVKKKKKKKAAKRYEIDERDVIE-,ARDV--EILERQVKKKKKKKAAKR---DE--SA-- -ER---QVKKKKKKKAAKRNEIDQRDNIEEARDVEIL,-ER---QNKKKKKKKAAKRNEIDERDNTEEARD----,VEILERQVKKKKKKKAAKRYEIDERD-VIE------- KAAKRNEIDERDNTEEARDVEILERQVKKKKKK,KAAKRYEIDERD-VIEARDVEILERQVKKKKKK,KAAKR---DE-S----A---------------- ARD…								IEAR	179-183
F532_07872.t1							y	85-99 114-129 142-158 114-139 139-164	VPA-T-,VPAATV,VPTGA- SPTGSSSS,SPTGAASS TAGSPTSSG,TAAA-TSSG SPTGSS-SS-,SPTGAA-SSV,SSSLTRVAS- SSPTAGSPT,SSGTAAA-T,SSGAAVPNS	y	0.266137	4
F532_07894.t1	PF00734.17	Fungal cellulose binding domain	3.5E-8	C			y	25-43 25-44 62-82 25-45 61-76	TTTSKKP,TTTSKE-,TTTTK-P TTTSKKP,TTTSKE-,TTTTKPT TTSKKPAS,TT-KPPA-,TTPKPDD- TTTSKKP-,TTTSK--E,TTTTKPTS STTSKKPA-,STT-KPPAT	y	0.789667	3											YPC,YQC	93-96,121-124
F532_07903.t1							n			y	1.0	1
F532_07907.t1	PF08314.10	Secretory pathway protein Sec39	4.2E-258				n			n			DELD	64-68							RKLR,RALR,RDLR	76-80,104-108,192-196	YLC	391-394
F532_07913.t1	PF14479.5	Prion-inhibition and propagation	1.6E-33				n			y	0.229469	4											FPC	503-506
F532_07923.t1							y	281-298 659-690 477-493 489-502 622-641 659-691 187-202 281-296 481-504 674-689 703-716 489-504 601-674	-SI-,P-P-,P-P-,P-PV,IDP-,PSP-,PSS- -PP-P-,-IS---,-PP-K-,-PP-T-,-IPIQ-,-PP-AN,-PP-Y-,VPK-P-,-PS-N-,-PS-P- AV--G-,AVG-G-,VVG-GA,GLPLN- GLPLN,GLPLG,GLPI- PPPIA,PPK--,PPT-I,PPP-P,PSN-P P-PPIS-,P-P--K-,P-P--TI,P-I--Q-,P-P-AN-,P-P--YV,P-K--P-,P-S--N-,PSP--P- GGGLL--,GG-LLGN,GG-A-GQ SIPPPP,P-PVID,P-PSPP V--G-GV,VG-GAG-,LPLN-G-,LPLG-G-,LPIK-E- PPAN--,PPYVPK,PPSNPS S-GIV-,S-GITG,ALGST- GLPLN-,GLPLG-,GLPIK…	y	0.241738	4
F532_07935.t1	PF00067.21	Cytochrome P450	3.0E-41				n			n							IVAR,LEAR	201-205,305-309
F532_07937.t1	PF00704.27 PF00187.18	Glycosyl hydrolases family 18 Chitin recognition protein	7.7E-58 2.2E-30				y	771-780 550-563 696-710 624-637	P,P,P,P,P,P,P,P,P,P PPP-A-,PPVIA-,PPP-AP PP-ST-,PPASTS,PPPNL- PPSPTN-T,PP-PSRLT	n													YHC,FPC	108-111,175-178
F532_07938.t1							n			y	0.69177	2											YNC	35-38
F532_07940.t1	PF03443.13	Glycosyl hydrolase family 61	1.8E-56				n			y	0.73805	2											FKC	85-88
F532_07941.t1							y	179-187 103-122 110-123 110-123	P,P,P,P,P,P,P,P,P NK-N--,NKAN--,NK-NNF,NK-N-V,NK-P-A NKNNF,NKN-V,NKPAI NKNNF,NKN-V,NKPAI
F532_07952.t1	PF01328.16	Peroxidase, family 2	7.7E-15				n			n
F532_07955.t1	PF00732.18 PF05199.12 PF00890.23	GMC oxidoreductase GMC oxidoreductase FAD binding domain	8.2E-56 1.1E-25 5.3E-6				n			n													YWC	205-208
F532_07958.t1				M			n			y	0.813879	2
F532_07973.t1							n			y	0.368881	5											YEC,YHC	25-28,127-130
F532_07975.t1					KGGGGGGGK	11	n			y	0.646922	3											YTC	35-38
F532_07980.t1							y	142-159 138-160	AVP-,A-VA,A-PA,S-PA,S-PA,S-PA PAAAAV,PAVAA-,PASPAS,PASPAK
F532_07985.t1							y	107-122	AQV-Q,AQR-Q,AAR--,TRLGQ								LDAR,LEAR	10-14,24-28
F532_07986.t1							n			y	0.738314	2
F532_07987.t1	PF05686.11	Glycosyl transferase family 90	4.5E-17				n			n					GFSR	375-379
F532_01501.t1	PF07738.12	Sad1 / UNC-like C-terminal	9.2E-32	C			y	506-522 815-836	SI-TMDA,SILTER-,SI-TPE- PEDV-P-,LR---S-,PE-Y-S-,PE-P-PR,PE-HLE-	n							IWAR,ISAR	346-350,687-691			RILR,RFLR	623-627,738-742	YYC	363-366
F532_01507.t1							n			y	0.678165	2
F532_01517.t1	PF12929.6	Stretch-activated Ca2+-permeable channel component	1.8E-126				n			y	0.79263	4									RFLR	563-567	WFC,FNC	455-458,546-549
F532_01542.t1	PF08450.11	SMP-30/Gluconolaconase/LRE-like region	1.3E-24	C			n			y	1.0	1
F532_01545.t1	PF07731.13 PF07732.14 PF00394.21	Multicopper oxidase Multicopper oxidase Multicopper oxidase	5.4E-39 1.4E-31 2.2E-30				n			n													YNC,FLC,YHC	157-160,304-307,462-465
F532_01554.t1	PF00450.21	Serine carboxypeptidase	8.5E-73				y	583-596	SAEWS,SAI-S,SASVN	n													YIC	432-435
F532_01567.t1				C			n										LEAR	71-75
F532_01572.t1	PF00457.16	Glycosyl hydrolases family 11	2.5E-59				n
F532_01612.t1				C			y	357-379 490-503 334-354 353-368 382-420 399-420 490-504 353-399 371-399 387-416 399-416 391-429 549-562 362-396	N-NPPL--,N-NPP---,PLNET---,---PPNNN,P--PPL-- PSSNI,PSPDH,PSPN- NP-PLNK,NPSL--D,NPSP--P,NKDP--P PP-VTNN,PP-L-NN,PPPL-N- NP-PNS,NPPTNN,NPSPNN,NPFPNN,NPSTSN,NPS-SE,NNSPV- NPFPNN,NPSTSN,NPS-SE,NNSPV- PSSNI,PSPDH,PSPNT P-P-VTNN,P-P--LNN,P-PPLNET,P-P--NNN,P-PPLNEN,P-P--NSN,P-P-TNNN,PSP--NNN P-P--NNN,P-PPLNEN,P-P--NSN,P-P-TNNN,PSP--NNN NPPTNN,NPSPNN,NPFPNN,NPSTSN,NPSSEN NPFPNN,NPSTSN,NPSSEN NNNP--SP-,NN…	n
F532_01617.t1				C			n			n
F532_01618.t1							y	164-181 166-185 150-204 218-236 162-193 187-228 187-203 215-241 139-174 133-165 148-204	EN,EN,EK,EN,EN,EK,EN,EN,EK ENEK,ENEN,EKEN,ENEK,ENGN EKNNE-N,DDKGE-D,EKENE-N,EKENE-N,EKENE-N,EKENG-N,NNKKA-N,EKENKAN,EKNKE-E KAAAPAN,KAAANG-,TAPAAG- EKE-N-EN,EKE-N-EN,EKE-N-EN,EKE-NGNN,NKKAN-EK --NKKAN-EK-E,--NK-AN-EK--,--NK-EE-TPA-,--KN-ATAEV--,PASK-A--AA--,PANK-A--AA-- NKKANEK--E,NK-ANEKNKE PASKAAA----,PANKAAANGTA,PAAGGAV--LP KNNEKDNKGEDE,KNNENDDKGEDE,KENENEKENENE -DNKN-NQKNNEK,-DNKGEDEKNNE-,NDD…	n													FAC	455-458
F532_01636.t1							n			n
F532_01657.t1	PF01425.20	Amidase	3.1E-70	M			n			n													YAC	319-322
F532_01678.t1	PF09792.8	Ubiquitin 3 binding protein But2 C-terminal domain	1.1E-30	M			n			y	0.485624	5											FSC,FPC	131-134,298-301
F532_01704.t1				C			y	3-19 3-20	SALSP-SPEV,SALPPMSP-- SALSP-SPEV,SALPPMSPE-	y	0.643105	3											YYC,WRC	51-54,129-132
F532_01715.t1							n			y	0.600075	3					IKAR	8-12
F532_01717.t1							y	277-293 288-302 243-257	-VS,PAQ,PAA,PAS,PAQ,PSS -PAQ,PSS-,SPSA,SP--,SPS- SPT-TG,SPK-PS,SPGLP-	y	0.21576	4											FPC,WNC	23-26,330-333
F532_01720.t1	PF03577.14	Peptidase family C69	5.2E-20				n			n													YTC	375-378
F532_01723.t1							y	769-783 516-532 233-247 517-544	AKDM--,AKQRAH,AKDM-R KKA-AH,KKKKAA,HKKKKA AAKDAFKI,AAKDG-KQ KAAHKKK,KAAHKKK,KAEDAQF,KADWKAQ	n											RSLR	384-388
F532_01735.t1	PF00150.17	Cellulase (glycosyl hydrolase family 5)	3.4E-48				y	14-38 23-37 91-110 14-40 30-45 56-84 45-69 45-62 48-75 47-87	EPVVA,EPVRT,EPVRT,EPVIP,APVII TEPVR,TEPVI,PAPVI PVTTQ,PVITA,PVATK,PVTTE EPV--VA,EPV--RT,EPV--RT,EPV-IPA,-PVIIDP PVIPA-,PVIID-,PVKSVI TKPVSAEP--,TKPVITE---,--PVSAQPTK,S--VT-EP-A IS-EPVSAQP,ISTKPVSA--,EPTKPVIT-- IS-EPVSAQP,ISTKPVSAE- PVSAQPISTK,PVSAEP--TK,PVITEPVSAQ EPVSAQPISTKPVS-A,EP-TK-PVITEPVSA-,QP-TK-SV-TEPASVE	n													FDC,YDC	239-242,324-327
F532_01739.t1	PF00067.21	Cytochrome P450	2.0E-28	M			n			n													WAC,FDC	362-365,448-451
F532_01748.t1							y	207-225 312-330 95-108 211-226 312-330 90-107 137-153 90-108 135-148 330-507	NNKV,VARN,VAQN,VAEN,VAE- KAQ-,KAA-,AEK-,AAKK,AAK-,ANK- AKA-,AKE-,AKAA,QKAE VARN,VAQN,VAEN,VAER KA--Q,KAAAE,KAA-K,KAA--,KAN-K KAVEEA,KAAKEA,KAAQKA AKKSKA,AKKAD-,AKGQGA KAVEEA-,KAAKEA-,KAAQKAE KAAKKS--,KAAKKADA KPSSPLKRDLEARARPINYDAIRSQMNSHERDKKNAE-MR-GD-WKGIVYYFGEINRLKKHLP,KPASH-KRDLEARARPINYDAIRSQIKYHERNKKDAE-VR-GD-WKAIVHYFDQINLLKKELP,KPAPH-KRDLEQMGEALTRRMYKFWPKALG-GKTEVEYMQKIADKKAAAASRAEAKDWKA-Y-						GFLR	120-124	LEAR,LEAR	338-342,397-401
F532_01782.t1							y	7-24	47 sequences have been detected as tandem repeats containing. ,EPGWLA,EPGELA,EPEYYG	y	0.820624	2											FNC	121-124
F532_01784.t1							n			y	1.0	1
F532_01792.t1	PF15786.4	PET assembly of cytochrome c oxidase, mitochondrial	7.4E-10				n
F532_01800.t1							n			y	1.0	1											YIC	62-65
F532_01802.t1							n			y	0.5855	3
F532_01809.t1	PF00264.19	Common central domain of tyrosinase	1.2E-40	C			n			n
F532_01810.t1							y	44-58	GKI-K-P,GK--KID,W-IEK-M	y	1.0	1					IMAR	13-17
F532_01812.t1	PF09286.10	Pro-kumamolisin, activation domain	4.9E-46				n			n
F532_01838.t1	PF07519.10	Tannase and feruloyl esterase	8.2E-97				n			y	0.762152	5					LVAR	487-491					YGC,FDC	171-174,503-506
F532_01839.t1	PF00561.19 PF12697.6	alpha/beta hydrolase fold Alpha/beta hydrolase family	2.4E-18 2.7E-10	C			n			n
F532_01846.t1	PF01565.22	FAD binding domain	8.5E-21				n			n													WAC	196-199
F532_01854.t1	PF00135.27	Carboxylesterase family	2.1E-56				n			y	0.839721	2
F532_01855.t1	PF01565.22	FAD binding domain	2.7E-21				y	1-24 1-26	QEAKQHVFPVAYS,QEAEQHVF--AYE QEAKQHVFPVAYS,QEAEQHVFAYEAN	n													YEC	195-198
F532_01857.t1	PF04389.16 PF01546.27	Peptidase family M28 Peptidase family M20/M25/M40	1.5E-36 2.1E-10				n			n													YGC,YVC	291-294,308-311
F532_01874.t1							n			y	0.558815	3
F532_01885.t1							n			n
F532_01893.t1							n			y	0.205027	4											FCC	22-25
F532_01899.t1	PF01822.18 PF07250.10 PF09118.10	WSC domain Glyoxal oxidase N-terminus Domain of unknown function (DUF1929)	2.9E-87 1.5E-27 6.7E-25				y	282-304 364-381 438-454 479-496 646-664	SSSQLP-,SSS-LP-,SSV-LSS,SSI-LST SSATPG,SSSASG,SSVTST STSSG-,STSSSL,SSSSMV SSTGTL,SSASSS,SSGSSS TAPLPTT,TAPGPV-,TAPTPP-	n							IIAR	1241-1245					YGC,FGC,FTC,YYC	151-154,556-559,621-624,869-872
F532_01900.t1							n			y	0.212272	4
F532_01901.t1							n			y	0.608971	3											YRC,WCC	20-23,50-53
F532_01908.t1				M			n			y	0.489415	3											YLC	42-45
F532_01911.t1	PF00445.17	Ribonuclease T2 family	4.1E-36	C			n			y	0.942235	5											FSC	19-22
F532_01916.t1							y	7-52	ANFETDPMLQVGEVESSSYAEKR,ANFETDPMLQVGEVESSSYAERL
F532_01945.t1	PF01735.17	Lysophospholipase catalytic domain	1.7E-190				y	13-28 632-645	LAAEA-,LAVPMI,LADRA- AFV-A-,AFV-VN,AFILA-	y	0.403722	4											FGC	495-498
F532_01965.t1	PF00150.17	Cellulase (glycosyl hydrolase family 5)	6.5E-17				n			n													WCC	143-146
F532_01969.t1				C	KKKKEPANPDGEDPDKKKKK KKKKEPANPDGEDPAKPNGEDAEKKKK KKKKEPANPDGEDPDKKKKK	70 143 70	y	50-63 148-185 67-96 126-195 123-203	TP,TP,TP,TP,TP,TP,TV PANPDGED,PAKPNGE-,DAEKKKKE,PANPDGEN,PAKPDPV- DPAKKKKEPANPDGE,DPDKKKKKPANPDGE NPDKEKKLAKPVGEDAEKKKKEPA,NPDGEDP-AKPNGEDAEKKKKEPA,NPDGENP-AKPDPVKEPTPEPTPT DGENPDKEKKLAKPVG--EDAEKKKKEPANP----,DGEDP------AKPNG--EDAEKKKKEPANP----,DGENP------AKPDPVKEPTPEPTPTPIDPEKEK
F532_01981.t1	PF11913.7	Protein of unknown function (DUF3431)	2.8E-84	S			n			y	0.578846	5
F532_10024.t1							n			y	0.866014	2
F532_10029.t1							n			y	0.202712	4					LDAR	17-21
F532_10031.t1							n			y	0.283269	5											WLC	96-99
F532_10051.t1	PF03198.13 PF00150.17	Glucanosyltransferase Cellulase (glycosyl hydrolase family 5)	5.7E-133 5.6E-6				n			y	0.514914	3											FGC	247-250
F532_10055.t1	PF11327.7	Protein of unknown function (DUF3129)	5.0E-64				n			y	0.857289	2					IAAR	82-86
F532_10058.t1							n			y	0.409488	3
F532_10088.t1							y	76-90 56-69 62-93 62-94 62-95 105-203 135-186	AK-A,AKKA,AKEA,AKGN EAKKAEK,EAKKAEK KEAKKAEKKKQ,KEEAKAAKKAA,KEAAKGNAT-E KEAKKAEKKKQ,KEEAKAAKKAA,KEAAKGNATEA KEAKKA-EKKKQ,KEEAKA-AKKAA,KEAAKGNATEAA ANLDPAAQNATDATPQKKGKGKKNKE-,ANLDAAAQNATDATPAKKGKGKKNKE-,ANLDAAAQNGTDATPAKKGK-K-----,AN-KANLAKLFGGGKAKGGKGNGTEAA AAAQNATDATPAKKGKGKKNKEANL-D-,AAAQNGTDATPAKKGK-KANK-ANLAKL								IIAR	19-23
F532_10089.t1	PF01532.19	Glycosyl hydrolase family 47	1.9E-136				n			n
F532_10094.t1	PF03443.13	Glycosyl hydrolase family 61	1.1E-45	M			n			y	0.76852	2
F532_10098.t1							n			y	0.515258	3											FNC	150-153
F532_10126.t1							y	2-16	GH--AR--,GH--DHA-,-HTLAT-F	y	1.0	1
F532_10133.t1				C			n			n													YDC,YLC	29-32,62-65
F532_10139.t1							n			n													WNC	209-212
F532_10150.t1	PF00732.18 PF05199.12	GMC oxidoreductase GMC oxidoreductase	5.8E-47 6.7E-26				n			n							IRAR	604-608
F532_10160.t1	PF05630.10	Necrosis inducing protein (NPP1)	1.5E-63				n			y	0.814615	2											FEC	138-141
F532_10164.t1	PF00141.22	Peroxidase	6.2E-33				n			n
F532_10178.t1							n			y	1.0	1
F532_10179.t1							n			y	0.564078	3
F532_10187.t1	PF07524.12	Bromodomain associated	2.2E-7	S			n			n							IVAR	16-20
F532_10213.t1							n			n
F532_10226.t1	PF13472.5 PF00657.21	GDSL-like Lipase/Acylhydrolase family GDSL-like Lipase/Acylhydrolase	2.7E-15 5.0E-7				n			n
F532_10227.t1							n			y	0.552572	3											WFC,YCC,FRC	12-15,32-35,60-63
F532_10230.t1							n			y	0.228578	4
F532_10238.t1	PF00264.19	Common central domain of tyrosinase	6.1E-40				n			n							LKAR	30-34
F532_10267.t1							n			y	0.591927	3											YCC	81-84
F532_10270.t1							y	414-427 414-427 588-639	DTWVMHV,DTVIENV DTWVMHV,DTVIENV GAGKRDIFRREIGIEDWPGYGDDSKHVF,GA----VTKRDIGIEDWPGYGDDSKHVF	y	0.882607	2									RCLR	42-46	YRC,FNC	41-44,131-134
F532_10271.t1							n			y	1.0	1
F532_10272.t1							n			y	0.799535	2					IEAR	62-66
F532_10274.t1	PF11327.7	Protein of unknown function (DUF3129)	2.2E-49				y	185-199 189-206	GN-GG-,GNNKAA,GN-KAL -GNNKA-A,-GN-KALA,KGVNKA--	y	0.218854	4											YNC,FQC	102-105,149-152
F532_10302.t1							n			y	0.746237	2
F532_10314.t1							n			y	0.562239	3											YDC	31-34
F532_10323.t1							n			y	0.206358	4			GILR	53-57							FCC	25-28
F532_10334.t1	PF14273.5	Domain of unknown function (DUF4360)	1.2E-66				n			y	0.0661381	2
F532_10335.t1							n			y	0.667673	3
F532_10338.t1				C			n
F532_10346.t1							y	36-344 107-347	KG--P--------P-EKRAIIDTYLKLSRRST-PTPKSKLFD-FN-PLLDLP-HRTD----TKFKP--ELARKPS-PEK-DKNRDPQSSHK--,KGKAPGHKKRTERPPEKRAIIDTHLKLSRRST-PTPKSKLFD-FN-PLLDLP-HRTD----TKFKP--ELARKPS-LEK-DKNRDPQSSHK--,KGKAPGHKKRTERPPEKRAIIYAHLDLSRRTT-PPPKSKLFI-FN-PLLDSP-HNLDSPVKTNAKFKAELA-RKP-SLEKDKNRD--SSHG--,KGKAPVHKKRAVS--D--AVSDA-T-LSKRSTREVEKEFLAREAMPPKARKFGV---YR-D---KL-PDAPSKGKATVQKSNVGGPSSEVKSK APGHKKRTERPPEKRAIIDTHLK…
F532_10354.t1							n			y	0.629414	3											WVC	1-4
F532_10365.t1							n			y	0.578521	3					LGAR	2-6					YCC	27-30
F532_10379.t1							n
F532_10383.t1							n			y	0.202957	4											FNC	22-25
F532_10387.t1	PF01476.19	LysM domain	4.1E-13				y	544-668 544-668	SSSP-V-TT--T-----V--TAPGPTQTGIISKCNAYAEVISGDSCDAFAKRNGLTNANLYLYNTVLG,SSGQNCGTLLWAQEWYCVGISAPGPTQTGIASKCNAYAEAISGDSCDAFAKRNGITNSNLYLWNTVLG SSSP-V-TT--T-----V--TAPGPTQTGIISKCNAYAEVISGDSCDAFAKRNGLTNANLYLYNTVLG,SSGQNCGTLLWAQEWYCVGISAPGPTQTGIASKCNAYAEAISGDSCDAFAKRNGITNSNLYLWNTVLG	n													YIC,YYC,WYC,WYC,YYC	336-339,452-455,528-531,614-617,682-685
F532_10388.t1	PF00704.27 PF00187.18	Glycosyl hydrolases family 18 Chitin recognition protein	1.6E-69 3.5E-9				n			n													YCC	602-605
F532_10393.t1	PF03080.14	Neprosin	1.1E-40				n
F532_10397.t1				C			n			y	0.765158	2											YNC	191-194
F532_10403.t1	PF00491.20	Arginase family	4.5E-91				n			n											RELR	312-316	FPC	45-48
F532_10405.t1	PF01593.23 PF13450.5	Flavin containing amine oxidoreductase NAD(P)-binding Rossmann-like domain	1.6E-55 1.1E-9	M			n			n
F532_10421.t1							y	522-535 340-380 351-385 360-382 369-385 522-541 340-381 352-381 361-384 522-537 340-382 352-382 361-385 443-519 471-528	LPHQP,LPHSP,LPHL- KTKPTT,KTKPIT,KTERIT,KTERIT,KTERIT,KTERIT,KTERI- TKTERI,TKTERI,TKTERI,TKTERI,TKTERI,TKKQP- ERITKT,ERITKT,ERITKT,ERITK- TKTERI,TKTERI,TKKQP- LPH-QP,LPH-SP,LPH-LQ,-PGTKP KTKPTT,KTKPIT,KTERIT,KTERIT,KTERIT,KTERIT,KTERIT KTERIT,KTERIT,KTERIT,KTERIT,KTERIT RITKTE,RITKTE,RITKTE,RITKKQ LPH-QP,LPH-SP,LPHLQP KTKPTT-,KTKPIT-,KTERIT-,KTERIT-,KTERIT-,KTERIT-,KTERITK KTERIT-,KTERIT-,KTERIT-,…
F532_10422.t1				M			y	39-55	EPK-T,EPQ-T,EKQPT,HGI-F
F532_10423.t1							n			y	0.562897	3
F532_10424.t1							n			y	0.608035	3
F532_10436.t1							y	195-208 228-282 228-282 236-252 260-282 222-244 235-302 249-302 231-255 246-284 266-284 516-529	S-S--,S-SA-,S-K--,ATS-V,A-TT- SKVE-S-,-S-KPAE,-STKPA-,ESTKPA-,ES-KPT-,HSTKAE-,ESSSKV-,ESSKPA-,ESTKPA-,ES-KPT- SKVE-S-,-S-KPAE,-STKPA-,ESTKPA-,ES-KPT-,HSTKAE-,ESSSKV-,ESSKPA-,ESTKPA-,ES-KPT- AESTKP,AESTKP,AES-KP ESSSKV,ESSKPA,ESTKPA,ES-KPT SK-AEST,SK-VES-,SKPAES-,TKPAES- PAES-TK------,PAES-TK------,--PAESK-P----,-THS-TK-A-E--,--ES-SS-K-V--,--ES-SK-P-A--,--ES-TK-P-A--,--ES--K-P-TH-,---S-TKVE-E--,--…	n													FSC,FKC,FDC,FDC,YGC	8-11,47-50,108-111,175-178,474-477
F532_10443.t1							n			y	0.713269	2
F532_10444.t1							n			y	0.602658	3											YNC,WGC	6-9,72-75
F532_10449.t1							n
F532_10453.t1							n			y	0.606063	3											YGC	31-34
F532_10465.t1							n			y	0.201892	4											YFC	137-140
F532_10473.t1	PF00732.18 PF05199.12	GMC oxidoreductase GMC oxidoreductase	9.4E-54 3.6E-25				n			n							IKAR	577-581
F532_10483.t1							n			y	0.56774	3											YCC	22-25
F532_10491.t1							n			y	0.594852	3
F532_10498.t1	PF07731.13 PF07732.14 PF00394.21	Multicopper oxidase Multicopper oxidase Multicopper oxidase	7.9E-25 2.9E-18 2.3E-7				n			n													FHC	483-486
F532_03018.t1	PF11937.7	Protein of unknown function (DUF3455)	2.6E-35				n			n													YTC	57-60
F532_03028.t1							y	251-265 251-266	AFTVGTST,AFTDGTS- AFTVGTST,AFTDGTSF	n													FCC,YNC	135-138,335-338
F532_03036.t1							n			y	0.674287	3
F532_03040.t1				C			n
F532_03041.t1				C			n
F532_03051.t1	PF09362.9	Domain of unknown function (DUF1996)	7.3E-72	M			n			y	0.499149	5											FPC,YQC	3-6,144-147
F532_03065.t1	PF09362.9	Domain of unknown function (DUF1996)	2.0E-79				n			y	0.513291	5											FHC,YTC	3-6,146-149
F532_03067.t1							n			y	0.199535	4					ITAR	48-52
F532_03071.t1	PF16010.4	Cytochrome domain of cellobiose dehydrogenase	4.3E-48				y	23-37	-QYKG,-QYK-,-IGKE,IAYR-	n
F532_03072.t1	PF09362.9	Domain of unknown function (DUF1996)	3.9E-70	M			n			n													FAC	5-8
F532_03074.t1	PF01738.17	Dienelactone hydrolase family	1.8E-24				n			n
F532_03076.t1				S			n			n													YSC	73-76
F532_03083.t1							n
F532_03117.t1							n			y	1.0	1					ILAR	181-185
F532_03127.t1	PF01369.19 PF12783.6 PF09324.9 PF16213.4	Sec7 domain Guanine nucleotide exchange factor in Golgi transport N-terminal Domain of unknown function (DUF1981) Dimerisation and cyclophilin-binding domain of Mon2	2.5E-66 1.5E-40 4.3E-34 1.5E-21				n			n							IQAR,IAAR	1198-1202,1218-1222					YLC,YDC	364-367,449-452
F532_03137.t1							n			y	0.626678	3
F532_03139.t1							n			y	0.604342	3
F532_03143.t1							n			y	0.52811	3
F532_03167.t1	PF00173.27	Cytochrome b5-like Heme/Steroid binding domain	3.1E-13				y	26-40	GGEDD,GGIED,EGIEA	n
F532_03191.t1	PF13472.5	GDSL-like Lipase/Acylhydrolase family	8.6E-10				n			y	1.0	1
F532_03198.t1	PF04616.13	Glycosyl hydrolases family 43	8.1E-12				n
F532_03199.t1							n			y	0.551226	3
F532_03208.t1							n			y	1.0	1
F532_03212.t1				C			n			y	0.313095	5					ISAR	149-153					FDC,FIC	50-53,72-75
F532_03213.t1							n			n
F532_03223.t1	PF04616.13	Glycosyl hydrolases family 43	5.8E-33				n			y	0.674624	3
F532_03229.t1							n			y	0.769801	4
F532_03232.t1	PF02265.15	S1/P1 Nuclease	6.9E-67	S			n			y	0.687727	2					LVAR	246-250					YVC	213-216
F532_03240.t1	PF03636.14 PF03632.14	Glycosyl hydrolase family 65, N-terminal domain Glycosyl hydrolase family 65 central catalytic domain	1.0E-24 1.6E-21				n			n
F532_03244.t1				M			n			y	0.765272	2
F532_03273.t1	PF01915.21 PF00933.20 PF14310.5	Glycosyl hydrolase family 3 C-terminal domain Glycosyl hydrolase family 3 N terminal domain Fibronectin type III-like domain	4.8E-52 1.2E-43 4.3E-13				n			n							LYAR,IAAR	103-107,372-376					YGC	233-236
F532_03279.t1	PF04389.16 PF01546.27	Peptidase family M28 Peptidase family M20/M25/M40	1.8E-24 3.8E-6				n			n											RYLR	297-301	YRC	145-148
F532_03287.t1	PF12697.6 PF00561.19 PF12146.7 PF00975.19 PF00782.19	Alpha/beta hydrolase family alpha/beta hydrolase fold Serine aminopeptidase, S33 Thioesterase domain Dual specificity phosphatase, catalytic domain	6.5E-16 1.0E-12 2.4E-10 2.8E-6 7.9E-6		AKKRPKG	655	y	415-428	EDLTL,EDPH-,EDPST	n
F532_03301.t1							n			y	0.364288	2											YPC	31-34
F532_03304.t1				M			n			y	0.762091	2											FRC	201-204
F532_03307.t1							y	177-269	KR-V---V-LTKGALSKLKGPKKGKKEVDDDDVVGIPPGLPPVKIPPPMSD,KRSVEKRVVLTKGALSKLRGPKKGRKEYDDD----IPPGLPPVKIPPPMSD
F532_03311.t1							n			y	0.600104	3
F532_03329.t1							n			n
F532_03355.t1				C			y	362-375 269-283 362-376	PSFER,PSSQT,PSSQ- TASFTL,TAS--I,TAT-TP PSFER,PSSQT,PSSQP	n													FRC	486-489
F532_03357.t1							n			y	0.631408	2											FGC	129-132
F532_03391.t1							n			y	0.580771	3
F532_03393.t1							n			y	0.565988	3
F532_03394.t1							n			y	0.761019	2											YPC	64-67
F532_03397.t1							n			y	0.382275	3
F532_03398.t1							n			y	0.684801	3											FVC	36-39
F532_03399.t1	PF00135.27	Carboxylesterase family	9.9E-83				n			n													FIC	347-350
F532_03408.t1							n			y	0.556727	3							KCGDCKMNARNDPIVQCH	36-54
F532_03412.t1							n			y	0.551568	5											FPC,YGC,YLC	25-28,86-89,316-319
F532_03413.t1							n			y	0.56045	3
F532_03414.t1	PF04616.13	Glycosyl hydrolases family 43	1.8E-11				n
F532_03423.t1				C			y	26-47	KPI-AASQA,KPM-SW-QA,KPNPSI-Q-
F532_03426.t1							n			y	0.556185	3											FCC	33-36
F532_03436.t1	PF00149.27	Calcineurin-like phosphoesterase	2.8E-10				n			n													YIC,YKC	170-173,260-263
F532_03484.t1				C			y	98-113 137-150 137-150 122-137 115-130	STLT,STDI,STET,SFFT STVMVMN,STVVIRT STVMVMN,STVVIRT TLSPSISL-,PTS-LISTS TLI-S-SIP,TLSPSISLP	n
F532_03488.t1	PF00933.20 PF01915.21 PF14310.5	Glycosyl hydrolase family 3 N terminal domain Glycosyl hydrolase family 3 C-terminal domain Fibronectin type III-like domain	2.4E-52 9.3E-51 3.5E-22				n			n											RELR,RELR,RQLR	163-167,224-228,349-353	YAC	126-129
F532_00001.t1							y	25-78 35-77 42-79 49-79 57-78 94-120 147-194 155-170 170-194 173-194 204-258 212-258 219-258 230-258 237-258 48-64 282-303 127-142 171-195 113-136 177-213 241-264 107-134 177-228 241-280 175-282	-YQPE,-YQPE,-YQHE,-YQHE,-YQPE,-YQPE,-YKPE,EYKP-,EYKPE,EYKP-,EYKPE,EYKP-,EYKP- HE-YQ,HE-YQ,PE-YQ,PE-YK,PEEYK,PE-YK,PEEYK,PE-YK,PEEYK,PE-YK -QPEY,-QPEY,-KPEE,YKPE-,YKPEE,YKPE-,YKPEE,YKPE-,YKPT- YKPEE,YKPE-,YKPEE,YKPE-,YKPEE,YKPE-,YKPT- EYKPE,EYKP-,EYKPE,EYKP-,EYKP- EYKQ,EYKP,EYKP,EHK-,EYQP,EYKP,EVTP EYKS-V,EYKP--,EYKP--,EYQP--,EYQP--,EYKA-E,EYKP--,EYKA--,EETP-Y,-YKAEE,-YKP-V PEYK,PEYQ,PEYQ,PEYK KAE…	n
F532_00028.t1	PF02383.17 PF12456.7	SacI homology domain Inositol phosphatase	7.6E-94 2.0E-42				n			n											RYLR	399-403	YSC	762-765
F532_00038.t1							n			y	1.0	1											WKC	37-40
F532_00085.t1	PF00754.24	F5/8 type C domain	2.9E-16				y	480-493	SITF-,SITLP,SISGD	n
F532_00087.t1	PF00067.21	Cytochrome P450	9.2E-23				n			n
F532_00092.t1	PF13450.5 PF12831.6 PF01593.23 PF00890.23	NAD(P)-binding Rossmann-like domain FAD dependent oxidoreductase Flavin containing amine oxidoreductase FAD binding domain	1.1E-10 1.4E-9 2.9E-7 4.2E-6				n			n
F532_00095.t1	PF09792.8	Ubiquitin 3 binding protein But2 C-terminal domain	3.6E-32	C			n			y	0.57712	3
F532_00096.t1							n			y	0.627337	3
F532_00104.t1	PF03853.14 PF09532.9	YjeF-related protein N-terminus FDF domain	3.1E-38 7.8E-8		RRRKGQAKPQDFKEPDVTPAKDTTKSK	175	n			n							IHAR	599-603			RHLR	477-481
F532_00114.t1	PF00067.21	Cytochrome P450	1.2E-51	M			n			n
F532_00120.t1							n			y	0.836842	2
F532_00138.t1							n			y	0.60886	3
F532_00140.t1							n			y	0.456066	3
F532_00143.t1	PF01095.18	Pectinesterase	2.1E-40				n			n							IPAR	51-55
F532_00144.t1	PF00295.16	Glycosyl hydrolases family 28	3.3E-118	C			y	293-313 292-305	T-GTPT-,T-GV-PI,T-GL-T-,I-S--N-,VAG--T- PT-GT,PTTGV,PITGL	y	0.777741	4
F532_00147.t1	PF07452.11	CHRD domain	1.4E-10				n			y	1.0	1
F532_00174.t1							y	181-200 261-318 279-331 284-334 296-334 308-334 317-334 183-206 216-229 265-287 279-332 290-332 296-332 306-332 314-332 183-196 199-225 267-294 126-192 138-191 149-182 159-191 186-202 216-231 266-301 126-187 138-186 149-210 159-186 184-232 261-274 129-153 141-193 151-180 162-193	SS--,SSSG,SS-Q,N--G,SS-A,SS-G,SS-T N-NT,GGNS,N-NG,N-NS,N-NG,T-NG,N-NG,N-NG,N-NS,N-NG,T-NG,N-NG,N-NG,N-NG,A-NG,G-NG,G-NG,G-NG,A-NG GNN,GNN,GNN,S-N,NGT,NGN,NGN,NGN,NGA,NGG,NGG,NGG,NGA,NGA,NGQ,NGA,NGN,NGG NGN,NSN,NGT,NGN,NGN,NGN,NGA,NGG,NGG,NGG,NGA,NGA,NGQ,NGA,NGN,NGG,NVG NGN,NGN,NGA,NGG,NGG,NGG,NGA,NGA,NGQ,NGA,NGN,NGG,NVG NGG,NGG,NGA,NGA,NGQ,NGA,NGN,NGG,NVG NGA,NGQ,NGA,NGN,NGG,NVG SS-SG-,SSQNG-,SS-…	y	0.293989	4											FSC	11-14
F532_00179.t1							n
F532_00181.t1							y	36-81	PP--------HTDEATKERP-DCGSPFS,PPCPMAAFKKRTIDEVA-ERPDCGSPFS	y	0.574269	3
F532_00188.t1							y	73-87 73-88 73-110	STTSSCTE,STTSSIT- STTSSCTE,STTSSITS ST-TSSCTE----,ST-TSSITSWAGS,ST-TDAASS----,STSTVPVVY---K	y	0.248481	4
F532_00196.t1							y	31-48	EP-,EP-,VP-,EP-,EP-,VI-,PK-,PK-,-PI
F532_00200.t1							n			n													WSC	431-434
F532_00210.t1	PF00135.27 PF07859.12	Carboxylesterase family alpha/beta hydrolase fold	3.3E-87 3.9E-7				n			n					GFAR	151-155					RILR	401-405	FTC	408-411
F532_00219.t1	PF01341.16	Glycosyl hydrolases family 6	6.0E-98				n			n
F532_00229.t1							n			n							LSAR	12-16
F532_00245.t1	PF01822.18	WSC domain	1.5E-18				n			y	0.347699	4
F532_00287.t1	PF11327.7	Protein of unknown function (DUF3129)	2.8E-39				n			y	0.833706	2
F532_00290.t1	PF16010.4 PF00732.18 PF05199.12 PF00890.23	Cytochrome domain of cellobiose dehydrogenase GMC oxidoreductase GMC oxidoreductase FAD binding domain	7.2E-46 2.8E-29 1.1E-19 1.4E-8				y	1118-1132 1179-1192 562-577 891-907 992-1007 1102-1117 1196-1211 891-908 1190-1207 1116-1133 762-921 794-853 882-985	GNA,GNT,GNN,GNA,GGA -NS-,-NST,-SSP,GNN-,GNP- LNFWTS--,LN-GTS--,---GTRFF NGNAGE,NGNTGE,NGNAA- STP-TN,STLFPG,STT-NN STPTN-,STSSPA,STANN- -GNPTNN,-GN-AGN,NGN-TE- NGNAGE,NGNTGE,NGNAAG GNPENT,GNPTNN,GNAGNN NNGNAGNTG,NNGNAGGAS ---N---G-S-A-A--V-DSSTPTNSTSFPG-N,---N---G-G-A-VVG---SSTPTNSTSFPG-N,---N---G-N-A-A-GV--SSTSTNSTSFPGN-,---N---G-G-A-S--V-DSSIPTNSTLFPG-T,-STN---TG-N-N-RS--PAVVPSNPTN---S-,TS-FPGN-…	n													FLC	116-119
F532_00296.t1	PF00067.21	Cytochrome P450	2.0E-32	M			n			n
F532_00297.t1							y	8-121 41-154 129-262 152-262 186-270 8-122 41-181 152-263 186-271 11-275 44-275 137-275 172-259 205-275 17-133 48-275 137-275 172-261 205-275	YVPEEEHQRNAYAKSEAEIAKEGIKMVPRA,YVVEEGHNADAYPESEAQIAKQGTKMVPRL,YVVEEGHNADAYPESEAQM-KEGTKVMPRM,YVVEEGHNADAYPKSETQIS-E----IPKM EEGHNADAYPESEAQIAKQGTKMVPR-LYVV,EEGHNADAYPESEAQM-KEGTKVMPR-MYVV,EEGHNADAYPKSETQI-SEIPKMMPKNMYRV,EEGHMGDAYNKSDAQLAKE-MK-NAK-M--- V-EEGHMGDA-Y--NKS--DAQLAK-EMKN,AK----MSPRMYVAEEMHKDNAYPKSEAQV,AKDEGKMMPRMYVAEEEHKDNAYPKSEAQI,AKDGGKMLPRMYVAEEMHIENAYPGSEAQV,AKDEAKMLPRMYVAEEDHIENAY…
F532_00306.t1	PF06441.11 PF00561.19	Epoxide hydrolase N terminus alpha/beta hydrolase fold	5.7E-30 9.3E-12				n			n
F532_00358.t1							n			y	0.204442	4
F532_00368.t1							n			n
F532_00377.t1							n
F532_00382.t1							n			y	0.754341	2
F532_00388.t1	PF00082.21	Subtilase family	3.7E-30	C			n			n							LSAR	54-58
F532_00392.t1				C			n
F532_00395.t1				C			n
F532_00409.t1	PF00232.17	Glycosyl hydrolase family 1	5.8E-70				n			n
F532_00422.t1	PF00194.20	Eukaryotic-type carbonic anhydrase	7.8E-23				n			n
F532_00425.t1	PF00232.17	Glycosyl hydrolase family 1	7.8E-85				n			n							LPAR,LLAR	268-272,492-496
F532_00443.t1							n			y	0.518074	3
F532_00446.t1				C			n			y	0.596329	3											FSC	39-42
F532_00449.t1				S			n			n
F532_00457.t1	PF03067.14	Lytic polysaccharide mono-oxygenase, cellulose-degrading	5.6E-9				n			y	0.609895	3											FLC	56-59
F532_00463.t1							y	20-177	IEARANVLERHAGKKKGANANAAGALKA-LG-ARDFEKREP--HQ-------,IEVRANVLERHAGKKKGANANAAGALKA-LG-ARDFNTREP--HQ-------,IE--A----R-AS----ANANAAGALKA-LG-ARGFEKREP--HQIDTKP--,IE--AN---RQAAEKKG-DGNAANKYTADLEAANEHNTKQKEA-----EAEA								IEAR,LGAR,LGAR,IEAR,LGAR	19-23,47-51,88-92,101-105,118-122
F532_00464.t1							y	63-95	KEEAEAKDTKK,KEAAEAAATKK,KEANEAAATKK
F532_00471.t1							n			y	1.0	1					IKAR	237-241
F532_00474.t1				C			n			y	0.534661	2											FRC,WKC	59-62,96-99
F532_00475.t1							n			y	0.555569	3
F532_00481.t1	PF00544.18	Pectate lyase	4.2E-35				n			n
F532_00489.t1	PF00135.27	Carboxylesterase family	1.3E-95				n			y	0.87208	2
F532_00492.t1	PF01223.22	DNA/RNA non-specific endonuclease	3.4E-66	C			n			n											RRLR	77-81
F532_00498.t1							n			y	1.0	1			GYLR	50-54
F532_14005.t1	PF01301.18 PF10435.8 PF13364.5 PF13363.5	Glycosyl hydrolases family 35 Beta-galactosidase, domain 2 Beta-galactosidase jelly roll domain Beta-galactosidase, domain 3	3.2E-91 3.9E-54 1.2E-46 3.2E-17				n			n							LLAR	112-116					FNC,FDC	71-74,245-248
F532_14007.t1	PF01565.22 PF08031.11	FAD binding domain Berberine and berberine like	2.1E-17 7.3E-11				n			y	0.806686	3
F532_14008.t1	PF10282.8	Lactonase, 7-bladed beta-propeller	6.4E-17				n			n
F532_14009.t1							n			n
F532_14016.t1							n			y	0.776525	2
F532_14025.t1				C			n			y	0.281905	5
F532_14032.t1							n
F532_14044.t1	PF00264.19	Common central domain of tyrosinase	5.1E-33				n			n
F532_14051.t1					RKRKK RKRKK	850 850	y	696-710 759-773	40 sequences have been detected as tandem repeats containing. ,RE-TAF,REFTA-,ER-KAK AE-AA-,AERVA-,AEKKQK						GISR	529-533
F532_14060.t1							n			y	0.779767	2
F532_14073.t1							n			y	0.232378	4
F532_14123.t1	PF00264.19	Common central domain of tyrosinase	6.2E-46				n			n
F532_14129.t1							n			y	0.733755	2
F532_14197.t1				C			n			y	0.618602	3
F532_14206.t1							n			y	1.0	1
F532_14207.t1							y	63-78	PGGN,PGGY,PGGG,NGGF	n							LDAR	6-10
F532_14210.t1							n			y	0.758729	2											YAC,YNC	32-35,146-149
F532_14212.t1							y	273-298 261-288	SVEPSPV--P-,TT-LATSIRPS,TT-PSPS--PV PTS--VAPP-G-,PTSSSVEPS-PV,PTT--LATSIR-	y	0.528638	3
F532_14213.t1					LKKLQRR	170	y	61-212 83-245	KR------GSPPTSNG-D-LLKTMPIPVPASKEQKKAMKKLQRRGSSSTTKVNKSDLLTLTEGQIKTNQQPKGKKAPPNR,KRNDPAKRGSPPTSTGNENMYKVMPIPVPASKDAKKALKKLQRRGSSSTTKVNKSDLLTLTEGQIKTNQEPKSKKAPPNR S-KEQKKAMKKLQRRGS--SSTTKVNKSDLLTLTEGQIKTNQQP-,KGKKAPPNRKRNDP-AKRGSPPTSTGNENMYKVMP--IPV---PA,S-KDAKKALKKLQRRGS--SSTTKVNKSDLLTLTEGQIKTNQEPK,S-KKAPPNRKRGQS-GG--SSTTKVNKSDLLTLTEGQTKTNQQPK
F532_14221.t1	PF00326.20	Prolyl oligopeptidase family	1.6E-50				n			n
F532_14251.t1	PF01341.16	Glycosyl hydrolases family 6	5.9E-95				n			y	0.901961	2					LQAR	175-179
F532_14255.t1	PF02265.15	S1/P1 Nuclease	7.2E-72				n			y	0.910712	2											FVC	214-217
F532_14257.t1	PF00557.23	Metallopeptidase family M24	4.7E-6				y	147-164	FVVERMVAVE,FVAT-MVE-G
F532_14262.t1							y	6-165	GDCGSLPPAYQAACYASRSSTTTAAPTPTIIGGCAGVAPEYQAECYSRQSAATSLPTVIG,GDCGSLPPQYQAACSASRY------P---IIGGCAGVAPEYKAEC-ERQASATSTPTIIG,GDCGSLPPQYRAACSASRASIT-ATPTPTIIGGCAGVAPEYQAACYS--SRK-N------	n
F532_14279.t1							n			y	1.0	1
F532_14291.t1	PF00462.23	Glutaredoxin	2.9E-12				n			n											RDLR	4-8
F532_14336.t1	PF07919.11 PF11817.7	Gryzun, putative trafficking through Golgi Foie gras liver health family 1	2.1E-214 5.8E-98				n			n							LTAR	959-963			RILR	326-330	YLC	462-465
F532_14341.t1							n			y	0.74787	2
F532_14360.t1	PF01494.18	FAD binding domain	2.4E-35				n			n											RTLR	33-37
F532_14371.t1	PF00025.20 PF00071.21 PF08477.12 PF09439.9 PF04670.11 PF01926.22	ADP-ribosylation factor family Ras family Ras of Complex, Roc, domain of DAPkinase Signal recognition particle receptor beta subunit Gtr1/RagA G protein conserved region 50S ribosome-binding GTPase	6.2E-44 5.6E-19 8.0E-16 1.6E-7 1.0E-6 4.7E-6				n			n							LVAR	158-162
F532_14374.t1	PF01828.16	Peptidase A4 family	9.9E-43				n			n
F532_14380.t1							n			y	0.198586	4											WNC	188-191
F532_14391.t1				S			n			n
F532_14393.t1	PF07732.14 PF07731.13 PF00394.21	Multicopper oxidase Multicopper oxidase Multicopper oxidase	1.4E-39 3.1E-38 4.4E-33				n			n
F532_14396.t1	PF17389.1 PF17390.1	Bacterial alpha-L-rhamnosidase 6 hairpin glycosidase domain Bacterial alpha-L-rhamnosidase C-terminal domain	1.5E-19 9.1E-7				n			y	0.86651	2					LIAR	490-494					FSC	190-193
F532_14398.t1	PF07971.11	Glycosyl hydrolase family 92	2.4E-155				n			y	1.0	1											YYC	354-357
F532_14425.t1	PF01212.20 PF14273.5	Beta-eliminating lyase Domain of unknown function (DUF4360)	7.1E-71 2.2E-37				n			n
F532_14427.t1				M			n			n							LKAR	45-49
F532_14430.t1				C			n
F532_14441.t1	PF01328.16	Peroxidase, family 2	4.8E-17	C			n			y	0.113136	2
F532_14442.t1							n			n							ITAR	370-374
F532_14484.t1							n			n													YGC	139-142
F532_14486.t1	PF09286.10 PF00082.21	Pro-kumamolisin, activation domain Subtilase family	3.7E-40 2.1E-8	M			n			n							LGAR	365-369
F532_14489.t1	PF00199.18 PF06628.11	Catalase Catalase-related immune-responsive	6.0E-165 7.1E-16				y	700-725 745-758 700-731 731-767 747-767 739-752 747-768 656-670 707-758 721-758 732-746 701-756 717-756 728-759	-DANS,-DAKP,-DAN-,SYAT-,PDAK-,PDAT-,PDA-- -ATEG,-ATE-,-GAK-,EGTK- DANS,DAKP,DANS,YATP,DAKP,DATP,DAKP,EATP PDAK-,PEAT-,PDAK-,PDAT-,EGAT-,EGAK-,EGTK-,EGAKE,EGSH- EGAT-,EGAK-,EGTK-,EGAKE,EGSH- PDA-K-,PDATE-,-GATEG EGA-T-,EGA-K-,EGT-K-,EGA-KE,EGSHS- VSAMDAAG-,VST--TAGV --PDANSYA-T,--PDAKP-DA-,-TPDAKP-E--,ATPDAKP-E--,ATPDAKP-D--,ATEGAT--E--,GAKEGT--K-- ATPDAKPE,ATPDAKPE,ATPDAKPD,ATEGAT-E,GAKEGT-K DAKP…	n							IKAR	10-14
F532_14490.t1	PF06766.10	Fungal hydrophobin	1.3E-12				y	76-90 18-91 30-76 41-91 54-76 24-87 35-66 46-85 57-80 24-80 35-68 46-78 57-73 24-81 35-70 46-79	GG--GN,GGFPGN,GGTP-T -GGF-NPEK,-GGVGSPGK,-GGFGSPGK,-GGFGSPGK,-GGFGSPGK,-GGYGSPGK,-GGFGGPG-,KGGIGG-G-,-NG-GFPG-,-NG-GTPTP PGKGGFGS,PGKGGFGS,PGKGGFGS,PGKGGYGS,PGKGGFGG,PGKGGIG- -GGFGSPGK,-GGFGSPGK,-GGYGSPGK,-GGFGGPG-,KGGIGG-G-,-NG-GFPG-,-NG-GTPTP PGKGGYGS,PGKGGFGG,PGKGGIG- KGGV-GSPG,KGGF-GSPG,KGGF-GSPG,KGGF-GSPG,KGGY-GSPG,KGGF-GGPG,KGGI-GGGN,-GGFPGNGG FGSPGKGG,FGSPGKGG,FGSPGKGG,YGSPGKGG PGKGGF-GS,P…	y	0.893492	4
F532_14491.t1							n										LSAR	4-8
F532_14497.t1							y	576-591 571-587 436-449 600-613	SKPT,-SKP,-LST,-KST,-KSS SKDDG,SKPT-,SKPL-,STKS- LFNKSWP,LFNKCFP KPGSSTS,KPAAGTS	y	0.591701	3
F532_14498.t1	PF00135.27	Carboxylesterase family	4.2E-90				y	43-56	FAAPPQR,FAPPSET	y	0.864458	2			GIAR	30-34							FQC	376-379
F532_06506.t1	PF00657.21	GDSL-like Lipase/Acylhydrolase	6.7E-7				n			n													YGC	282-285
F532_06509.t1	PF01083.21	Cutinase	5.0E-48				n			y	0.663491	2					IFAR,LRAR	48-52,71-75
F532_06513.t1				C			n			y	0.596016	3
F532_06514.t1							n			y	0.607239	3
F532_06517.t1	PF14273.5	Domain of unknown function (DUF4360)	3.2E-63				n			y	0.0653541	2
F532_06522.t1	PF01522.20	Polysaccharide deacetylase	1.7E-14				n			n
F532_06535.t1	PF13450.5 PF01593.23 PF12831.6	NAD(P)-binding Rossmann-like domain Flavin containing amine oxidoreductase FAD dependent oxidoreductase	4.0E-12 4.6E-8 3.5E-7				n			n
F532_06539.t1	PF00245.19 PF01663.21	Alkaline phosphatase Type I phosphodiesterase / nucleotide pyrophosphatase	1.8E-68 2.2E-6				n			n													WGC	247-250
F532_06543.t1	PF13374.5 PF13424.5 PF07719.16 PF00515.27 PF13176.5 PF13432.5 PF13181.5 PF13428.5 PF14559.5 PF13431.5 PF13174.5	Tetratricopeptide repeat Tetratricopeptide repeat Tetratricopeptide repeat Tetratricopeptide repeat Tetratricopeptide repeat Tetratricopeptide repeat Tetratricopeptide repeat Tetratricopeptide repeat Tetratricopeptide repeat Tetratricopeptide repeat Tetratricopeptide repeat	3.0E-50 3.8E-49 4.7E-17 7.0E-17 2.0E-13 6.8E-13 1.0E-11 9.9E-10 3.0E-8 1.1E-6 6.4E-6				n			n					GYLR	295-299
F532_06559.t1	PF01476.19	LysM domain	1.3E-21				n			n
F532_06561.t1	PF09362.9	Domain of unknown function (DUF1996)	4.0E-80				n			n													FGC,FRC	8-11,148-151
F532_06563.t1							y	158-173 183-205 158-175 166-206 183-206 216-229 162-179 175-207 191-207 216-230 172-191 172-207 184-206 179-201	AA-G,AA-P,AAAP,AA-A,PA-P PAGA,PAKG,PAGA,PAKG,PAGT,PA-A AAG-,AA-P,AAAP,AAAP,APAK APA--A-,APA-P--,--A-KGT,-PAPKG-,-PA-GA-,-PA-KG-,-PA-GA-,-PA-KG-,-PA--GT,-PA-AK- PAGA,PAKG,PAGA,PAKG,PAGT,PAAK KKGDP-,KK-DPN,KKA-V- APA-A,APA-A,APAPA,KGTPA KGTPA-P--,-KGPA--G-,--APA-KG-,---PA-GA-,---PA-KG-,---PA--GT,---PAAKN- PA-GA-,PA-KG-,PA--GT,PAAKN- KKGDP-,KK-DPN,KKAVE- APAKGTP--,AP-KG-PAG,APAKG-P-- A-PAKGTP-,A-P-K…	y	0.872883	2					LAAR	247-251
F532_06567.t1	PF09206.10 PF05270.12	Alpha-L-arabinofuranosidase B, catalytic Alpha-L-arabinofuranosidase B (ABFB) domain	3.2E-146 1.9E-51				n			y	0.359508	4
F532_06568.t1							n			y	0.684424	2					IIAR	1-5
F532_06570.t1							n
F532_06572.t1	PF00732.18 PF05199.12	GMC oxidoreductase GMC oxidoreductase	1.3E-30 1.6E-30				n			n							LAAR	369-373					YEC	421-424
F532_06573.t1							n			y	0.585859	2
F532_06574.t1							n			y	0.664962	2											FKC	77-80
F532_06577.t1							n			y	0.202165	4
F532_06585.t1	PF00732.18 PF05199.12	GMC oxidoreductase GMC oxidoreductase	6.0E-47 1.0E-28				n			n
F532_06603.t1	PF01822.18 PF00141.22	WSC domain Peroxidase	4.3E-53 9.7E-22				y	500-514 520-533 676-689 502-516 637-660 351-365 644-658 644-665	TS--,TSS-,TSTA,TSS-,SSS- TS--,TS-S,-S-A,TLVP,TL-A -T-S,-TSS,-TV-,PT-T,PTPS TSS-,TSTA,TSSS,SSSS ST-S-S,ST-L--,STKS-S,ST-SLS,ST-I--,ST-S-S SSNITA,SSSI--,SS-FTV STKSS,STSLS,STIST STKS-S,ST-SLS,STISTS,SPAQTS	n													FTC,FTC	609-612,941-944
F532_06604.t1							n			y	0.576361	3
F532_06611.t1							n			y	0.582708	3											YQC	14-17
F532_06613.t1	PF00264.19	Common central domain of tyrosinase	1.1E-49				y	5-19	TGVQ--,TGVDAT,TGYR-P	n
F532_06623.t1	PF13668.5	Ferritin-like domain	1.4E-37				n			y	1.0	1
F532_06626.t1					KKVKKIAPATVAGAAKLERLPTKLERLPKTGKKIRK	54	y	69-82	KLERLPT,KLERLPK
F532_06633.t1							n			y	0.574328	3
F532_06645.t1				M			n			y	0.570027	3
F532_06655.t1				M			n			n
F532_06660.t1							n			y	0.456435	2
F532_06691.t1	PF00067.21	Cytochrome P450	2.7E-35	C			n			n
F532_06713.t1							y	19-32	--TH-,--THV,ANP--,-NTT-,-NTY-	y	0.531516	3
F532_06719.t1							y	45-80 5-24 67-82 50-78	--PVTTQV-K,--PVTT-AAP,TKITSV-V-V,-KPTTT-A-P,-KPEPT-A-P YDDGQYHPPTK,YDDGSWDAP-- KPTTTAP--,KPEPTAPSG VKPVTTAAPTKITSVV,VKPTTTA-P-K-PEPT	y	0.831206	2
F532_06721.t1							n			n													FLC	349-352
F532_06728.t1	PF13472.5 PF00657.21	GDSL-like Lipase/Acylhydrolase family GDSL-like Lipase/Acylhydrolase	1.9E-15 5.8E-6	M			n			y	0.7798	3
F532_06734.t1	PF00150.17	Cellulase (glycosyl hydrolase family 5)	8.2E-49				n			n
F532_06739.t1				M			n
F532_06747.t1	PF05577.11	Serine carboxypeptidase S28	1.2E-47				n			n
F532_06761.t1	PF01556.17 PF00226.30 PF00684.18	DnaJ C terminal domain DnaJ domain DnaJ central domain	2.0E-26 1.9E-24 2.5E-13				n			n
F532_06769.t1					RRKAEQEIKGLRRKK	872	y	236-251	TSTGG-,TSTAGL,TSFQR-	n							LKAR	343-347
F532_06774.t1	PF01231.17	Indoleamine 2,3-dioxygenase	8.9E-6				n			y	0.870268	2					LEAR	107-111					FAC,YLC	140-143,197-200
F532_06775.t1				C			n			y	0.826063	2											FFC	93-96
F532_06779.t1	PF01565.22 PF08031.11	FAD binding domain Berberine and berberine like	1.9E-25 1.0E-6	M			n			n
F532_06806.t1				C			n			n
F532_06811.t1							y	184-206	VPASPPTPTAPG,VPASPTTPVV-G	y	0.815259	3					LMAR	1-5
F532_06822.t1							n			y	0.291347	4											YCC	27-30
F532_06844.t1	PF00135.27	Carboxylesterase family	8.6E-68				n			n
F532_06853.t1							y	120-149 133-150 119-132 43-79 55-82 43-81 55-74 43-82 55-75	DH,TN,DH,DH,DH,TH,DH,DH,DH,DH,DH,DH,DH,DH,DH HD,HD,HD,HD,HD,HD,HD,HD,HA NDHT--,NDHDH-,-DHTHD DP-TIPADAI,DPSTIPADAI,DPSTIPADAV,DPAA-PSDC- -TIPADAIDPS-,-TIPADAVD---,PAAPSDCGN--V DP-TIPADA-I,DPSTIPADA-I,DPSTIPADA-V,DPAA-PSDCGN TIPADAIDPS,TIPADAVDPA DP-TIPADA--I,DPSTIPADA--I,DPSTIPADA--V,DPAA-PSDCGNV TIPADAIDPS-,TIPADAVDPAA	y	0.734626	2
F532_06877.t1				S			y	7-31 7-32	LLVVLDPLP,LLVD-DPTP,LLASAVVL- LLVVLDPLP,LLVD-DPTP,LLASAVVLQ	y	1.0	1											FQC	58-61
F532_06880.t1	PF04420.13	CHD5-like protein	2.2E-53	S			y	151-166	LVSDA-,LVAAVK,LVVTA-	n
F532_06894.t1							n			y	0.565868	3
F532_06897.t1	PF01161.19	Phosphatidylethanolamine-binding protein	3.1E-15				n			n
F532_06907.t1	PF16335.4 PF08760.10 PF17168.3 PF16334.4	Domain of unknown function (DUF4965) Domain of unknown function (DUF1793) Domain of unknown function (DUF5127) Domain of unknown function (DUF4964)	4.3E-75 1.5E-64 7.8E-64 2.8E-7	M			n			n
F532_06909.t1	PF00628.28	PHD-finger	9.3E-16				y	527-545	PVSASA-,PVLASSP,PVV-SAP	n					GISR	1260-1264							FAC,FYC,FKC,WYC,WQC	91-94,383-386,1014-1017,1032-1035,1168-1171
F532_06916.t1							n			y	1.0	1
F532_06939.t1							n			y	0.615421	3											FNC	26-29
F532_06952.t1	PF03009.16	Glycerophosphoryl diester phosphodiesterase family	3.4E-15				n			n
F532_06955.t1							n			y	0.549542	3
F532_06968.t1							n			y	0.57644	3											WPC	41-44
F532_06969.t1							n			y	0.346978	2
F532_06983.t1							y	19-145	DFH-K----PPSVV-AKVLEKKA-GFEKR-KNQGP-SLKVPPYQPPPP,DFKMKKRADPPSVV-AKSLEKKA-GFEKR-KNQGP-SLKVPPYQPPPP,DFKMK-RADPPGMLKGPEIPKVISGPPYKRTNVQKP--KIET-GGGLD								LQAR	10-14
F532_06987.t1	PF01915.21 PF00933.20 PF14310.5	Glycosyl hydrolase family 3 C-terminal domain Glycosyl hydrolase family 3 N terminal domain Fibronectin type III-like domain	1.4E-41 2.9E-34 1.3E-20				n			n													YLC,YGC	152-155,234-237
F532_13012.t1	PF02128.14 PF07504.12	Fungalysin metallopeptidase (M36) Fungalysin/Thermolysin Propeptide Motif	5.3E-153 3.6E-19				n			n
F532_13024.t1	PF01556.17 PF00226.30 PF00684.18	DnaJ C terminal domain DnaJ domain DnaJ central domain	7.4E-37 1.5E-22 7.4E-15				y	129-143	FGMGGGMN,FGEGG-MP	n					GISR,GFSR	40-44,320-324
F532_13027.t1	PF06428.10	GDP/GTP exchange factor Sec2p	2.9E-15		KRRRL	178	n			n
F532_13030.t1	PF05577.11	Serine carboxypeptidase S28	4.3E-47				n			n													FHC	477-480
F532_13031.t1				S			n			y	0.608514	3
F532_13032.t1							n			y	1.0	1
F532_13035.t1	PF00085.19 PF07749.11 PF04756.12 PF13098.5 PF13899.5 PF13905.5 PF13848.5 PF00578.20 PF08534.9 PF07912.12	Thioredoxin Endoplasmic reticulum protein ERp29, C-terminal domain OST3 / OST6 family, transporter family Thioredoxin-like domain Thioredoxin-like Thioredoxin-like Thioredoxin-like domain AhpC/TSA family Redoxin ERp29, N-terminal domain	3.5E-59 1.1E-25 1.4E-16 2.3E-16 5.4E-12 8.1E-9 8.7E-9 1.0E-8 5.3E-7 5.7E-6				n			y	0.859224	2
F532_13046.t1							n			y	1.0	1
F532_13047.t1	PF05630.10	Necrosis inducing protein (NPP1)	6.8E-56				n			y	0.808855	2											WHC	128-131
F532_13052.t1							y	160-177	TP,TP,TP,TP,TP,TP,TP,TP,LP	y	0.455272	5
F532_13053.t1							n
F532_13056.t1	PF05368.12 PF13460.5	NmrA-like family NAD(P)H-binding	1.3E-26 1.6E-10				n			n
F532_13057.t1	PF00657.21	GDSL-like Lipase/Acylhydrolase	4.7E-9				n			y	0.953762	2
F532_13072.t1	PF03443.13	Glycosyl hydrolase family 61	1.4E-56				n			n
F532_13074.t1	PF03330.17	Lytic transglycolase	3.1E-8				y	48-66 66-81 194-210 111-157 125-156 136-151 92-156 123-155 134-158 92-159 123-156 134-159 92-124 92-125	PSPA,PST-,PSPS,PSPE,PAAP PPAA,PPAA,PPAE,PEPE GSSGG--,GSSGGK-,-TSYGKC PAAPTVVAA,PA-Q--ENK,PA-PVPENK,PA-PVPENK,PA-PVPENK,PA-PEVQAQ KPAPVPEN,KPAPVPEN,KPAPVPEN,KPAPEVQA PVPENKPA,PVPENKPA -PTPSA-P-SP-PAA-,PTTP-IA-PP-PA--A,-PTV-V-A-APAQ---,ENKP-A-P-VP-E---,-NKP-A-P-VP-E---,-NKP-A-P-VP-E---,-NKP-A-PEVQ-A--- ENKPAP-VP,ENKPAP-VP,ENKPAP-VP,ENKPAPEVQ PAP-VPENK,PAP-VPENK,PAPEVQAQA --PTPSA-P-S--P-P-AA-,--P---…	y	0.77986	3
F532_13085.t1							y	61-76 51-69 46-67 44-67	TTTLGS,TTILG-,IGIPI- STITSDD,STITTT-,LGSTTI- TSAIVSTI,TSDD-STI,TTTLGST- ITTSAIVST,ITSD--DST,ITTT-LGST	y	0.575964	4											FPC	309-312
F532_13088.t1							y	1017-1038 1024-1037 862-877 658-677 761-859 780-848	MP,MP,MP,TP,TP,TP,TS,TP,TP,TP,TF PT,PT,PT,ST,PT,PT,PT SPKQN,SP-Y-,SPKP-,SPG-N RQAAETKALLE,RQARELEAL-- SKAY-STSRP-Y-Q-ITP,SKAY-TTSSP-Y-Q-VAP,SKAY-STSRP-Y-Q-VAS,SKAY-STSRP-Y-Q-VAP,TGGYQSVPKP-HY-PISK,G-AY-YIS-P-Q-KSYAT,GAYY-IPSQQSY-P--AG TSSPYQVAP-SKA-YS,TSRPYQVAS-SKA-YS,TSRPYQVAP-TGG-YQ,-SVPKPHYPISKGAY-,YISPQKSYA-TGA-Y-	n													WYC	204-207
F532_13093.t1							n			n													WKC	22-25
F532_13106.t1				M			n			y	1.0	1
F532_13128.t1							n			y	0.635886	3
F532_13149.t1	PF00067.21	Cytochrome P450	3.9E-53	M			n			n							LLAR	301-305
F532_13150.t1							n			y	0.670936	2											YEC	16-19
F532_13161.t1							n			y	0.194497	4									RGLR	177-181
F532_13182.t1	PF00982.20 PF02358.15	Glycosyltransferase family 20 Trehalose-phosphatase	3.6E-163 2.8E-45	C			n			n							IVAR	413-417					FRC	319-322
F532_13184.t1	PF00188.25	Cysteine-rich secretory protein family	2.1E-18	C			n			y	0.400589	2
F532_13188.t1							n			y	0.699653	2
F532_13194.t1							y	202-217 297-312 33-319 96-159 123-210 149-236 82-369 123-197	AEAF,AEAL,AEPF,AEPN EASP,EAIA,EADA,KADA -AKRA---ATP-E-A---LA-EAE--AC-RYAGQGCWK------,--------AKR-T-AE-ALA-NPE--AC-KYAGQGCWK------,-VKREAS-ADP-E-PE-AHP-AAE--AC-KYA------------,-GQGCWK-AKR-E-AA-AEA-EAE--AC-KYA------------,-GQGCWK-AKR-E-AS-ALA-EAE--AC-KYA------------,-GQGCWK-AKR-A-AS-AEA-EAE--AC-KYA------------,-GQGCWK-AKR-E-A------DAE--AC-KYA------------,-GQGCWK-AKR-A-AE-AFA-EAL--AE-PFA------------…	n							ISAR	219-223
F532_13198.t1	PF03856.12	Beta-glucosidase (SUN family)	7.1E-90				y	115-129	PE-K-E,PEVKPK,PEPTP-	y	0.633221	5											YAC	223-226
F532_13214.t1				C			n			n
F532_13229.t1							n			y	0.411317	2
F532_13230.t1							n			y	0.588066	3
F532_13237.t1	PF00026.22 PF14543.5	Eukaryotic aspartyl protease Xylanase inhibitor N-terminal	1.3E-71 4.8E-10				n			n													YPC	313-316
F532_13239.t1							n			y	0.202425	4											FLC	28-31
F532_13242.t1							n
F532_13255.t1							n			y	1.0	1
F532_13259.t1	PF00246.23 PF02244.15	Zinc carboxypeptidase Carboxypeptidase activation peptide	9.9E-81 1.4E-6				n			n													YSC	301-304
F532_13264.t1				C			n			y	0.600423	2
F532_13265.t1							n			y	0.684525	3
F532_13283.t1	PF13343.5 PF13416.5	Bacterial extracellular solute-binding protein Bacterial extracellular solute-binding protein	4.4E-10 2.0E-8				n			y	1.0	1
F532_13297.t1							n			y	1.0	1											YPC	20-23
F532_13298.t1							n			n							IKAR	84-88			RRLR	27-31	WWC	444-447
F532_13299.t1							n			y	0.791763	2											YGC	100-103
F532_13303.t1				M			n			y	0.804599	2											WCC	75-78
F532_13329.t1				C			n			y	0.573507	3											FRC	139-142
F532_13330.t1							n			y	0.57592	3											FCC	24-27
F532_13341.t1	PF01565.22 PF08031.11	FAD binding domain Berberine and berberine like	1.1E-15 1.1E-9				n			n
F532_13356.t1	PF00959.18	Phage lysozyme	1.1E-12				n			n
F532_13363.t1	PF00135.27	Carboxylesterase family	1.1E-77				n			n													YNC	385-388
F532_13366.t1							n			y	0.485873	3
F532_13367.t1							n			y	0.630233	3											YKC	33-36
F532_13372.t1	PF01670.15	Glycosyl hydrolase family 12	3.9E-43				n			y	1.0	1
F532_13380.t1							n			y	0.554443	3
F532_13382.t1							n			y	0.472551	2											WSC	34-37
F532_13412.t1							n			y	0.264485	4
F532_13414.t1				C			n			y	0.624315	3
F532_13415.t1							n			y	1.0	1
F532_13438.t1	PF00704.27 PF00734.17	Glycosyl hydrolases family 18 Fungal cellulose binding domain	1.2E-22 1.6E-8	C			n			y	0.515772	5											YYC,FYC,YRC	33-36,74-77,363-366
F532_13450.t1	PF13204.5 PF12904.6	Protein of unknown function (DUF4038) Putative collagen-binding domain of a collagenase	1.7E-88 1.4E-26				n			n
F532_13459.t1	PF01476.19	LysM domain	2.8E-17				n			n													YYC	755-758
F532_13460.t1							n			n
F532_13467.t1							n
F532_13476.t1							y	123-140	KDAPAGAFA,KDATGAAFK								LDAR	2-6
F532_13484.t1							y	194-210	S-PVTH,S-P-SA,S-P-TP,TKP-T-	n
F532_13490.t1							n
F532_13500.t1							n			y	0.834301	2											YGC	142-145
F532_02505.t1	PF02469.21	Fasciclin domain	5.9E-45				n
F532_02507.t1	PF00067.21	Cytochrome P450	5.2E-51	S			y	457-472 452-469	SSST,SSSY,SSTK,SKTK SSD-PD,SSS-T-,SSS-Y-,SSTKS-	n
F532_02512.t1							y	37-53 147-160 226-249 235-249 283-303 37-75 49-75 56-77 72-88 223-236 280-297 294-307 25-102 37-102 47-102 54-93 62-92 73-92 123-159 141-156 274-303 284-303 25-48 41-87 53-85 61-83 77-99 139-161 271-289 283-299 25-43 65-84 138-180 269-283 28-59 40-79 67-90 269-284	EPAP,EPA-,-PYV,EPAP,EPA- PP--,PPYS,PP--,PP-C,PP-L -P-AP,-PAI-,TP-F-,VP-F-,VP-V-,NP-V-,NP-E-,NP-G- VPF,VPV,NPV,NPE,NPG PTI,PP-,PTI,PT-,PTF,-TL,PTF,PTA EPA-P,EPA-P,Y-VEP,AP-EP,APVEP,APVEP,APVEP,APYV-,EPA-P AP-EP,APVEP,APVEP,APVEP,APYV-,EPA-P EPAPV,EPAPV,EPAP-,YVEP-,APEP- EPA-P,EPA-P,YVE-P,APVVP G-E-E,P-A-P,P-AIT,PFV-P IPPPT,IPPPT,IPTP-,TFTL- TFTLP,TFPTA,TFE-A E-PTPYE,E-PAPYV,E-PAP--,E-PAPYV,E-PAP--…	y	0.858158	2											YLC	260-263
F532_02524.t1	PF00704.27	Glycosyl hydrolases family 18	5.4E-19				n			y	0.47821	3									RELR	152-156
F532_02526.t1				M			n
F532_02536.t1							y	10-29 59-87 73-87 68-88 59-86 73-86	GAPA-TG,GA-A-G-,GA-LRA-,GV-AIG- GGA--A,GGA-PT,GGELP-,GGE-PT,GGE-PT,GGAYP- GGE-PT,GGE-PT,GGAYP- GGELP-,GGE-PT,GGE-PT,GGAYPI GGA--A,GGA-PT,GGELP-,GGE-PT,GGE-PT,GGA--Y GGEPT,GGEPT,GGA-Y
F532_02538.t1	PF01565.22	FAD binding domain	7.9E-23				n			n													YAC,FAC	141-144,294-297
F532_02541.t1	PF01328.16	Peroxidase, family 2	1.6E-12				n			n
F532_02543.t1				C			y	152-167 251-266 152-174 251-267 111-137 160-174 111-148 160-175 188-201	SKSVPE,SK-VPE,SKPLP- KEPKPK,KESEP-,KEQIE- SKSVPE,SK-VPE,SKPLPV,PEPKPL KEPKPK,KESEP-,KEQIEK MSA-NPL-,MSAPKPLS,MSPPK-LQ,-SMPDP-H VPESKPLP,VPEPKPL- MSA-NPL-,MSAPKPLS,MSPPKLQS,MPDPHPQF,MSNPQSQS VPESKPLP,VPEPKPLP PAAQPR--,PAAQPKQK	y	0.858178	2
F532_02544.t1							n			n
F532_02545.t1	PF02872.17 PF00149.27	5'-nucleotidase, C-terminal domain Calcineurin-like phosphoesterase	1.9E-31 1.2E-10				n			n					GYAR	54-58
F532_02549.t1							y	258-278	GK-LRI-G-,GKLAGSLT-,GK-TGI-TE	y	0.567839	3											YIC	439-442
F532_02556.t1				C			n
F532_02569.t1	PF04389.16 PF02225.21	Peptidase family M28 PA domain	7.0E-43 2.4E-13	M			n			n
F532_02570.t1	PF00190.21 PF07883.10 PF05899.11	Cupin Cupin domain Protein of unknown function (DUF861)	2.5E-41 3.5E-23 1.1E-6				y	232-245	LTGPESG,LTGPSSY
F532_02576.t1	PF14587.5 PF17189.3 PF02055.15	O-Glycosyl hydrolase family 30 Glycosyl hydrolase family 30 beta sandwich domain Glycosyl hydrolase family 30 TIM-barrel domain	1.9E-15 3.2E-11 1.0E-8				n			n
F532_02593.t1	PF00450.21	Serine carboxypeptidase	1.3E-97				n			n													WIC	375-378
F532_02597.t1							n
F532_02605.t1	PF01476.19	LysM domain	5.4E-16				y	194-219 206-219 199-218 191-226 204-226	EK-P,EK--,EKKP,EK-E,EK-P,EK-E,EK-P,EK--,EK-K EKP,EKE,EKP,EK-,EKK EKKP,EKE-,EKP-,EKE-,EKP-,EKEK KENEKPE-,KE-KKPE-,KE-EKPE-,KE-EKPE-,KE-KKP--,KE-D-PDC KEEKPE-,KEEKPE-,KEKKP--,KED-PDC	n
F532_02607.t1							n			y	0.656897	3											FMC	34-37
F532_02612.t1	PF04137.14	Endoplasmic Reticulum Oxidoreductin 1 (ERO1)	3.1E-133				n			y	1.0	1
F532_02626.t1							n			y	0.21167	4											FKC	68-71
F532_02629.t1				C			n			y	0.87292	2
F532_02663.t1	PF07103.10	Protein of unknown function (DUF1365)	1.8E-49				n			n							LAAR,LKAR	290-294,565-569					FPC,YAC	68-71,165-168
F532_02664.t1							n
F532_02673.t1				C			y	396-415 360-374 361-380	PAPS,TIKE,TVKE,TVKE,TVTV KPT-P-,KPIFET,KPT-PV PTPKPIFETK,PTPVPAPAVK	n													YQC,FAC	204-207,436-439
F532_02689.t1							n			y	0.219915	4											FTC,YDC	3-6,55-58
F532_02690.t1	PF00295.16	Glycosyl hydrolases family 28	2.8E-89				n			y	0.686618	4
F532_02695.t1	PF07217.10	Heterokaryon incompatibility protein Het-C	1.5E-239		GGKSGGGGG	583				n											RRLR	125-129
F532_02701.t1	PF00457.16	Glycosyl hydrolases family 11	9.0E-81				n
F532_02702.t1							n			n
F532_02709.t1	PF01522.20 PF00187.18	Polysaccharide deacetylase Chitin recognition protein	9.0E-29 4.4E-13				y	85-100	25 sequences have been detected as tandem repeats containing. ,PAPI,PAPV,PAPI,PGTI	n													YTC,YDC	29-32,174-177
F532_02710.t1							n			y	0.571608	3
F532_02711.t1							n			y	0.687402	3
F532_02712.t1	PF13472.5 PF00657.21	GDSL-like Lipase/Acylhydrolase family GDSL-like Lipase/Acylhydrolase	6.6E-19 1.8E-11				n			n
F532_02715.t1							n			y	0.59265	3
F532_02730.t1							n			y	0.607017	3											FYC	261-264
F532_02731.t1	PF03572.17	Peptidase family S41	1.2E-6				y	253-267	TFENGTAL,TFEN-LAN	y	1.0	1			GFSR	401-405					RALR	8-12
F532_02738.t1				M			y	71-90 84-135 98-128 71-136 90-122 105-121 73-124 98-123	-STS--AEY,-STSTSAE-,YSTS--TGY --YSTSTG--,--YSTSTSAE,--YSTTTSGV,--YSTST-AS,KVYSTSTS--,--TSKGYYTP,--TSSPTGA- --YSTTTSGV,--YSTSTAS-,KVYSTST-S-,--TSKGYYTP -STS---AEY--,-STS-TSAEY--,-STS-TGYST--,-STS---AEY--,-STT-TSGVY--,-STS-TASKV--,YSTS-TS-----,--TS--KGYYTP,-TSSPTGA-C-- YSTSTSAE-,YSTTTSGV-,YSTSTASKV,YSTSTSTS- VYSTSTASK,VYSTST-ST -SAEYSTST--,-SAEYSTSTG-,YSTSTS-AEY-,-STTTS-GVY-,-STSTA-SKVY,-STSTSTSKG-…	y	0.8297	2
F532_02748.t1	PF00445.17	Ribonuclease T2 family	5.7E-49				y	64-79	STPVA-,STSIPL,STSTS-	n													FSC	413-416
F532_02749.t1	PF16499.4	Alpha galactosidase A	2.4E-48	M			n			y	0.909909	2											YGC	28-31
F532_02753.t1	PF00024.25	PAN domain	3.9E-11				y	99-129 110-132 99-156 110-133 99-131 110-134 99-142 110-135	DDTQKPVT,DDTKKPVT,DDTKKPVT,DDTKKD-D KKPVTDDT,KKPVTDDT,KKDDSKD- DD-TQKPVT---,DD-TKKPVT---,DD-TKKPVT---,DD-TKKDDS---,KD--K-PANEE-,KDLSKPPVC--P,KD-VNGTYA--- KKPVTDDT,KKPVTDDT,KKDDSKDK DDTQKPVT-,DDTKKPVT-,DDTKKPVT-,DDTKKDDSK KKPVTDDT-,KKPVTDDT-,KKDDSKDKP D--DTQKPVT--,D--DTKKPVT--,D--DTKKPVT--,D--DTKKDDSKD,KPANEEKDLS-- KKPVTDD--T,KKPVTDD--T,KKDDSKDKPA	n													FVC	6-9
F532_02754.t1				M			n			y	0.543821	3											FSC	80-83
F532_02755.t1	PF00024.25	PAN domain	3.8E-8				n			n													WDC,FVC	21-24,132-135
F532_02769.t1							n			y	1.0	1
F532_02780.t1	PF04616.13	Glycosyl hydrolases family 43	8.4E-35				n			n													YSC	134-137
F532_02789.t1	PF13516.5 PF12799.6	Leucine Rich repeat Leucine Rich repeats (2 copies)	1.5E-10 5.9E-8	C	RRKRESKAQTNKRKK	115	n			y	1.0	1											FRC	603-606
F532_02821.t1				C	KKEKKKKKNRSRSCESTYSPNQHSAVAAWPAHPIKKLK	26	n			n
F532_02825.t1							n			y	0.194788	4											YCC,WYC	42-45,85-88
F532_02826.t1							n			y	0.19535	4
F532_02854.t1							n			y	0.59236	3
F532_02862.t1	PF04185.13	Phosphoesterase family	6.9E-34	C			n
F532_02865.t1				M			n			y	0.317094	5											YSC	61-64
F532_02880.t1	PF00264.19	Common central domain of tyrosinase	7.9E-48				n			n
F532_02883.t1	PF03370.12 PF00128.23	Carbohydrate/starch-binding module (family 21) Alpha amylase, catalytic domain	1.1E-9 1.4E-9				y	121-140 127-142 127-140	SP-P-,SPPP-,PTTPQ,PPGS-,PPTP- PPTTPQ,PPG-S-,PPTPSQ PP-TTPQ-,PPGSPPTP	y	1.0	1											FHC	457-460
F532_02885.t1							n			n
F532_02888.t1				C			n			n													YNC	540-543
F532_02892.t1	PF00067.21	Cytochrome P450	3.6E-26				n			n													FEC	261-264
F532_02911.t1							n			y	0.685331	2
F532_02912.t1				C			n			y	0.620121	2					LAAR	25-29
F532_02930.t1	PF01070.17	FMN-dependent dehydrogenase	4.1E-93				n			n											RALR	197-201
F532_02950.t1				C			y	318-345 328-369 339-363 318-369 328-357 350-364 311-369 325-383 335-350 345-382 421-440 362-384 387-416	VTVENPP,VTIQNPP,VTIQNPP,VTIQNPP QNPPV-TI----,QNPPV-TI----,QNPPV-IS----,-TVTV-SN--P-,--P-V-TIQNP-,--PVVSTV---T VTIQNPP,V-IST--,VTVSNPP,VTIQNPP --V-TVENPP-,--V-TIQNPP-,--V-TIQNPP-,--V-TIQNPPV,--ISTVTVSN-,PPV-TIQN---,--PPVVSTVT- ---QNPPV-TI,---QNPPV-TI,---QNPPVIST,VTVSNPPV--- VTVSNPP-,VTIQNPPV NPPVIQTVTVE,NPPV--TIQ--,NPPV--TIQ--,NPPV--TIQ--,NPPVISTVTVS,NPPV--TIQ--,NPPVVSTVT-- VTIQNP-P-----,VTIQNP-P-…	n													FVC,FRC	121-124,443-446
F532_02977.t1							y	64-84 152-166 65-85	PPS,PPS,PPS,PSS,PPS,PPL,PPH -PA-,-PAT,GPTT,-TAS,-TAA PSP--,PSP--,PSPS-,SPPS-,P-PL-,P-PHF	n
F532_02984.t1	PF12862.6	Anaphase-promoting complex subunit 5	1.2E-33	C			n			n					GILR	508-512							FGC,FTC	305-308,465-468
F532_12510.t1							n			y	0.617986	2
F532_12515.t1	PF03198.13	Glucanosyltransferase	3.4E-101				y	359-374	TGSPTAAA,TGTPTGTA	y	0.618708	3			GYSR	290-294
F532_12517.t1							n			y	0.59409	3
F532_12519.t1	PF00962.21	Adenosine/AMP deaminase	1.1E-21				n			n
F532_12537.t1	PF01328.16	Peroxidase, family 2	1.2E-9	M			y	14-28	APAQAGTF,APAGPND-	n
F532_12549.t1							n			y	0.688532	3
F532_12563.t1							n
F532_12587.t1	PF01593.23	Flavin containing amine oxidoreductase	2.8E-42				n			n					GYLR	346-350
F532_12626.t1	PF13848.5 PF00085.19	Thioredoxin-like domain Thioredoxin	4.9E-30 7.1E-12				y	322-338 332-355 330-351	ESDDK,ESD-K,ESD-K,KSD-E SDKK-,SDEK-,SDKE-,GDKKS,-DEKH,-DEL- KESDKKSDEKSD,KEGDKKSDEK--	n
F532_12627.t1	PF13640.5	2OG-Fe(II) oxygenase superfamily	1.5E-11				n			n
F532_12635.t1				S			n			y	0.210836	4
F532_12638.t1	PF00378.19 PF16113.4	Enoyl-CoA hydratase/isomerase Enoyl-CoA hydratase/isomerase	2.3E-40 6.3E-24	C			n			n
F532_12643.t1	PF03575.16	Peptidase family S51	2.4E-16				n			n					GFLR	159-163
F532_12653.t1	PF00082.21	Subtilase family	3.1E-44	C			n			n											RSLR	370-374	FGC,FGC	267-270,772-775
F532_12689.t1	PF01979.19 PF07969.10	Amidohydrolase family Amidohydrolase family	2.0E-25 2.5E-20				n			n
F532_12699.t1							n			y	0.56102	2											YFC	98-101
F532_12701.t1	PF00704.27	Glycosyl hydrolases family 18	1.0E-69				n			n							IKAR	375-379					FPC,YFC	237-240,292-295
F532_12706.t1	PF09286.10	Pro-kumamolisin, activation domain	2.2E-31				y	402-417 14-28	TTVG-G,TT-G--,TT-TE-,TTWS-- SGAP--,SGWEID,SGNRI-	n							LGAR	361-365					FTC	256-259
F532_12710.t1							n			y	0.706751	2											YPC,YSC	27-30,137-140
F532_12718.t1				M			n			y	1.0	1
F532_12732.t1							n			n					GILR	96-100
F532_12734.t1							n			n
F532_12742.t1							y	16-50 24-48 34-48 115-131 12-50 22-43 30-51 38-53 117-134 45-62	GEVGS,GEVGS,GEVGS,GEVGS,GEGGS,GEGGK,GEGGD GSGEV,GSGEV,GSGEG,GSGEG,GKGEG GSGEG,GSGEG,GKGEG KENDER,KENDEM,KENDN- -GSGVGEV-,-GSG--EV-,-GSG--EV-,-GSG--EV-,-GSG--EG-,-GSG--EGG,KGEG--GD- EVGSG--,EVGSG--,EVGSGE-,G-GSGEG SGEVG--,SGEGG--,SGEGG-K,-GEGGDG GGSG-E,GGKG-E,GGDGGA NDERKE,NDEMKE,NDNTPL KGEGGDGGA,KGEGDEGDC	y	0.818787	2											WGC	87-90
F532_12749.t1							y	54-70 57-73 87-115 96-116 102-116 177-194 348-376 356-376 47-67 58-74 71-86 95-118 102-117 163-192 179-192 340-367 47-65 60-77 169-193 179-193 348-378 363-376 40-60 171-190 335-362 171-192 327-364 40-69 76-92 327-352 139-160	KPK-,EK-E,EKKE,EKPK,EK-E EK-E,EKKE,EKPK,EK-E,ENK- N-N,NNN,EKN,NGN,NGN,NVN,NVN,NVN,NVN,NVN GNN,GNN,VNN,VNN,VNN,VNN,VNN VNN,VNN,VNN,VNN,VNN A-P--,A-PA-,A-GAP,A--A-,AAPP-,A-AG- PAAA,PAAA,PAAA,PA--,PA--,PAA-,-GAP,AAAI,-AAP PAAA,PA--,PA--,PAA-,GAP-,AAAI,AAP- KEEK--,KEEKP-,KE-KE-,-EKKE-,-E-KPK KEEK-,KEEKP,KE-KE,-ENKE EN--K,ENNQK,EN-EK,-GNQK -N-GN-,-NGNN-,VN-NV-,-N-NV-,-N-NV-,-N-NV-,-N-NII VNN-,VNN-,VNN…	y	1.0	1			GIAR	5-9							FYC	278-281
F532_12753.t1	PF09286.10 PF00082.21	Pro-kumamolisin, activation domain Subtilase family	5.6E-38 8.2E-6				n			n							LGAR,IWAR	353-357,420-424
F532_12761.t1	PF01120.16 PF16757.4	Alpha-L-fucosidase Alpha-L-fucosidase C-terminal domain	5.5E-86 7.0E-8				n			n
F532_12762.t1							n			y	0.231318	4	DELD	244-248			IKAR	281-285					YGC	368-371
F532_12764.t1							n			y	0.563404	3
F532_12785.t1	PF00251.19 PF08244.11	Glycosyl hydrolases family 32 N-terminal domain Glycosyl hydrolases family 32 C terminal	3.1E-82 6.4E-8				n			n													YEC,FQC	210-213,372-375
F532_12800.t1	PF00704.27	Glycosyl hydrolases family 18	3.1E-85				n			n							IYAR	39-43					YGC	96-99
F532_12807.t1	PF16010.4 PF00732.18 PF05199.12 PF00890.23	Cytochrome domain of cellobiose dehydrogenase GMC oxidoreductase GMC oxidoreductase FAD binding domain	2.7E-52 1.7E-26 3.5E-18 9.8E-7				y	214-231	ATKT-,ATGPI,ATGT-,ATSTL	n													YRC	141-144
F532_12812.t1							n			y	1.0	1
F532_12814.t1	PF00732.18 PF05199.12	GMC oxidoreductase GMC oxidoreductase	2.8E-64 2.1E-30				n			n
F532_12816.t1	PF13468.5	Glyoxalase-like domain	4.4E-22				n			y	0.829219	2									RKLR	143-147	FFC	135-138
F532_12818.t1							n			y	0.409856	5
F532_12823.t1	PF00025.20 PF00503.19 PF08477.12 PF01926.22 PF09439.9 PF00071.21 PF04670.11	ADP-ribosylation factor family G-protein alpha subunit Ras of Complex, Roc, domain of DAPkinase 50S ribosome-binding GTPase Signal recognition particle receptor beta subunit Ras family Gtr1/RagA G protein conserved region	4.5E-62 9.7E-11 3.2E-8 2.1E-7 3.7E-7 1.1E-6 4.5E-6				n
F532_12826.t1				M			y	73-168 103-168 48-168 75-168 105-168 48-167 75-168 105-168	KRDTPEGHEGHEYDSEDDDEVDFFATE,KRDTPEGN-GY--DSDDDDEVDFFATE,KRDTPEGN-GY--DSDDDDEVDFFATE,KRDTPEGN-GY--DSDDVDEVDY---D TPEGNGYDSDDDDEVDFFATEKRD,TPEGNGYDSDDDDEVDFFATEKRD,TPEGNGYDSDDVDEVDY------D --KKRDTPEGD-GY--DSGDDDEVYYVDA,--KKRDTPEGHEGHEYDSEDDDEVDF-F-,ATEKRDTPEGN-GY--DSDDDDEVDFF-A,-TEKRDTPEGN-GY--DSDDDDEVDFF-A,-TEKRDTPEGN-GY--DSDDVDEVDY--D DTPEGHEGHEYDSEDDDEVDFFATEKR,DTPEGN-GY--DSDDDDEVDFFATEKR,DTPEGN…
F532_12857.t1							n			y	0.399459	2											WYC	50-53
F532_12870.t1	PF00190.21 PF07883.10 PF02311.18 PF05899.11	Cupin Cupin domain AraC-like ligand binding domain Protein of unknown function (DUF861)	5.2E-32 9.6E-20 9.5E-7 1.5E-6	C			n			n
F532_12879.t1	PF14479.5	Prion-inhibition and propagation	1.5E-26				n			n
F532_12892.t1	PF01120.16	Alpha-L-fucosidase	1.7E-24				n			n
F532_12894.t1							y	89-106 89-108	PPSTSTKRD,PPSASTSRD PPSTSTKRD--,PPSASTSRDPQ	y	0.217206	4											FCC,YQC	30-33,58-61
F532_12911.t1							n			n
F532_12912.t1							n			n
F532_12918.t1	PF01095.18	Pectinesterase	7.2E-46				n			n													YAC	153-156
F532_12927.t1				C			n			y	1.0	1
F532_12931.t1							y	73-130 66-130 66-130	Q-RP---EPAI-PKRPFEPNFGPPSP,Q-RPA-PRPGSNPK-PFEPNFG----,PPSPPAPRPGSNP-KP---GFF---- PPRVPFLQRPEPAI-PKRPFEPNFG,PPS-PQRPAPRPGSNPKP-FEPNFG,PPS-P--PAPRPGSNPKP----GFF PPRVPFLQRPEPAI-PKRPFEPNFG,PPS-PQRPAPRPGSNPKP-FEPNFG,PPS-P--PAPRPGSNPKP----GFF
F532_12963.t1	PF00331.19 PF00734.17	Glycosyl hydrolase family 10 Fungal cellulose binding domain	4.8E-106 3.2E-12				n			n
F532_12973.t1	PF12796.6 PF13857.5 PF00023.29 PF13637.5 PF05729.11	Ankyrin repeats (3 copies) Ankyrin repeats (many copies) Ankyrin repeat Ankyrin repeats (many copies) NACHT domain	1.6E-17 6.3E-11 2.6E-10 1.8E-9 3.2E-8	S			n			n					GITR	294-298	ILAR,ITAR	118-122,690-694			RSLR	130-134	FYC,YLC	208-211,389-392
F532_12975.t1							n			y	0.555336	3
F532_12989.t1							n			y	1.0	1
F532_12997.t1							y	800-817	STDDDT,STDDDT,STDDDA	n											RNLR	226-230	YFC	636-639
F532_12998.t1	PF00328.21	Histidine phosphatase superfamily (branch 2)	7.5E-28				n			y	0.922751	2													YQSLR	117-122
F532_02005.t1							n
F532_02020.t1	PF00067.21	Cytochrome P450	5.7E-51	M			n			n							LVAR	273-277
F532_02021.t1							n										LSAR	33-37
F532_02026.t1							n			y	1.0	1
F532_02031.t1	PF00732.18 PF00890.23	GMC oxidoreductase FAD binding domain	2.2E-52 5.8E-7				n			n
F532_02032.t1	PF00856.27	SET domain	2.2E-8	C			y	421-436	EGILIH,EGP-RN,EGG-IR	n													FDC	323-326
F532_02042.t1	PF13472.5 PF00657.21	GDSL-like Lipase/Acylhydrolase family GDSL-like Lipase/Acylhydrolase	3.0E-18 4.4E-7		KRSDRKDK	1	n			n
F532_02046.t1							n			y	0.555859	3
F532_02048.t1	PF03067.14	Lytic polysaccharide mono-oxygenase, cellulose-degrading	2.0E-10				n			y	0.590709	3											WLC	57-60
F532_02053.t1	PF00331.19	Glycosyl hydrolase family 10	3.4E-96				n			n
F532_02066.t1	PF03443.13	Glycosyl hydrolase family 61	4.7E-55				n			n													FTC	228-231
F532_02074.t1	PF01822.18	WSC domain	9.5E-42				y	1237-1259 1099-1267 1166-1237	SSSESV-TT,SSSEQL-T-,TLS-SIFST GSTSTSSDSITTAP-SL-SLSVPETV-----,GSTSTSG-SVTTTP-SL-SLSVPETV---G-,-STSASG-SITTTP-LI-FSSVSQTV--GS-,--TSASSDSIITAP-SI-SLSVPQTLGNTP-,--TS-S-DSFTTAH-SL-SLSVPQTVGSTL-,--TSESSEA-SWIPIST-AFSSSESV----T,--TS-SSEQLTTLS-SIFSTSTRKSS--ST- QTVGSTSASSDSIIT-APSISLSVP,QTLGNTPTSSDSFTT-AHSLSLSVP,QTVGSTLTSESSEASWIP-ISTAFS	n					GISR,GYSR	342-346,1362-1366							WQC,FSC,FPC	565-568,982-985,1522-1525
F532_02078.t1							n			y	0.97517	2											FPC,YNC	19-22,116-119
F532_02093.t1				M			n			y	0.557124	3
F532_02104.t1							n			y	0.567221	3
F532_02107.t1							n			y	0.497711	2											FGC	54-57
F532_02112.t1							y	137-163 137-164 147-177 147-180	TG-ASSSSASQ,TG-VPTTSAS-,TGSVPK-S-S- TG-ASSSSASQ,TG-VPTTSAS-,TGSVPKSSG-- TG-VPTTS-AS-,TGSVPKSSGASS,TGGSP-AS-ASS TG-VPTT-S-AS-,TGSVPKS-SGASS,TGGSPASASSTTS	y	0.806495	2
F532_02139.t1							n			y	0.287952	4											YTC,YWC	17-20,52-55
F532_02140.t1	PF00083.23	Sugar (and other) transporter	1.2E-6				n
F532_02142.t1							n			n													YCC	282-285
F532_02143.t1	PF11327.7	Protein of unknown function (DUF3129)	3.0E-26				y	269-313 282-313 289-313 296-313 264-279 282-309 296-309 252-311 262-286 252-272 262-288 258-272 258-273	NG-D,DK-K,NGGN,NGG-,NGGN,NGG-,NGGN,NGG-,NGGN,NGG-,NGGN,NGGN,NG-N NGGN,NGG-,NGGN,NGG-,NGGN,NGG-,NGGN,NGGN,NG-N NGGN,NGG-,NGGN,NGG-,NGGN,NGGN,NG-N NGGN,NGG-,NGGN,NGGN,NG-N -GDNKKN,-GDDKK-,NGGN--N NGGN--,NGGNG-,-GNNGG,NGGN--,NGGNG-,-GNNGG NGGN--,NGGNG-,-GNNGG NKA-NAKD-,NKK-NG-GD,NKK-NG-D-,DKK-NG-G-,NNGGNG-G-,NNGGNG-G-,NNGGNG-G-,NNGGNG-G-,NNGGNN--- -NGGDNKK,-NG-DDKK,-NGGNNG-,GNGGNN-- NKANAKD,NKKNGGD,…	y	0.622818	3									RALR	327-331	FTC	91-94
F532_02145.t1							n			y	0.579846	3
F532_02158.t1							n			y	0.763796	3											WVC	173-176
F532_02159.t1							n										LEAR	9-13
F532_02161.t1							n			n
F532_02169.t1							n			y	0.598955	3											FNC,FFC	23-26,51-54
F532_02176.t1							n			y	0.20282	4											FCC	27-30
F532_02188.t1	PF01738.17	Dienelactone hydrolase family	3.4E-28				n			y	1.0	1
F532_02194.t1	PF03663.13	Glycosyl hydrolase family 76	2.3E-34				n			y	0.476071	2
F532_02197.t1							n			n
F532_02212.t1							n										LAAR	9-13
F532_02228.t1							n			y	0.861723	2											YRC,WPC	24-27,32-35
F532_02232.t1							n			y	0.563043	2
F532_02237.t1	PF13383.5 PF05050.11	Methyltransferase domain Methyltransferase FkbM domain	6.8E-23 3.6E-9	M			n			y	0.831938	2											YNC,WVC	84-87,102-105
F532_02241.t1	PF10342.8	Ser-Thr-rich glycosyl-phosphatidyl-inositol-anchored membrane family	6.4E-16				y	100-114 110-124 136-150 116-151 129-170 116-140 116-141	ASTV,AS-S,AS--,AS-V,SS-V -SVS,-SVP,TSAE,-S-S,-SSS TSAASSTA,TSASNGT- TSAESSSS,-SAASS--,TSNATAT-,TSAASSTA,TSASNGTV TS--NATA-T-,TSAASSTA---,TSASNGTV-T-,TGRPSSTMAS-,-SASR-TA-TG TSAESSSSSAASS,TSNATATTSAAS- TSAESSSSSAASS,TSNATATTSAASS
F532_02247.t1							n			y	0.572122	3					LVAR,IPAR	82-86,674-678
F532_02256.t1							y	51-75 59-75 71-87 32-49	K-K,KKS,QER,KER,KER,KEQ,KE-,KER,IER KER,KER,KEQ,KE-,KER,IER ERI,ERI,EQ-,ERK,ERE,EQE KE-GV--K,KE-KAQSK,KEIEL--V
F532_02265.t1							n			y	0.39681	2					LVAR	2-6
F532_02274.t1							n			y	0.538307	3
F532_02276.t1							n			y	0.699938	2											YTC	22-25
F532_02294.t1	PF07470.12	Glycosyl Hydrolase Family 88	8.0E-41	M			y	53-71 53-67 187-201 53-68 188-204	SDD-KA,SDY-KA,SDY-Y-,-EYIRS SDDKA,SDYKA,SDYYE TAVND,TAVND,ILFQL SDD-KA,SDY-KA,SDYYEY AVNDT-,AVNDIL,FQLDIL	n
F532_02303.t1							n			y	0.70899	2
F532_02331.t1	PF07510.10	Protein of unknown function (DUF1524)	1.7E-9	M			n			y	0.78141	2					LEAR	8-12					YYC	159-162
F532_02350.t1	PF00300.21	Histidine phosphatase superfamily (branch 1)	1.1E-10				n			n													WNC	96-99
F532_02357.t1	PF00723.20 PF00686.18	Glycosyl hydrolases family 15 Starch binding domain	1.0E-89 2.7E-18				n			n							LSAR	417-421
F532_02358.t1							n			n													WLC	241-244
F532_02359.t1	PF02128.14 PF07504.12	Fungalysin metallopeptidase (M36) Fungalysin/Thermolysin Propeptide Motif	4.3E-159 6.4E-15				n			n							ISAR	563-567
F532_02364.t1	PF03639.12	Glycosyl hydrolase family 81	9.9E-279	C			y	29-50	VPSTS-SV,VPSVQVTT,VPTSS-GT	n							LHAR,LEAR	245-249,670-674
F532_02380.t1	PF00153.26	Mitochondrial carrier protein	2.4E-51				n			n													FDC	228-231
F532_02384.t1	PF00445.17	Ribonuclease T2 family	2.6E-47				n			n													FTC	312-315
F532_02385.t1							n										LPAR	171-175
F532_02400.t1							n			y	0.595957	2
F532_02404.t1							n			y	0.619343	3
F532_02410.t1	PF00135.27 PF07859.12	Carboxylesterase family alpha/beta hydrolase fold	2.7E-86 2.1E-7				n			y	1.0	1
F532_02419.t1	PF00295.16	Glycosyl hydrolases family 28	1.4E-49				n			y	0.942289	5					IGAR	14-18
F532_02431.t1	PF12796.6 PF13637.5 PF13606.5 PF00023.29 PF05729.11 PF13857.5	Ankyrin repeats (3 copies) Ankyrin repeats (many copies) Ankyrin repeat Ankyrin repeat NACHT domain Ankyrin repeats (many copies)	1.1E-32 1.2E-20 1.0E-19 2.7E-16 4.0E-9 1.5E-7				n			n											RRLR	1336-1340
F532_02442.t1	PF06985.10	Heterokaryon incompatibility protein (HET)	5.6E-27				n			n													YAC,FEC,YHC	201-204,367-370,581-584
F532_02452.t1							n														RQLR	267-271
F532_02469.t1							n
F532_02475.t1	PF06985.10	Heterokaryon incompatibility protein (HET)	1.3E-28				n			n
F532_02479.t1							n
F532_02493.t1	PF02102.14 PF14521.5	Deuterolysin metalloprotease (M35) family Lysine-specific metallo-endopeptidase	5.1E-108 4.4E-42	S			n			y	0.356154	4											YYC	236-239
F532_00506.t1				C			n			y	1.0	1
F532_00515.t1							n			y	0.25854	5
F532_00544.t1	PF00331.19 PF00734.17	Glycosyl hydrolase family 10 Fungal cellulose binding domain	5.9E-105 8.3E-12	C			y	49-66 73-86	-PT-,-PTT,LATK,-TTS,-TTS,-STS STTGGGS,STGGSNS	n													YQC,FTC	5-8,22-25
F532_00559.t1	PF14587.5 PF17189.3 PF02055.15	O-Glycosyl hydrolase family 30 Glycosyl hydrolase family 30 beta sandwich domain Glycosyl hydrolase family 30 TIM-barrel domain	7.1E-18 1.5E-11 6.8E-10				n			n							IAAR	3-7					YLC	143-146
F532_00561.t1							n
F532_00571.t1	PF00326.20	Prolyl oligopeptidase family	4.6E-48				n
F532_00584.t1	PF00722.20	Glycosyl hydrolases family 16	5.7E-46				y	334-347 324-342 374-391 324-337	SATA--,SAPA-T,-VPGLT G-APSSSP,G-APSAT-,ASAP-AT- GSGASPT,GS--SDT,GS-NSGS GAPSSSP,GAPSATA	y	0.904557	5
F532_00608.t1	PF03966.15	Trm112p-like protein	3.5E-10				n			n
F532_00641.t1				M			n			n
F532_00643.t1							n			y	0.686639	4
F532_00644.t1							n			y	0.668018	5											YAC	226-229
F532_00646.t1							n			y	0.60977	3
F532_00649.t1	PF07971.11	Glycosyl hydrolase family 92	7.5E-149		RKIKYKRD	101	n			n							ILAR	250-254					YFC,FYC	195-198,341-344
F532_00657.t1	PF17389.1 PF17390.1	Bacterial alpha-L-rhamnosidase 6 hairpin glycosidase domain Bacterial alpha-L-rhamnosidase C-terminal domain	4.0E-16 6.6E-7	M			n			n
F532_00661.t1	PF02469.21	Fasciclin domain	2.0E-39				y	317-333 317-334 317-335	TSAIPC,TSACPT,TSTT-A TSAIPC,TSACPT,TSTTAS TSAIPC-,TSACPT-,TSTTASM	n
F532_00664.t1							n			y	0.542608	3											YAC,YYC	83-86,99-102
F532_00698.t1	PF10287.8 PF10290.8	Putative TOS1-like glycosyl hydrolase (DUF2401) Glycine-rich protein domain (DUF2403)	1.3E-89 8.5E-25				n			y	0.834427	5
F532_00700.t1							y	87-100 23-36 88-108 23-36	KDD,KDD,KDD,KE-,DKD -DYSKI,-DYSK-,LDVDW- D-DK-,D-DK-,D-DKE,DKDD-,K-PS-,K-PKA DYSKI,DYSKL,DVDW-	n
F532_00706.t1	PF01019.20	Gamma-glutamyltranspeptidase	8.6E-155				n			n
F532_00725.t1				C			n			y	0.228026	4
F532_00728.t1							n			y	1.0	1											YWC,WDC,WSC	48-51,110-113,126-129
F532_00729.t1	PF00150.17 PF00734.17 PF02836.16	Cellulase (glycosyl hydrolase family 5) Fungal cellulose binding domain Glycosyl hydrolases family 2, TIM barrel domain	3.7E-19 6.7E-9 1.1E-6	C			y	48-62	VTSKSTST,VTTKST-T	y	0.788974	3											FYC	22-25
F532_00736.t1	PF00188.25	Cysteine-rich secretory protein family	3.0E-19				n			y	0.110065	2
F532_00738.t1				C			y	34-53	TTSTIKKHATK,TTST-PI-ATK	y	0.51833	3
F532_00761.t1	PF00150.17	Cellulase (glycosyl hydrolase family 5)	3.1E-19				n			n							IGAR	311-315
F532_00770.t1							n			y	0.373555	3
F532_00771.t1							n			y	0.619239	2
F532_00772.t1							y	96-167 99-145	KNPNE-VKPKVDPTKPEPRMGFYGWAYP,KN--E-VKPKVDPPKPEPRMGFYGWAYP,KNVEESVVAK-E--KAQQK-G--G-S-T NEVKPKVDPTKPEPRMGFYGWAYPK,NEVKPKVDPPKPEPRMGFYGWA---								LEAR	9-13
F532_00779.t1							n			n
F532_00780.t1	PF00135.27	Carboxylesterase family	2.0E-81				n			y	0.86438	2
F532_00783.t1	PF00144.23	Beta-lactamase	2.1E-25	C			n			n											RSLR	602-606	WTC	221-224
F532_00802.t1	PF00378.19 PF16113.4	Enoyl-CoA hydratase/isomerase Enoyl-CoA hydratase/isomerase	1.4E-23 8.3E-6				n			n
F532_00803.t1							n			y	0.201435	4					LEAR	9-13
F532_00811.t1	PF01055.25 PF16863.4	Glycosyl hydrolases family 31 N-terminal barrel of NtMGAM and CtMGAM, maltase-glucoamylase	1.7E-148 1.1E-33				y	529-544	ASAAK,ASQ--,ASAA-,AETA-	n
F532_00822.t1	PF00732.18 PF05199.12	GMC oxidoreductase GMC oxidoreductase	3.6E-23 3.3E-13				n			n
F532_00824.t1							n			n
F532_00828.t1							n			y	0.381055	3					ISAR	4-8
F532_00834.t1	PF14295.5 PF08277.11	PAN domain PAN-like domain	4.2E-12 2.4E-7				y	116-149 126-149 135-148 116-150 126-150 134-148 344-357 116-151 126-151 134-150	ECPKT,ECPTT,ECPKT,ECPKT,ECPKT,ECPTT,ECPK- ECPKT,ECPKT,ECPKT,ECPTT,ECPK- TECPK,TECPT,TECP- ECPKT,ECPTT,ECPKT,ECPKT,ECPKT,ECPTT,ECPKC ECPKT,ECPKT,ECPKT,ECPTT,ECPKC KTECP,KTECP,TTECP TDG-D,TDNKK,TDEID ECPKT-,ECPTT-,ECPKT-,ECPKT-,ECPKT-,ECPTT-,ECPKCP ECPKT-,ECPKT-,ECPKT-,ECPTT-,ECPKCP KTECP--,KTECPT-,-TECPKC	n											RGLR	301-305	FAC,FVC	384-387,489-492	YPSLK	400-405
F532_00866.t1							n			y	1.0	1
F532_00875.t1	PF05730.10	CFEM domain	2.5E-15				y	96-110 96-113 101-123 107-126	TA-PPTG,TA-AP--,TATAP-- TAPPTG,TAAPTA,TAPTTS -GTAAPTAT,APTTS-ASR,-PATA-TAT ATAPTTSASRP,ATATATPAS--	y	0.584304	5
F532_00883.t1	PF00388.18	Phosphatidylinositol-specific phospholipase C, X domain	2.3E-6	S			n			n													YRC	89-92
F532_00900.t1							n			y	0.575994	3
F532_00902.t1	PF00150.17	Cellulase (glycosyl hydrolase family 5)	4.4E-47	S			y	381-396 409-424 381-397 381-397 407-423 321-356 361-374 361-399	PSVSH-,PSVATP,PS-GNP PPSVE-,PPSLAT,PPSEE- PSVSH-,PSVATP,PSGNPP PSVSH-,PSVATP,PSGNPP VEPPS-,VEPPSL,ATPPSE APAV-ATPA,AP-V-NT-A,APQV-PT-L,APPP-AV-A,TPASPASP- PP--PVGVK,PPGNPP-V- PP--P-VGV-K-,PPGNP-P-V-K-,P-GNASP-SVSH,PSVAT-P-----,PSGNP-P-V-Q-	n													FGC	13-16
F532_00903.t1	PF13449.5	Esterase-like activity of phytase	5.5E-34		LKKSNRR	262	n			n													YDC	355-358
F532_00906.t1				M	LKKKAKS	223	y	283-303 42-247	KSGHRKV,KSGHQKV,KAKVDSQ KNPSKRADDAIVVTDLKKREAAPEP-ILTGL-LD-LK-ALRTATKPERDMIKQK-VKVHAKAQKKKLVDKFAAWITPHL,KN--KLGEEFK-KR----EA-SPEPILN-GVLDL-KA-LR-TATKPERDMIKAKVKD-HAKAQKKKAVDKFAAWITPHL,KD--KLGAEFK-KR----EA-APEPGLGTNTLEFLK-EKLQFAANVGMDELKKKA-KS-GKDKTKNWLN-LGKE-KPKR
F532_00907.t1	PF00187.18	Chitin recognition protein	6.1E-6	C			y	319-357 331-357 352-371 32-46 273-291 287-346 319-333 328-342 345-368 354-367 319-335 328-352 338-354 29-42 321-375 335-375 282-307 333-370 357-382 237-291 283-318	APAAY-,APAP--,A-A-YA,-PAAYA,-PAPA-,AYAP--,APAAY-,APAP--,V-AAP- AP-AAY,AP-AP-,AAYAP-,AP-AAY,AP-AP-,VA-AP- APVA,APVA,APAA,APAP,VAAP AEVDSD-,AE--SD-,AE--YDL -PATGY,-PAAA-,-PAAAQ,APYPY- -APYPYP-,-APAA-AQ,-APYPYA-,-APAA-AQ,-APYPYS-,-APAP-A-,-AYAP-A-,--PAAYA-,--PAAYA-,--PAP-AA,YAPAP--- APAAY,APAPA,AYAPA AAYAP,AAYAP,APAAY APAAY-,APAPV-,A-APVA,APA-A-,APAPV- VAAP--,VAAPA-,-AAPAP -APA-AY,-APAPAA,YAPA-AY AA…	y	0.602419	3
F532_00908.t1	PF01328.16	Peroxidase, family 2	6.7E-19				n			n
F532_00912.t1				M			n			y	1.0	1
F532_00919.t1	PF00728.21 PF14845.5 PF02838.14	Glycosyl hydrolase family 20, catalytic domain beta-acetyl hexosaminidase like Glycosyl hydrolase family 20, domain 2	9.8E-85 8.6E-29 2.0E-9				n			n
F532_00929.t1							n			y	0.22116	4					LNAR	267-271					YDC	475-478
F532_00937.t1	PF03572.17	Peptidase family S41	1.4E-6				y	81-94	47 sequences have been detected as tandem repeats containing. ,DLLKGLE,DLKKGIE	n													YEC,FVC	34-37,796-799
F532_00940.t1							n			y	0.201569	4
F532_00944.t1	PF03537.12	Glycoside-hydrolase family GH114	9.2E-67				y	130-143 130-144 130-145	VDPDN,VDGYN,VDRF- VDPDN,VDGYN,VDRFA VDP-DN,VDG-YN,VDRFAS	y	0.530551	3			GILR	198-202
F532_00945.t1	PF00150.17 PF03442.13	Cellulase (glycosyl hydrolase family 5) Carbohydrate binding domain X2	1.0E-41 8.8E-14				n			n							IKAR	51-55			RALR	477-481	FAC	139-142
F532_00947.t1							y	107-121 105-126	NKDQNQNQ,NKDQNKG- NQN--KD-Q,NQNQNKD-Q,NKG-VKFNK	y	1.0	1					LVAR	9-13
F532_00948.t1							n			y	0.308586	2											WKC	29-32
F532_00949.t1							n			y	1.0	1											WSC	29-32
F532_00967.t1							n			y	0.685792	2
F532_00971.t1							y	127-144 228-245 337-353 352-369 136-149 338-370 351-370 94-109 81-159 103-159 83-126 98-126	--PP-,--PPC,EGPN-,-CPT-,-CPG-,-CPP- NI--,NIS-,NIN-,NIG-,PIGP,GSN- -PVA,-PVA,-P-E,TP-S,TP-A,AP-A -PAAP,-PAN-,NPVA-,-PAAG,-PAK- CPT-,CPG-,CPPP,CIGP --VAP-,--VAPE,TPST--,-PAA--,-PAAP-,-PANN-,-PVA--,-PAAG-,-PAKS- -A-P-A-,-A-PPA-,-NNP-VA,PA-A-G-,PA-K-S- CEG-PD,CEPEPP,CEG-ED GE-PP-CE-----,-G-ED-CP-PPC-,-EGPD-CEPE---,-P-P--CEGEDC-,-P-PP-CEGEDC-,-P-P--CVG--CG,-P-PPPCEGP---,-NCPT-CPG--C-,-P-PP-CIGPDC-,-P-…	n
F532_00972.t1							n			y	0.596305	3
F532_00976.t1	PF00188.25	Cysteine-rich secretory protein family	2.3E-18				y	53-67	SALPTT-T,SAAPTGFP	y	0.514366	2
F532_00982.t1	PF00026.22 PF14541.5	Eukaryotic aspartyl protease Xylanase inhibitor C-terminal	2.3E-48 4.6E-6				n			n							IYAR	39-43					FPC	338-341
F532_00984.t1	PF13405.5	EF-hand domain	1.7E-6				y	2-10	G,G,G,G,G,G,G,G,G	n
F532_00990.t1							n			n
F532_00992.t1							n			y	0.90288	2			GFLR	111-115
F532_00993.t1	PF16010.4	Cytochrome domain of cellobiose dehydrogenase	1.9E-48				n			n
F532_00995.t1	PF02580.15	D-Tyr-tRNA(Tyr) deacylase	1.4E-47	S			n			n
F532_08006.t1							n			y	0.601324	3
F532_08013.t1	PF07249.11	Cerato-platanin	7.3E-50				n			y	0.726904	2
F532_08025.t1							y	78-94 392-407 163-269	GGS-V,GGP--,Y-S--,P-P--,P-PR-,P-PG- PAPPSPRR,PASPPPRN PRPSHPPPPSPHKRNVVADESLEKRVVNPFRKGR---SKKGRKDTDSDDEWT-NK-EPPVKK,PRPNR----AKRQV--VADESLEKRVVNPFWKGRSKKG---RKDTDGDNDGTSEPPVK--K-
F532_08029.t1	PF00457.16	Glycosyl hydrolases family 11	3.7E-69				n			n													FRC,FVC	37-40,58-61
F532_08043.t1							y	133-156	PI-PN,PI-C-,-A-L-,PTSM-,PT-L-,PP-L-,PK---,PK-D-	y	0.223156	4
F532_08045.t1							n			y	1.0	1					LKAR	99-103
F532_08048.t1	PF11327.7	Protein of unknown function (DUF3129)	2.3E-61				y	112-129	AGG-,AGA-,AGA-,S-A-,ASLP,ASV-	n
F532_08049.t1				S			n			n							LFAR,IIAR	196-200,969-973					FVC,WSC	222-225,931-934
F532_08074.t1				C			n
F532_08091.t1							n			y	1.0	1
F532_08095.t1	PF01391.17 PF01822.18	Collagen triple helix repeat (20 copies) WSC domain	2.4E-51 6.5E-13				y	123-147 174-190 185-199 206-223 233-248 272-305 332-385 347-385 362-376 423-467 429-467 444-467 216-260 363-468 228-392	QG-L,RG-S,QG-I,QG-P,AG-S,DG-I,DG-A,SGAI GPI,GPV,GIA,GPS,GPS,GA- SGP,SGA,SGL,SGI,SGQ QGV,QGV,QGV,SGL,SGI,SGQ SGI-,SG-Q,AGPT,-GIQ,-GIQ QG-V-,QG-V-,QG-E-,VG-A-,SG-L-,SG-I-,SG-Q-,AG-PT,-GIQ-,-GIQ-,GV-Q- QG-I-,QG-D-,QG-P-,TG-P-,SG-A-,SG-L-,SG-I-,SG-E-,AGPT-,-G-IQ,-G-IQ,GD-Q-,GP-T-,GP-S-,-G-A-,SG-L-,SG-I-,SG-Q- SG-L-,SG-I-,SG-E-,AGPT-,-G-IQ,-G-IQ,GD-Q-,GP-T-,GP-S-,-G-A-,SG-L-,SG-I-,SG-Q- QGI,QGD,QGP,TG…	n													FSC	648-651
F532_08098.t1							y	102-116 118-133 271-285	TSTR,TSI-,TS--,TST-,TSK- TTPS-,TT-S-,TS-SA,PT---,PT-T- VVTQTSAK,VVTSTTA-	n
F532_08105.t1				C			n			y	1.0	1
F532_08120.t1	PF16782.4	Nucleotide exchange factor SIL1	2.2E-15	C			n			y	0.522574	2
F532_08132.t1							y	256-273 79-99 107-127 256-271 74-130 106-148 179-204 139-191 149-195 159-191 170-195 274-292 139-200 149-259 159-200 170-203 180-193 139-218 149-218 159-218 173-218 147-183 157-179 168-183 73-158 95-134 73-128 95-136	PEV,PEV,PEV,PEV,PEV,PIV -KDN-P,-KDN-M,-DDKKP,PKDN--,PKDN-- -KDN-P,-KDN-M,-GDKMP,PKDN--,PKDN-- PEV-,PEV-,PEV-,PEV-,PEVP DNKP-PK,DN-P-K-,DNMD-D-,KK-PPK-,DN-P-K-,DNMD-D-,KM-PPK-,DN-P-K-,DN-MGD-,KM-PPK-,DN-P-K-,DNMD-N- P-KD-N--,P-KD-NM-,G--D-KMP,P-KD-N--,P-KD-NM-,D--N-NK-,PPKD-KS-,P-PPMN--,E-MP-PM- --TPP-KKE,--TPP-PM-,KEVSP-P--,--APT-S--,--APVVP-- PPPMNEM,PP-MKEM,PPPMKEM,PPPMKEM,PPPMKEM,PPPMKET,PPK-K…	n
F532_08134.t1	PF00194.20	Eukaryotic-type carbonic anhydrase	5.1E-41				n			n
F532_08142.t1							n			y	0.877761	2					IKAR	136-140
F532_08143.t1	PF00141.22	Peroxidase	1.9E-22				n			y	1.0	1
F532_08149.t1	PF07992.13 PF13738.5 PF00070.26	Pyridine nucleotide-disulphide oxidoreductase Pyridine nucleotide-disulphide oxidoreductase Pyridine nucleotide-disulphide oxidoreductase	9.3E-35 1.3E-9 2.0E-9				n
F532_08154.t1				M			y	273-300 273-301 273-302 142-187 161-206	NTKTITDYET,NTKTTTDYET,NTKTTMDY-- NTKTITDYET,NTKTTTDYET,NTKTTMDYE- NTKTITDYET,NTKTTTDYET,NTKTTMDYET IIVKQCGEHGAPPCST,II-KQCGGYGAPPCST,II-KQCGGHGAPPCST QCGGYGAPPCSTIIK-,QCGGHGAPPCSTITV-,SASASTITKISTLTVV	n
F532_08174.t1	PF01974.16	tRNA intron endonuclease, catalytic C-terminal domain	3.7E-13				y	91-110 16-102 32-116 50-118 85-118 16-106 32-122 50-101 74-114 93-118	AYAPQEKREKA,AYA-YAPREK- RE-KAAYAY-APNEK,RE-KAAYAY-APNEK,RE-KAAYAY-APNEK,RE-KAAYAY-APNEK,RE-KAAYAY-APVEE,REEKREKAAYA----,Y---APQEK-REKAA AAYAYAPNEKREK---,AAYAYAPNEKREK---,AAYAYAPNEKREK---,AAYAYAPVE--ER---,EE-K-REKAAYAY---,APQEKREKAAYAY---,A-----PREKREKAAY APNEKREKAAYAY--,APNEKREKAAYAY--,APVEEREEKR-E---,--KAAYAYAPQEK--,-----REKAAYAYAP,--REKREKAAYAA-- REKAAYA-YAPQEK,REKAAYA-YAP---,REKREKAAYAA--- ---…	n							IVAR	12-16			RYLR	226-230	FGC	364-367
F532_08183.t1							n			y	0.228369	4											WNC,FFC	0-3,45-48
F532_08191.t1							n
F532_08203.t1	PF13561.5 PF00106.24	Enoyl-(Acyl carrier protein) reductase short chain dehydrogenase	2.3E-37 3.4E-31				n			n
F532_08212.t1							n			y	0.575559	2											WNC	26-29
F532_08222.t1	PF00135.27 PF07859.12	Carboxylesterase family alpha/beta hydrolase fold	1.6E-86 1.1E-11				n			y	0.413453	3					IGAR	285-289					FTC	358-361
F532_08239.t1							n			y	0.598237	3
F532_08246.t1							n			y	0.275106	5
F532_08247.t1	PF12796.6 PF05729.11	Ankyrin repeats (3 copies) NACHT domain	7.8E-9 7.2E-8				n			n											RLLR	103-107
F532_08255.t1	PF00026.22	Eukaryotic aspartyl protease	4.9E-19				n			y	1.0	1
F532_08256.t1							n			y	0.327072	5											YCC	116-119
F532_08260.t1							n			y	0.563576	3
F532_08269.t1	PF00775.20	Dioxygenase	1.5E-7				n			y	0.855889	2					IKAR	31-35					WSC	145-148
F532_08271.t1				C			y	103-126 135-150 102-131	GNNV,GNTG,GNEV,GNTA,GNPA,GNER ESDI,ESDL,ESES,ESEI -GG--NNVGNT,-GG--NEVGN-,TAG--NPAG--,-NERVND-GG-
F532_08273.t1	PF13517.5 PF13472.5 PF12256.7 PF00657.21	Repeat domain in Vibrio, Colwellia, Bradyrhizobium and Shewanella GDSL-like Lipase/Acylhydrolase family Insecticide toxin TcdB middle/N-terminal region GDSL-like Lipase/Acylhydrolase	1.0E-27 1.7E-16 6.2E-8 2.3E-7	M			n			y	0.31807	4
F532_08278.t1							y	22-190 54-188 86-191 119-195 22-192 54-192 86-195 119-199 14-192 51-195 83-198 115-201	NEGANTETQPAVKRELSVSEEELAAIMAA,NEATHAGSEPADKRELSVSEEELATIMAA,NEATHAGSEPADKRELSVSEEELAAIMAA,NEATHAGSEPADKRELSVSEEELAAIMAA,NEATHAGSEPADKRELSVSEEELAAIIAA,NEANHEGA--VETRELS-AEEELAAII-- THAGSEPADKRELSVSEEELATIMAANEA,THAGSEPADKRELSVSEEELAAIMAANEA,THAGSEPADKRELSVSEEELAAIMAANEA,THAGSEPADKRELSVSEEELAAII-----,A-A-NE-AN-HEGAVETRELSAEEEL-AA -GSE-PADK-RELSVSEEELAAIMAANEATHA,-GSE-PADK-RELSVSEEELAAIMAANEATHA,-GS…
F532_08295.t1	PF00067.21	Cytochrome P450	1.2E-47				n			n													FGC	364-367
F532_08303.t1							n			y	0.622981	3									RCLR	154-158
F532_08306.t1							n			n													FLC	15-18
F532_08334.t1				C			n			n
F532_08343.t1	PF05730.10	CFEM domain	1.6E-11				y	187-214 209-229 246-261 185-204 206-230 163-226 199-226 185-214 167-219 188-210 200-228	A-SSV,A-SG-,A-SS-,LLSG-,A-SST,A-SSL,A-SG-,A-SS- ASGAS-,STLASV,SSRIA-,SSAAS- AA-AGF,AAVAGL,AAFI-L SGASSVA,SGASSLL,SGASST- SS-LASGA,SSTLAS-V,SS-RI--A,SS-AAS-A SGI-AGAA-,STA-ASDA-,SGA-VSTAL,SGA-SSVA-,SGA-SSLL-,SGA-SSTA-,SSL-ASGA-,SSTLASV--,SSR-IASS- SG-ASSTA,SS-LASGA,SSTLAS-V,SSRIAS-S SGASSVA-,SGASSLL-,SGASSTAS,SLASGASS GAASTAASDAS,GAVSTA--L-S,GASS----VAS,GASSL---L-S,GASSTASSLAS,GASSTLASV-- SSVASG-A…	y	0.848193	4
F532_08353.t1							n
F532_08364.t1							y	306-369 315-369 326-356 337-369 121-150 306-371 315-371 326-352 336-357 111-129 110-131 110-132	PAG-E-G-K-,PAG-E-G-K-,PAG-E-G-K-,PAG-EEA-R-,PAG-E-G-K-,PAG-E-G-K-,PAG-EEA-R-,PAGNE-T-K-,PAG-N-GTS-,PA--E-R-RI --E-GK-PAG,--E-GK-PAG,-EE-AR-PA-,-GE-GK-PA-,-GE-GK-PA-,-GEEAR-P--,-AG-NE-TK-,-PA-GNGTS-,PAE-RR--I- -GEEARPA,-GE-GKPA,-GE-GKPA,-GEEARP-,AGNETK-- PAG-EGK,PAGEEAR,PAGNETK,PAGNGTS,PAERRI- TQTSGNG-G,NT-TPNGNG,NG--GE-RG,NG-NGNGNG PAG-E--G-K,PAG-E--G-K,PAG-E--G-K,PAG-E-EA-R,PAG-E--G-K,PAG-E--G-K…	n
F532_08366.t1				C	RKRRRT RKRRR	94 94	y	23-38 23-39	PPSYPLPV,PPTYPLPA PPSYPLPV-,PPTYPLPAP
F532_08372.t1	PF01370.20 PF16363.4	NAD dependent epimerase/dehydratase family GDP-mannose 4,6 dehydratase	3.2E-15 1.8E-11				n			n											RILR	268-272	WIC	201-204
F532_08373.t1							n			y	0.646819	3											FLC	64-67
F532_08391.t1							y	38-47 50-88 31-89	G,G,G,G,G,G,G,G,G,G RRHGGAGGFLDGLKSKLGHH,RRHGGHEGFLDGLKSKL-EA NRHGGGNGGGGGG-GGG-GVF,RRHGGA-GGFLDGLKSKLGHH,RRHGGH-EGFLDGLKSKLEAL								LQAR	7-11
F532_08400.t1							y	412-425 403-446 403-425	KA-ER,KAAEN,KAKED A-AETERL---,A-AKAERK---,A-AENKAK---,EDADD-AE--W,A--EHLAKQE-,A--EMIAK-H- AA--ETERL,AA--KAERK,AAENKAKED						GFAR	106-110	LQAR	10-14
F532_08402.t1				C			n
F532_08411.t1	PF04389.16 PF02225.21	Peptidase family M28 PA domain	1.2E-36 1.2E-11	C			n			n
F532_08412.t1							y	79-94 101-180 127-167 101-180 76-170 2-121 36-155 107-178 12-100 45-104 12-102	PNPGK,PND--,PNQ-P,PHQ-P KRQNPGKSNPHKPGPPGPGSYK,KRQNPAKSNPNKPSPPGPGSYK,KRQNPAKSNPNKPSPPGPGFNK,KRAG-GKGLLT--S-----IYT PAKSNPNKPSPPGPGSYKKRQN,PAKSNPNKPSPPGPG-FNKK-- KRQNPGKSNPHKPGPPGPGSYK,KRQNPAKSNPNKPSPPGPGSYK,KRQNPAKSNPNKPSPPGPGFNK,KRAG-GKGLLT--S-----IYT -------PANPNPGKPNDPNQP-PHQPDFK,RLTKRQNPGKSNPHKPGPPG-PGSYKKRQN,-------PAKSNPNKPSPPG-PGSYKKRQN,-------PAKSNPNKPSPPG-PGFNKKRAG PDQGQTLPRRG-NSNPANPNP…
F532_08429.t1	PF00722.20	Glycosyl hydrolases family 16	1.7E-37				y	294-312	PTGTGGVFA-,PTGTGANGST	n													YGC	232-235
F532_08451.t1	PF02230.15	Phospholipase/Carboxylesterase	6.2E-6				n			y	0.649577	3									RALR	213-217
F532_08453.t1	PF17389.1	Bacterial alpha-L-rhamnosidase 6 hairpin glycosidase domain	1.5E-12				n			n
F532_08455.t1	PF00723.20 PF00686.18	Glycosyl hydrolases family 15 Starch binding domain	9.5E-106 1.5E-32				y	335-350	L-AT,L-AA,A-EQ,LYAA,L-YT	n							LSAR	543-547
F532_08471.t1							n			y	0.360983	3											YCC	69-72
F532_08475.t1				C			y	174-196 137-154 137-151 352-367 134-152 185-202 208-225 95-108 200-227 196-227 31-88	S-S--,S-S-V,L---I,S-SSV,S-S-T,P-P--,SAS-S,S-A-P PSSST,PSSES,PSSY-,-SSSS PSSST,PSSES,PSSYS STTAT-,STITTP,STGYE- TPIPS-SS,TP-SS-ES,-P-SSYSS SS-TPPSA,SS-SAP--,SSYSTT-- STAVPS-S,STEI-S--,STTC-TD- SSPSG-YP,SSETNTY- STTVSPSS,STAV-PSS,STEIS-ST,TCT-D-SS PSSYSTTVS,PSS-STAV-,PSS-STEIS,-STTCTDSS TPTSVSVPVTSYG-STTSALSSE,TP-SVHS----YSTSIPSSLSSE,TP-SVHS----YSTYVPSSTTDT	y	0.519505	3
F532_08489.t1	PF03443.13	Glycosyl hydrolase family 61	7.1E-55	C			n			y	1.0	1
F532_08494.t1				M			n			n

## Sheet: H. albidus
#id	pfam accesssion	pfam names	pfam evalues	target	NLS motif	NLS position	has repeats	repeat positions	repeat motifs	contains disulfidebonds	confidence	bondcount	DELD	position	G[IFY][ALST]R	position2	[LI].AR	position3	[RK]C..C.{12}H	position4	R.LR	position5	[YFW].C	position6	Y.SL[RK]	position7
FUN_005671	PF10287.8 PF10290.8	Putative TOS1-like glycosyl hydrolase (DUF2401) Glycine-rich protein domain (DUF2403)	1.4E-90 2.8E-26				n			y	0.924071	5
FUN_005672							y	85-104 93-108 85-105 92-105 98-111	DDDK-,DD-K-,DD-K-,DD-K-,DD-KK,DD-K- DK-D,DK-D,DKKD,DK-P,AK-P DDDK-,DD-K-,DD-K-,DD-K-,DD-KK,DD-KP DDK-,DDK-,DDKK,DDKP DDKK---,DDKP-A-,--KPTAT	y	1.0	1
FUN_005684	PF00331.19 PF00734.17	Glycosyl hydrolase family 10 Fungal cellulose binding domain	8.3E-93 2.7E-9				n			y	0.745603	4											WTC	20-23
FUN_005748							n			y	0.702713	2									RVLR	31-35
FUN_005756							n			y	0.799611	2
FUN_005768	PF03443.13	Glycosyl hydrolase family 61	3.0E-57	C			n			y	1.0	1
FUN_005772							n			y	0.819237	2					ISAR	3-7					FQC	155-158
FUN_005777							y	29-45 241-255 291-305 315-329 339-353 385-399 30-45 29-47 40-53 208-222 249-295 279-295 299-366 323-366 347-366 387-470 418-454 494-508 43-60 291-344 436-454 218-247 279-297 428-455 236-300 290-355 342-473 367-474 403-465	TYTS-,T-YT-,S-SY-,T-PSH,T-PS- PP--,PP-T,EY-A,PPPA,PP-A PP--,PP-T,EY-A,PPPA,PP-A PP--,PP-T,EY-A,PPPA,PP-A PP--,PP-T,EY-A,PPPA,PP-A PP--,PP-T,EY-A,PPPA,PP-A YTST,YTSS,YTPS,HTPS TYTS--,TYTSS-,-YTPSH,TPSIS- PS-HT,PSIST,PSPKA PPV-Y-,PPPGEQ,PPV-HT --PPP--A,--PPA-EI,--PPSHET,--PPPTE-,YAPPA---,--PPA-EI,--PPSHET,--PPFHDT,--PPP-PT PPSHET,PPFHDT,PPP-PT PPP--A-,PPA-EV-,PPP--SP,ETP--P-,PPTEYA-,PPP--A-,PPA-EV-…	y	0.644271	3
FUN_005789	PF14273.5	Domain of unknown function (DUF4360)	1.9E-40				n			y	0.888937	2
FUN_005811	PF12138.7	Spherulation-specific family 4	1.8E-56				n
FUN_005831	PF01565.22 PF08031.11	FAD binding domain Berberine and berberine like	5.0E-12 9.8E-7	C			n			n
FUN_005835	PF01565.22 PF08031.11	FAD binding domain Berberine and berberine like	2.6E-16 2.2E-12				n			n
FUN_005868							n			y	0.522613	3											YFC	134-137
FUN_005988							n			y	0.630394	3											YLC,FKC	51-54,62-65
FUN_005989							y	228-251 246-279 232-256 224-257	APA,APA,APS,SPS,APA,APA,APS,SPS -AP---SSPS,-AP--ASSPS,QTIVPVN-P-,--P--ASSPT,PAP---SSGG -PAAPSSPSA,-PAAPAAPS-,SPSAPAS-S- SSPPAPAAPAAP,SSPSAPAAPAAP,SSPSAPAS-S-P	n													FPC	34-37
FUN_006004							y	506-522 578-593 506-527 602-615 634-656	K-T-T,K-T-T,D-DGK,KPT-S,K-P-A SKPT,-SKA,-QST,-KST,-KSS -K-TT-,-K-TTD,-D-GK-,-KPTS-,-K-PAL,TK-ST- KPGSPTS,KPASGTS TSSFSTIF,TSKPSTNQ,TSK-TTSR	n
FUN_006007				S			n			y	1.0	1											FNC	135-138
FUN_006029							y	264-278 258-272	SSSA,SSV-,SSVP,VAVP SSEFVT,SS--SA,SS-VSS	n
FUN_006040							n			y	0.913943	4					IAAR	49-53					WVC	164-167
FUN_006042	PF04389.16	Peptidase family M28	5.9E-32				n			n
FUN_006044							y	6-58 34-61 33-60 12-59 33-55	PEDY-GSYG--DY,PEPA-GGYG----,EYPAVTPAA----,P--A-GGYGDYPT,P--A-GGYG--EY,PAPA-GGYD---- AGGYGDYPTP,AGGYGEYPAP,AGGY-D-GDK PA--GGYGD-YPT,PA--GGYGE-Y--,PAPAGGYDG--D- YGDYP--EPAGG---,YGEYPAVTPAAPAGG,YGDYP--TPAGG---,YGEYP--APAGGYDG PAGGYGDYPT---,PAGGYGEYPAPAG
FUN_006063							y	32-49	GKE-I-,GKE-I-,QKQVI-,SAV-VS	y	0.712869	2					IDAR	4-8					YDC	143-146
FUN_006069				M			y	192-207	SSTESTPTT,SSTPQT-I-
FUN_006072	PF00135.27	Carboxylesterase family	8.0E-83				n			n
FUN_006078							n			y	0.197409	4											WKC	46-49
FUN_006081	PF03443.13	Glycosyl hydrolase family 61	1.3E-47	C			n			y	1.0	1
FUN_006095							n			n
FUN_006160	PF00544.18	Pectate lyase	3.3E-14				y	134-147 134-148	NIIIQ,NIEIS,NIN-P NIIIQ,NIEIS,NINPK	n
FUN_006174	PF12796.6 PF13606.5 PF13637.5 PF00023.29 PF13857.5 PF05729.11	Ankyrin repeats (3 copies) Ankyrin repeat Ankyrin repeats (many copies) Ankyrin repeat Ankyrin repeats (many copies) NACHT domain	6.6E-62 1.2E-41 1.6E-40 1.1E-38 1.4E-35 1.3E-7				y	323-336 578-617 578-621 479-613 556-760 598-768 641-780 679-780	LVTVCAG,LVTVDEQ VKLLLQTDKVEADPKDNKAI,VKLLLQTDKVEADSKDNNGR VKLLLQTDKVEADPKDN--K-AI-,VKLLLQTDKVEADSKDNNGRTSLS LLLDNA-FEADSQDTDGQTPLSWAAENGHETVVK-,LLLKTDKVEADSKDNNGQTPLSWAASRGHEAVVK-,LLLQTGEVEADSKDNNGQTPLSWAAEKGHEAVVK-,LLLQTDKVEADPKDNKAIVKLLLQTDKV-EADSKD DSKDNNGQTPLSW-AA-EKGHEAVVKLLL--QTDKVEA,DPKDNKAIVKLLL-QT-DKV-EADSKDNN-GRTSLSWA,AENGHEAVVKLLL-QT-GEV-EVDSKDNKYGQTPLSWA,AENGHEAVVKLLL-QT-DKV-EADSKDNN-…	n							INAR	803-807					FCC	832-835
FUN_006185							y	523-537	GEV-LY,GEV-GW,-RVEGG	y	0.537515	3
FUN_006230	PF00857.19	Isochorismatase family	2.5E-13				n			n
FUN_006237	PF07732.14 PF07731.13 PF00394.21	Multicopper oxidase Multicopper oxidase Multicopper oxidase	2.0E-42 7.4E-34 7.5E-27				y	346-417 375-420	DNYDTVRSTPYVVPTDTNTPDDHYNY,DN---VGSTPYVVPTDTNTPDDHYNY,DN---VGSTPYVVPTDASTPDDHTSD GSTPYVVPTDTNTPDDHYNYD-NV,GSTPYVVPTDASTPDDHTS-DTNT	n							IDAR	341-345					YSC,YDC	1-4,217-220
FUN_006250	PF02015.15 PF00734.17	Glycosyl hydrolase family 45 Fungal cellulose binding domain	9.5E-77 5.3E-10				y	212-249 218-244	PT-GPA-T-T-,STWTPG-S-N-,PT--STVQGE-,PT--SS-TGSA,PT--PG-SGS- TSTWTPGSNP-,TST-VQGE-P-,TSS-T-GSAPT	n													WDC,YMC,WCC,YVC	9-12,56-59,87-90,272-275
FUN_006254							n			y	1.0	1					IVAR	21-25					FTC	233-236
FUN_006271	PF09362.9	Domain of unknown function (DUF1996)	4.7E-70	M			n			n													FAC	5-8
FUN_006272	PF00722.20 PF03935.14	Glycosyl hydrolases family 16 Beta-glucan synthesis-associated protein (SKN1)	2.3E-11 2.5E-6				n			n
FUN_006273	PF01738.17	Dienelactone hydrolase family	3.5E-28				n			y	1.0	1
FUN_006332	PF01369.19 PF12783.6 PF09324.9 PF16213.4	Sec7 domain Guanine nucleotide exchange factor in Golgi transport N-terminal Domain of unknown function (DUF1981) Dimerisation and cyclophilin-binding domain of Mon2	8.5E-66 1.5E-40 2.1E-34 9.6E-17				n			n							IQAR,IAAR	1186-1190,1206-1210					YLC,YDC	352-355,437-440
FUN_006336							n
FUN_006340	PF00067.21	Cytochrome P450	4.7E-60				n			n							ILAR	429-433					YNC	150-153
FUN_006341				S			n			y	0.441178	2
FUN_006347							n			y	0.742611	2									RTLR	134-138	FGC	161-164
FUN_006356	PF00135.27 PF07859.12 PF02214.21	Carboxylesterase family alpha/beta hydrolase fold BTB/POZ domain	5.3E-87 1.2E-8 3.6E-7		RLPKRR	1030	n			n					GILR	601-605							FSC,FTC,FQC,WVC	72-75,369-372,655-658,1000-1003
FUN_006362	PF00295.16	Glycosyl hydrolases family 28	1.1E-28				n			y	0.771712	5									RILR	127-131
FUN_006366							n			y	0.554747	3
FUN_006372	PF01730.15	UreF	1.9E-20				n			n			DELD	121-125									FKC	92-95
FUN_000471	PF01593.23	Flavin containing amine oxidoreductase	2.1E-42				n			n					GYLR	343-347
FUN_000526	PF00722.20 PF03935.14	Glycosyl hydrolases family 16 Beta-glucan synthesis-associated protein (SKN1)	1.7E-13 2.7E-13				n			n													FTC	79-82
FUN_000590							y	293-306 340-353 244-259 247-393	AN--,ANA-,PN--,AAAP,AAP- A-N--,A-NA-,P-N--,AAT-P,A-AP- APPAA-,APAGAG,APAG-G AAAPAGAGAPAGGSLSKPLTTDALVKQ-PG-ADAPAKE-TP-RPEQQAGPANANAPN,AAAPA-AP--TKP---LTTD--ALVKQDPAPTPAPAKETPKPEQ-QA-GPANANAPN,AATPA-AP--TKP---LTTD--ALVKQDPAPTPAPAAVQPVQAQPQVAGP-NPLVP-	n
FUN_000653	PF09362.9 PF12697.6 PF12146.7	Domain of unknown function (DUF1996) Alpha/beta hydrolase family Serine aminopeptidase, S33	1.9E-79 6.2E-10 2.3E-9				n			n					GYLR	484-488							FGC,YTC	3-6,143-146
FUN_000743	PF00328.21	Histidine phosphatase superfamily (branch 2)	1.7E-28				n			y	0.284356	4													YQSLR	117-122
FUN_000748							n			y	0.838408	2											WTC	137-140
FUN_000755							n
FUN_000861				M			y	66-79 53-68	-ED--,-EDF-,-RK--,FEE-L,FEA-- RQDRHD,RQE-DQ,RQE-DE	n
FUN_000862				S			n			n
FUN_000976							n			n
FUN_001017				M			y	277-298 283-301 278-302 286-300 314-327 278-303 286-301	NA--G,NAQAG,NAQAG,NAQAG,NAQA- AGNAQ,AGNAQ,AGNAQ,AGKG- AGNAQ,AGNAQ,AGNAQ,AGNAQ,AGKGN AQAGN,AQAGN,AQAGK GKMES,GKV-D,GKAKD AGNAQ-,AGNAQ-,AGNAQ-,AGNAQ-,AGKGNG AQAGN-,AQAGN-,AQAGKG	n													WWC	553-556
FUN_001053							y	110-157 119-178 128-157 139-162 150-166 110-179 119-168 128-179 139-170 150-169 229-249 1169-1182	KPTTGL,KPTTEI,KPTTEI,KPTTEI,KPSTEI,KPTTEI,KPTTEI,KSTTEI T-EIKPT-,T-EIKPT-,T-EIKPS-,T-EIKPT-,T-EIKPT-,T-EIKST-,T-EIKST-,TQESKP--,T-TQGNK-,T-T-SPVV KPTTEI,KPSTEI,KPTTEI,KPTTEI,KSTTEI IKPTTE,IKPTTE,IKSTTE,IKSTTQ EIKSTT,EIKSTT,Q-ESKP KPTTG-L--,KPTTE-I--,KPTTE-I--,KPTTE-I--,KPSTE-I--,KPTTE-I--,KPTTE-IK-,S-TTE-IKS,T-TQE-SKP,--TTQGNK-,TTSPV-VL- TEIKPT-,TEIKPT-,TEIKPS-,TEIKPT-,TEIKPT-,TEIKST-,TEIKSTT,QES…	n													FCC	1444-1447
FUN_001058	PF03452.13	Anp1	3.8E-107	C			n			n
FUN_001100							y	19-129 51-129 80-129	RQVSVSDEELAEIMAANEANHDGEAYDK,RQVSVSDEELAEIMALNEANHDGEAYDK,RQVSVSDEELAEIMALNEANHDGEAYDK,RQVSVSDEELAEIMALNEANHDGEAED- VS--DEELAEIMALNEANHDGEAYDKRQ,VSVSDEELAEIMALNEANHDGEAYDKRQ,VSVSDEELAEIMALNEANHDGEAED--- SDEELAEIMALNEANHDGEAYDKRQVSV,SDEELAEIMALNEANHDGEAED------
FUN_001115	PF01425.20	Amidase	8.5E-72	C			n			n							LGAR	118-122
FUN_001134				C			n
FUN_001195							n
FUN_001196				C			n
FUN_001197							y	67-85	GRVSSSA,GRFSSG-,GRISSS-	n
FUN_001198	PF04389.16 PF01546.27	Peptidase family M28 Peptidase family M20/M25/M40	1.8E-36 7.9E-9				n			n													YGC	288-291
FUN_001234	PF04389.16 PF01546.27	Peptidase family M28 Peptidase family M20/M25/M40	7.9E-38 1.3E-10				n			n													YGC,YVC	268-271,285-288
FUN_001236	PF00135.27	Carboxylesterase family	9.4E-57				n			n													YDC	459-462
FUN_001242							n			y	0.661077	2
FUN_001245	PF01565.22	FAD binding domain	1.3E-20				n			n													WGC	202-205
FUN_001251	PF07519.10	Tannase and feruloyl esterase	9.9E-89				n			y	0.832023	5											YGC,FEC	171-174,488-491
FUN_001289	PF01565.22 PF08031.11	FAD binding domain Berberine and berberine like	7.0E-19 5.6E-9				n			n
FUN_001297	PF09284.9 PF14683.5 PF14686.5	Rhamnogalacturonan lyase B, N-terminal Polysaccharide lyase family 4, domain III Polysaccharide lyase family 4, domain II	7.8E-102 6.0E-39 3.9E-20				y	260-274	SG-RGHV,SGKA---,SGIAG--	n													YAC	228-231
FUN_001303							n
FUN_001394							n			y	0.59332	2
FUN_001401							n			y	1.0	1
FUN_001404	PF01743.19 PF12627.6	Poly A polymerase head domain Probable RNA and SrmB- binding site of polymerase A	2.5E-25 1.6E-11	C	KRKRKFSSYPLMKRKEADSELTSPHEKKK	17	n			n											RVLR	248-252
FUN_001406	PF06824.10	Metal-independent alpha-mannosidase (GH125)	4.2E-180				n			n							LAAR	508-512					FEC	206-209
FUN_001412	PF06824.10	Metal-independent alpha-mannosidase (GH125)	1.3E-85	M			n			y	0.742937	2					LQAR	131-135					FEC	175-178
FUN_001439	PF00264.19	Common central domain of tyrosinase	5.3E-49				n			n											RCLR	222-226
FUN_001444							y	203-222	-VR--M-,-VR--MD,-VYPGS-,TVG--A-,TVV--N-	n													YNC	596-599
FUN_001446	PF00128.23 PF03370.12	Alpha amylase, catalytic domain Carbohydrate/starch-binding module (family 21)	7.1E-10 1.3E-9				y	122-140 107-140 112-134	PP-Q,PP-T,TP-L,PPGA,PP-S,PS-Q PPPSTTST,PPQAPT-S,PPQPPT-T,P-LPPG-A,PPSP-S-Q TSTPPQAP-,TS-PPQPPT,TPLPPGA--	y	0.86381	5					LFAR	650-654					FHC	455-458
FUN_001473	PF00450.21	Serine carboxypeptidase	1.9E-78				y	510-528	AKSGYITNGT,AKSTY-RERN	n													YNC	425-428
FUN_001474	PF00450.21 PF05388.10	Serine carboxypeptidase Carboxypeptidase Y pro-peptide	2.4E-130 2.3E-17				n			n													WSC,YIC	340-343,448-451
FUN_001481	PF00722.20	Glycosyl hydrolases family 16	8.5E-9	S			n			y	0.413314	4
FUN_001482	PF01565.22	FAD binding domain	1.8E-15				n			n											RNLR	152-156	WKC,FPC	533-536,547-550
FUN_001517	PF07156.13 PF01593.23 PF13450.5 PF01266.23	Prenylcysteine lyase Flavin containing amine oxidoreductase NAD(P)-binding Rossmann-like domain FAD dependent oxidoreductase	6.0E-92 4.8E-13 3.0E-12 1.2E-7				n			n
FUN_001519							n			n
FUN_001532	PF04991.12	LicD family	3.0E-23				y	5-19	TEPEPEPE,TEQEPE-Q	n							IDAR	156-160					WSC	186-189
FUN_002313							n			y	0.29365	4
FUN_002323	PF14587.5 PF17189.3 PF02055.15 PF02057.14	O-Glycosyl hydrolase family 30 Glycosyl hydrolase family 30 beta sandwich domain Glycosyl hydrolase family 30 TIM-barrel domain Glycosyl hydrolase family 59	5.1E-17 2.7E-11 1.4E-6 8.8E-6				n			n
FUN_002349							n			y	0.636161	2	DELD	22-26									YNC	17-20
FUN_002360							n			y	1.0	1					LDAR	39-43
FUN_002378							n			y	1.0	1											WCC	30-33
FUN_002396							n			n
FUN_002468				C			y	420-441 431-458 447-463 692-707 420-461 431-454 447-464 420-445 431-462 447-487 439-476	-NPRPGT,-NPQSGT,-NPQPG-,TNSQP-- -TNPQPG,-TNSQPG,-TNSPP-,GANSQ--,-PGTNPQ PGANSQ,PGTNPQ,PGANP- VPYLV-,VPSATT,VPVPV- NPRPGT,NPQSGT,NPQPGT,NSQPGT,NSPPGA,NSQPGT,NPQPGA TNPQPG,TNSQPG,TNSPPG,ANSQPG PGANSQ,PGTNPQ,PGANPQ NPRPGT--,NPQSGT--,NPQPGTN-,S-QPGTNS TNPQPG--,TNSQPG--,TNSPPG-A,-NSQPGTN,P--QPGAN -P-G-ANSQ--,-P-G-TNPQ--,-P-G-ANPQL-,-GVG-FPPN-N,IP-A-PVII--,IP-TSTNV--- SQPGTN-SPPGAN---,SQPGTN-PQPGANP--,…	n													YIC	189-192
FUN_002470	PF03200.15 PF16923.4	Glycosyl hydrolase family 63 C-terminal domain Glycosyl hydrolase family 63 N-terminal domain	8.7E-171 1.3E-83				n			n
FUN_002480							n			n							ISAR	10-14
FUN_002482				S			n			y	0.142198	2
FUN_002521	PF00734.17	Fungal cellulose binding domain	4.0E-6	C			y	27-44	TSKKPT,TSSKET,TTTKST	y	0.513196	2											YPC	97-100
FUN_002527	PF14479.5	Prion-inhibition and propagation	1.4E-29				n			y	0.229835	4					ISAR	264-268					FPC	504-507
FUN_002533				C			n			n
FUN_002542	PF13640.5	2OG-Fe(II) oxygenase superfamily	2.3E-11				n			n
FUN_002543	PF13848.5 PF00085.19	Thioredoxin-like domain Thioredoxin	3.7E-28 1.7E-12				y	342-364 335-359	KEDKKADE,KEDETADQ,KEGQK-EE DKAHKESKE,DKKADE-KE,DETADQ-KE	n
FUN_002546	PF01915.21 PF14310.5 PF00933.20	Glycosyl hydrolase family 3 C-terminal domain Fibronectin type III-like domain Glycosyl hydrolase family 3 N terminal domain	3.1E-44 3.3E-23 1.8E-18				n			n											RALR,RVLR,RDLR	171-175,672-676,725-729
FUN_002554	PF03198.13 PF07983.12	Glucanosyltransferase X8 domain	4.3E-120 3.3E-22				n			n													FNC,YGC	193-196,242-245
FUN_002585	PF00314.16	Thaumatin family	2.5E-63				y	86-100	NAAGNGAS,NANGNNG-	n
FUN_002617	PF07470.12	Glycosyl Hydrolase Family 88	3.9E-75				n			n
FUN_002633				C			y	113-128 110-128 110-123	SPSAPG,SPS-PS,-PTGPA -PGSSPSA,-PGS-PSP,SP-TGP-A PGS-SPSA,PGSPSPS-	y	0.267277	4
FUN_002634					KKNKKKKKAAAAKRDQLEERDEFEARDVEISERQAKKKNKKKKK	61	y	110-127	RD-ELVE,RD-ELEA,RDVE-IS								LEAR	118-122
FUN_002758							n			n							LVAR	364-368
FUN_002770							n			y	0.629975	2					LDAR	73-77
FUN_002777	PF00082.21 PF06280.11	Subtilase family Fn3-like domain	5.2E-34 6.0E-10				n			n							LPAR,ITAR	358-362,433-437					FYC,WRC	799-802,921-924
FUN_002778							n			y	1.0	1
FUN_002779							n			y	0.620585	2
FUN_002780	PF14521.5	Lysine-specific metallo-endopeptidase	4.1E-7	C	RSRSKR	22	n			y	1.0	1
FUN_002833	PF10282.8	Lactonase, 7-bladed beta-propeller	1.0E-85				n			n
FUN_002834	PF01565.22 PF08031.11	FAD binding domain Berberine and berberine like	1.2E-25 4.7E-14	C			n			n
FUN_002842							n			y	0.541541	3
FUN_002847	PF04389.16 PF02225.21	Peptidase family M28 PA domain	1.8E-32 5.5E-13				y	332-346	D-G-,D-GS,SHGL,A-GP,A-GS	n
FUN_002851	PF14273.5	Domain of unknown function (DUF4360)	4.3E-24	C			n			y	0.0658339	2
FUN_002855							n			y	0.534661	2											FRC,WKC	59-62,96-99
FUN_002867	PF00067.21	Cytochrome P450	6.9E-19				n			n							ILAR	103-107
FUN_002869							n			y	0.689397	2											FGC	30-33
FUN_002871	PF12999.6 PF13015.5 PF07915.12	Glucosidase II beta subunit-like Glucosidase II beta subunit-like protein Glucosidase II beta subunit-like protein	1.5E-44 2.7E-28 1.4E-8		GGKGNGGGG	530	n			n													FTC,FYC	22-25,83-86
FUN_002876				C			n			n
FUN_002877							y	59-72 160-177 182-201 182-202	TK,TK,TP,TP,TP,TP,TG PTFP-V-TIPV,PT-PGTYTIP- TA--VPASPPTP,TAPGVPAGP-T- TA--VPASPPTP,TAPGVPAGPTT-	y	0.825767	3
FUN_002912							y	205-220 217-231 210-227 210-228	TG--G-,TG--GT,VD-TS-,TPPQG- PPQGTPVR,PPQGQTT- GTVDTSTPPQ,GT-PVR-PPQ GTVDTSTPPQ-,GT-PVR-PPQG	y	0.475576	3
FUN_002920	PF03067.14	Lytic polysaccharide mono-oxygenase, cellulose-degrading	1.6E-9				n			y	0.608421	3											FLC	56-59
FUN_002928							n			y	0.566978	3											WFC,YCC	4-7,24-27
FUN_002929							n			y	0.56876	3											FCC	26-29
FUN_002951	PF06427.10	UDP-glucose:Glycoprotein Glucosyltransferase	0.0	S			y	176-190	KTL-V--,KTARE-G,KTS-YR-	n
FUN_002952							n			y	0.588512	3					LRAR	95-99					FGC,YQC	57-60,76-79
FUN_002953							n			y	0.555336	3
FUN_002960							y	11-19 253-263 306-319 272-290 265-294 278-299 265-304 277-298 286-302	G,G,G,G,G,G,G,G,G G,G,G,G,G,G,G,G,G,G,G DDK-K,DDKDK,DKKED --KAGTPPA,--KAGTP-A,PAKAGT--- AGGGGAAK,AGTP-PAK,AGTPAPAK,AGTPAPP- --AKAGTPAP,--AKAGTPA-,PPAKAGT--- AGGGGA-AK,AGTP-P-AK,AGTPAP-AK,AGTPAPPAK,AGTPPP-KN PA---KAGT,PAP-AKAGT,PAPPAKAG- AKAGTPAPP,AKAGTP-PP	y	0.867375	2
FUN_007027							n			y	0.768745	2
FUN_007040	PF01565.22 PF08031.11	FAD binding domain Berberine and berberine like	3.0E-25 7.4E-8				n			n
FUN_007044							y	84-98 73-89 259-330	SSTTSYSE,SSTTT-DA STTESS-SE,STISSTTSY LKKETGFKDSGNQGSQNE-,LKKTNNQLNSGNEGSQNS-,LKKELEFKNSANKGSQNS-,LKKD-ESTHEFNPTSTDDH	n
FUN_007047	PF00561.19 PF08386.9	alpha/beta hydrolase fold TAP-like protein	5.3E-19 9.1E-15				n			y	0.860565	5			GFAR	165-169	ILAR	314-318			RELR	559-563	FQC,FAC	46-49,439-442
FUN_007052							n			y	0.636647	2
FUN_007053							y	86-173 115-156 86-177 115-177 86-177 115-177	VGKSFRKTGKAIKKPFQKTPLQK,VGDASEKAGKTIKKPFQKTPLQK,VGDVFEKAEKTIKKPFKKTPLQK,VGGAFERTGKAIKKTFQ-S---R KAGKTIKKPFQKTPLQKVGDVFE,KAEKTIKKPFKKTPLQKVG---- VGKSFRKTGKAIKKPFQKTPLQK,VGDASEKAGKTIKKPFQKTPLQK,VGDVFEKAEKTIKKPFKKTPLQK,VGGAFERTGKAIKKTFQSRDVTF KAGKTIKKPFQKTPLQKVGDVFE---,KAEKTIKKPFKKTPLQKVGGAFERTG,KA---IKKTFQ-S--RDV--TF---- VGKSFRKTGKAIKKPFQKTPLQK,VGDASEKAGKTIKKPFQKTPLQK,VGDVFEKAEKTIKKPFKKTPLQK,VGGAFE…
FUN_007059	PF00026.22 PF14543.5	Eukaryotic aspartyl protease Xylanase inhibitor N-terminal	2.2E-107 9.6E-16				n			y	0.927623	2
FUN_007062				C			y	66-92 75-92 121-137 77-93 118-138 2-16 113-140 55-96 122-138 144-160 40-68 142-168 40-70 142-168 35-71 90-143	TPPL,TPQ-,NPN-,-PN-,-PNN,-PS-,NPRP,NPN-,NPN- NP--,NPN-,NPS-,NPRP,NPN-,NPN- NNP---,N---NL,Q-P-PP,N-PGN-,N-P-N- NPN-,NPS-,NPRP,NPN-,NPNT -NPGN,-NPNN,LQPPP,-NPGN,-NPNS PLSESQ,PLA--R,PLAK-R P-G-SPS-N,PGN-NP---,N-NLQPP--,P-N--PGNN,P-N-SPA-- ---PNGP-P-LPG-,-PN-GTP-P-L-T-,PQNPN-P-NP----,-NNPSNPRP-N--P,-NNPNTP-P-L--- NPNNLQPPP,NPGN-NPNS PGQPSEPLL,PGQPGGPP- IPGTPGG-PPLP,IPDTPNG-PP--,LPG-PNGTPP-- PL-PGQPSE…
FUN_007075	PF01019.20	Gamma-glutamyltranspeptidase	8.0E-154				n			n
FUN_007095							n			y	1.0	1											YPC	151-154
FUN_007096				S			n			y	1.0	1
FUN_007106	PF05730.10	CFEM domain	8.7E-14				y	90-122 98-116	-ASS-,SPI--,-PT--,-PT--,-PTPY,-PTS-,-PPA-,-VT--,-VTV-,-PP--,-SAC-,-SAP- PT--,PTPY,PTS-,PPA-,VT--,VTV-,PP--	y	0.827798	5
FUN_007114							y	41-92 51-92 50-84 66-92 74-92 321-350 39-90 54-90 61-87 70-90 330-352 338-351 39-55 76-91 291-313 304-345 76-92 291-315 304-347 379-397 304-349	GEKPK,-GEKE,-DDKE,-DKKD,-DKKD,-DKKD,-DKKE,-DKKD,-DKKD,-DKKE,-DKKD,-DK-E,-DKNK DK-E,DKKD,DKKD,DKKD,DKKE,DKKD,DKKD,DKKE,DKKD,DK-E,DKNK DDKE,D-KK,DDKK,DDKK,DDKK,EDKK,DDKK,DDKK,EDKK DKKE,DKKD,DKKD,DKKE,DKKD,DK-E,DKNK DKKD,DKKE,DKKD,DK-E,DKNK -PA-AA,SPS-PR,-PAAGA,-PA-GA,-PA-GA,-PA-PA,-AA-PA -PKGEK,-PKGEK,EDDKE-,-DKKD-,-DKKD-,-DKKD-,-DKKE-,-DKKD-,-DKKD-,-DKKE-,-DKKD-,-DKEDK DKKD-,DKKD-,DKKD-,DKKE-,DKKD…	y	1.0	1											FFC	240-243
FUN_007163	PF00150.17	Cellulase (glycosyl hydrolase family 5)	9.3E-18				n			n							IGAR	311-315
FUN_007185							n
FUN_007192							n			y	0.844936	2											YGC	142-145
FUN_007202	PF16499.4 PF00445.17	Alpha galactosidase A Ribonuclease T2 family	1.8E-48 5.0E-47				n			n							LIAR	850-854			RALR	8-12	FSC,YSC	413-416,455-458
FUN_007217					KGGGGGGGK GGGGKGGGG	39 43	y	51-77 64-77 50-64 61-84 71-84 162-186 50-66	-GSSSG,-GSSSS,-GSSS-,-GRGS-,SGGSS-,-SGSP- SGRGS,SGGSS,SG-SP GGSSS,GGSSS,SGSSS GSSSG-R,GSS-G--,GSS-S--,GSP-GP-,GSNVG-- GSS-S-,GSP-GP,GSNVG- NRT-GR-R,NRT-AT--,S-TSAS--,P-T-AT--,P-T-LNP- GGSSS-,GGSSSS,GSSSGR	y	1.0	1
FUN_007220				C			n			y	0.571171	3											FRC	145-148
FUN_007228	PF16010.4 PF00732.18 PF05199.12 PF00890.23	Cytochrome domain of cellobiose dehydrogenase GMC oxidoreductase GMC oxidoreductase FAD binding domain	6.0E-52 3.9E-27 1.8E-20 2.4E-6				n			n													YKC,FVC	140-143,814-817
FUN_007240	PF00150.17	Cellulase (glycosyl hydrolase family 5)	1.2E-46				y	332-346 328-350 321-339 432-446 432-447	PV-A,PVVA,PVPA,PNTA APIIPV-,APV--V-,APV--P-,APN--T-,APP--LG APAVTTP-,APII--PV,APVVA-P- SSPPTSNA,SSP-TSGN SSPPTSNA,SSPTSGNS	n													FGC	13-16
FUN_007241	PF13449.5	Esterase-like activity of phytase	5.2E-36		LKKSNRR	263	n			n													YDC	356-359
FUN_007242							y	4-20 1-36 1-19 11-28	EPTKAP,EPTKVP,EPTKV- A-PTE-P-TK-,A-P-E-P-TKV,PEPTK-VPT--,--PTG-T-TPV,--PTAFP-ED- APTEPTK,AP-EPTK,VP-EPTK PT-KVPE,PT-KVPT,PTGTTP-	y	0.59981	3											FTC,YCC	38-41,85-88
FUN_007244	PF01442.17	Apolipoprotein A1/A4/E domain	6.4E-7	C			y	106-119 243-263 298-321 306-363 317-363 330-363 337-363 106-120 243-260 298-367 306-343 316-334 326-344 334-367 350-367 106-121 300-350 311-350 322-350 680-710 676-707 689-704 242-343 260-343 276-301	PVEAP,PVEGP,PVDL- D-PAI,D-PAT,GLPYA,D-PAI,D-PAT -PAPY,-PAPA,-PYPA,APYP-,APAP-,YPA-A -PY-PAA,-PY-PA-,-PA-PY-,-PAAPY-,-PA-PA-,-PY-PA-,APY-P--,APA-P--,--Y-PA-,-PA-TV-,-PA-AA-,-PA-VA-,-PAVAA-,-PA-AA- PY-PAA,PY-PA-,PA-PY-,PAAPY-,PA-PA-,PY-PA-,PA-TV-,PA-AA-,PA-VA-,PAVAA-,PA-AA- PA-APY,PA-PA-,PY-PA-,PA-TV-,PA-AA-,PA-VA-,PAVAA-,PA-AA- PA-PY,PA---,PA-TV,PA-AA,PA-VA,PAVAA,PA-AA PVEAP,PVEGP,PVDLD DPAI-,DPAT…	y	0.830218	3
FUN_007245	PF01328.16	Peroxidase, family 2	1.0E-15				n			n
FUN_007252	PF00085.19 PF13848.5 PF01216.16 PF13899.5 PF04756.12 PF13098.5 PF13905.5 PF00578.20	Thioredoxin Thioredoxin-like domain Calsequestrin Thioredoxin-like OST3 / OST6 family, transporter family Thioredoxin-like domain Thioredoxin-like AhpC/TSA family	5.1E-64 1.5E-51 2.8E-11 5.9E-10 1.2E-9 1.2E-8 3.9E-8 7.4E-8				y	470-491 470-493	AATEKVKS,AA-EKATD,AAKDKV-A AATEKV-KS,AA-EKA-TD,AAKDKVAEA	y	0.735261	3
FUN_007260	PF00732.18 PF05199.12	GMC oxidoreductase GMC oxidoreductase	2.8E-60 4.4E-25				n			n							LDAR,IKAR	53-57,595-599
FUN_007262	PF04185.13	Phosphoesterase family	6.0E-31				n			n
FUN_007333							y	257-277 255-268	GKLL--IG-,GKLAGSLT-,GKI-G-ITE IGGKLL--,IGGKLAGS	y	0.567045	3											YVC	438-441
FUN_007341				S			n			y	0.558997	3
FUN_007350	PF13450.5 PF01593.23 PF12831.6 PF00890.23 PF03486.13 PF07992.13 PF13738.5 PF01134.21	NAD(P)-binding Rossmann-like domain Flavin containing amine oxidoreductase FAD dependent oxidoreductase FAD binding domain HI0933-like protein Pyridine nucleotide-disulphide oxidoreductase Pyridine nucleotide-disulphide oxidoreductase Glucose inhibited division protein A	8.3E-12 4.6E-11 1.7E-9 1.1E-8 7.6E-8 2.0E-7 1.9E-6 3.4E-6				n			n
FUN_007371	PF01370.20 PF16363.4	NAD dependent epimerase/dehydratase family GDP-mannose 4,6 dehydratase	4.5E-15 9.3E-12				n			n											RILR	268-272	WIC	201-204
FUN_007376	PF11790.7	Glycosyl hydrolase catalytic core	1.0E-36				n			y	0.313583	3
FUN_007393							y	97-126 106-126 175-189 107-125 164-177 73-87 124-138 196-214 183-232 196-237 213-232 125-142 178-217 191-214 206-228 174-218 201-218	-GKE-,-GKK-,KGA--,-GA--,-GAA-,--AGT,-GAG-,-GA--,-GA--,-GAA-,-AAT- GA--,GAA-,-AGT,GAG-,GA--,GA--,GAA-,AAT- PP-T,PP-V,EGGA,PP--,PP-P AGAA,AGTG,AG-G,AGAG,AAAA APPPP,APEAA,APPT- GAAP--,GAAAET,GA-PNV AAT--G,AAPKKS,AATD-A PA-EGAA,PASEAAS,PAPTPA- GAP-PP-PPE,GAA-PPPA-E,GAA-PA-S-E,AAS-PA-P-T,PAA-SA-E-D,PAA--A-V-V,PAGLPA-V-- ---PA-EG-AA-,---PASEA-AS-,---PA-PTPAA-,---SA-EDPAA-,AVVPA--G-LP-,---AV-EG-EPI PAAS…								LEAR	12-16
FUN_007419				S			n			y	0.709961	2
FUN_007431	PF01915.21 PF00933.20 PF14310.5	Glycosyl hydrolase family 3 C-terminal domain Glycosyl hydrolase family 3 N terminal domain Fibronectin type III-like domain	2.6E-42 1.2E-31 7.5E-20	M			n			n											RQLR	644-648	YAC,FKC	221-224,459-462
FUN_007475	PF09362.9	Domain of unknown function (DUF1996)	2.5E-80	M			n			n													FTC	9-12
FUN_007484	PF03659.13	Glycosyl hydrolase family 71	6.1E-125				y	473-490 473-486	PPPTTTA,PP-TTT-,PPPNP-G PPPTTTA,PPTTTPP	y	0.191587	4											FCC,YAC	507-510,554-557
FUN_007488							n			y	0.596177	3											FIC,FVC	24-27,101-104
FUN_007491							n			y	0.596192	3
FUN_007494	PF11327.7	Protein of unknown function (DUF3129)	1.0E-15				n			y	1.0	1
FUN_007498	PF03198.13	Glucanosyltransferase	5.0E-130				n			y	0.493432	4											FGC	247-250
FUN_007530							n			y	0.558502	2
FUN_007531							n			y	0.52531	2											FAC	40-43
FUN_007534	PF13668.5	Ferritin-like domain	7.4E-14	C			y	77-91 78-93 77-93	PTAALPPN,PTA-LVYN TAALPPNP-,TA-LVYNPN PTAAL-PPN,PTALVYNPN	y	0.726872	2					LDAR	230-234					FSC	348-351
FUN_007538							y	260-304 267-304 288-304 399-412 260-276 267-305 288-305 394-413 270-291 283-297 270-293 283-298 270-297 283-310 240-265	TSKP-,TSKP-,TSKP-,TSKS-,TVKP-,TSKS-,TSAT-,TSKS-,TSAA-,TSKPT,TSTS- PTSK--,PTSK--,STVK-P,-TSK-S,-TSA-T,-TSK-S,-TSA-A,-TSKPT,-TST-S TSK-S,TSA-A,TSKPT,TST-S PPLDL,PPVDV,PPVE- TSKP-,TSKP-,TSKP-,TSKST PTS-K--,PTS-K-S,-TV-K-P,-TS-K-S,-TS-A-T,-TS-K-S,-TS-A-A,-TS-KPT,-TSTS-S TS-K-S,TS-A-A,TS-KPT,TSTS-S PPIEV,PPLDL,PPVDV,PPVET KPT-SKSTV,KPT-SKST-,SATTSKS-- STSATTSK,STSAATS- KPTSKSTV,KPTSKSTS,ATTSKSTS STSAT…	n							IEAR,ITAR	8-12,182-186
FUN_007540	PF00082.21 PF06280.11	Subtilase family Fn3-like domain	1.2E-32 5.6E-8				n			n													FDC	759-762
FUN_007546	PF00264.19	Common central domain of tyrosinase	7.7E-33				n			n													YTC	171-174
FUN_007548	PF00331.19	Glycosyl hydrolase family 10	1.8E-37				n			n
FUN_007550	PF00406.21 PF13207.5	Adenylate kinase AAA domain	1.0E-18 1.8E-18	M			n			n													FRC	98-101
FUN_007552							n			y	0.834934	2									RTLR	226-230
FUN_007559							n			n
FUN_007567				C			n			n
FUN_007568							n			y	0.547923	2
[truncated: 1,257 more rows]
